# Supplementary material for: The H2A.Z and NuRD associated protein HMG20A controls early head and heart developmental transcription programs
Source: Nat Commun. 2023 Jan 28;14:472. doi: 10.1038/s41467-023-36114-x (PMC9884267; doi:10.1038/s41467-023-36114-x)
Supplement: Supplementary file 3 — Supplementary Data 1 [file 41467_2023_36114_MOESM3_ESM.xlsx]

## Sheet: Replicate1
Protein IDs	Majority protein IDs	Protein names	Gene names	Student's T-test Significant Hmg20a_Ctrl_	Student's T-test significant_	Peptides	Razor + unique peptides	Unique peptides	Sequence coverage [%]	Unique + razor sequence coverage [%]	Unique sequence coverage [%]	Mol. weight [kDa]	Q-value	Score	Intensity	MS/MS count	Peptides ctrl_1	Peptides ctrl_2	Peptides ctrl_3	Peptides hmg20a_1	Peptides hmg20a_2	Peptides hmg20a_3	-Log Student's T-test p-value Hmg20a_Ctrl	Student's T-test q-value Hmg20a_Ctrl	Student's T-test Difference Hmg20a_Ctrl	Student's T-test Test statistic Hmg20a_Ctrl	-Log Student's T-test p-value Hmg20a_Ctrl_	Student's T-test q-value Hmg20a_Ctrl_	Student's T-test Difference Hmg20a_Ctrl_	Student's T-test Test statistic Hmg20a_Ctrl_	Hmg20a_1	Hmg20a_2	Hmg20a_3	Ctrl_1	Ctrl_2	Ctrl_3
P18621;A0A0A6YYL6	P18621;A0A0A6YYL6	60S ribosomal protein L17	RPL17;RPL17-C18orf32			18	18	18	65.8	65.8	65.8	21.4	0	56.35	3035500000	91	16	16	17	16	18	17	0.65	0.58	0.28	0.24	0.65	0.58	0.28	0.24	28.97	29.04	29.06	28.42	29.09	28.71
P20671;A0A0U1RRH7	P20671;A0A0U1RRH7	Histone H2A type 1-D	HIST1H2AD			17	2	0	77.7	18.5	0	14.11	0	3.02	526960000	13	15	16	16	14	14	12	0.56	0.08	1.65	0.71	0.56	0.08	1.65	0.71	26.42	26.8	26.61	25.88	26.63	22.37
A0A1W2PNV4	A0A1W2PNV4					23	23	0	38.9	38.9	0	75.87	0	174.07	3865400000	107	18	18	13	23	23	22	2.33	0.03	-1.09	-0.92	2.33	0.03	-1.09	-0.92	28.74	28.73	28.27	29.9	29.59	29.53
Q92878;A0A1W2PQ90	Q92878;A0A1W2PQ90	DNA repair protein RAD50	RAD50			19	19	19	18.7	18.7	18.7	153.89	0	61.97	908710000	43	14	16	12	13	10	14	1.33	0.23	0.57	0.47	1.33	0.23	0.57	0.47	27.11	27.68	27.44	27.02	26.63	26.86
Q9NVC6;A0A1W2PRB8	Q9NVC6;A0A1W2PRB8	Mediator of RNA polymerase II transcription subunit 17	MED17			3	3	3	4.1	4.1	4.1	72.89	0	7.68	47579000	8	2	3	2	2	2	3	0.95	0.59	0.26	0.23	0.95	0.59	0.26	0.23	23.12	23.02	23.05	23.05	22.64	22.72
Q9UDY2;A0A2R8YDH4	Q9UDY2;A0A2R8YDH4	Tight junction protein ZO-2	TJP2			20	20	20	19.8	19.8	19.8	133.96	0	53.19	617400000	41	9	10	7	12	18	17	2.58	0.02	-1.46	-1.2	2.58	0.02	-1.46	-1.2	25.76	25.81	25.48	26.79	27.46	27.18
A0MZ66	A0MZ66	Shootin-1	KIAA1598	+	Hmg20a_Ctrl	7	7	7	18.4	18.4	18.4	71.64	0	31.06	196340000	14	2	2	1	4	6	5	2.14	0.01	-2.81	-1.81	2.14	0.01	-2.81	-1.81	23.9	22.77	22.06	25.75	25.96	25.45
A1L170	A1L170	Uncharacterized protein C1orf226	C1orf226			4	4	2	27.2	27.2	12.9	29.06	0	46.42	167410000	9	4	2	2	3	3	4	2.75	0.17	-0.58	-0.54	2.75	0.17	-0.58	-0.54	24.39	24.32	24.57	25	25.06	24.96
A1L390	A1L390	Pleckstrin homology domain-containing family G member 3	PLEKHG3			32	32	32	31.4	31.4	31.4	134.41	0	233.92	3612300000	120	20	22	14	26	28	28	2.51	0.01	-1.55	-1.25	2.51	0.01	-1.55	-1.25	28.38	28.23	27.72	29.44	29.91	29.63
A6NFI3	A6NFI3	Zinc finger protein 316	ZNF316			5	5	5	10.3	10.3	10.3	108.44	0	32.05	145670000	11	4	4	3	2	3	2	0.66	0.09	1.33	0.7	0.66	0.09	1.33	0.7	24.67	24.69	25.07	21.68	24.33	24.43
A6NHQ4	A6NHQ4	Uncharacterized protein C17orf96	C17orf96			2	2	2	7.7	7.7	7.7	39.32	0	2.67	41905000	2	2	2	2	1	0	0	2.05	0.01	1.65	1.23	2.05	0.01	1.65	1.23	23.36	24.06	23.43	21.61	22.49	21.82
A6NHR9	A6NHR9	Structural maintenance of chromosomes flexible hinge domain-containing protein 1	SMCHD1	+	Hmg20a_Ctrl	24	24	24	12.6	12.6	12.6	226.37	0	323.31	1040700000	54	20	22	21	1	4	4	1.96	0	4.22	2.18	1.96	0	4.22	2.18	28.53	28.86	27.55	22.45	25.29	24.55
A8CG34;A6NF01	A8CG34	Nuclear envelope pore membrane protein POM 121C	POM121C			7	7	2	9.2	9.2	3.8	125.09	0	12.37	215590000	15	7	6	6	5	1	3	0	1	0	0	0	1	0	0	25.08	25.21	25.22	25.51	25.01	24.99
E9PRG8;E9PLD3	E9PRG8;E9PLD3	Uncharacterized protein C11orf98	C11orf98			5	5	5	30.3	30.3	30.3	13.8	0	10.48	275380000	15	5	5	4	3	5	1	1.28	0.01	2.1	1.18	1.28	0.01	2.1	1.18	25.94	25.91	26.46	24.85	24.66	22.51
P08708;H3BNC9;A0A0J9YYC4	P08708;H3BNC9	40S ribosomal protein S17	RPS17			15	15	15	87.4	87.4	87.4	15.55	0	138.79	2808400000	87	12	13	14	13	14	13	0.01	0.99	0.01	0.01	0.01	0.99	0.01	0.01	28.43	28.86	29.02	28.68	28.92	28.7
Q9BTK6;H3BTX0	Q9BTK6;H3BTX0	PAXIP1-associated glutamate-rich protein 1	PAGR1			6	6	6	19.7	19.7	19.7	27.72	0	22.33	242680000	14	6	5	4	4	2	2	1.32	0.03	1.36	0.91	1.32	0.03	1.36	0.91	26.08	26.12	24.76	24.6	24.3	23.98
P83881;H7BZ11	P83881;H7BZ11	60S ribosomal protein L36a	RPL36A;RPL36A-HNRNPH2			7	7	3	40.6	40.6	10.4	12.44	0	9.31	277600000	13	7	6	5	3	3	5	0.39	0.59	0.31	0.23	0.39	0.59	0.31	0.23	25.16	25.78	26.32	25.47	25.53	25.32
H7BZ55	H7BZ55	Putative ciliary rootlet coiled-coil protein-like 3 protein				2	2	2	1.1	1.1	1.1	185.87	0.01	1.89	68673000	4	2	2	2	1	1	0	1.48	0.02	1.46	1	1.48	0.02	1.46	1	24.18	23.86	23.56	22.01	21.97	23.25
P48047;H7C0C1	P48047;H7C0C1	ATP synthase subunit O, mitochondrial	ATP5O			4	4	4	14.6	14.6	14.6	23.28	0	8.52	244440000	9	4	4	4	2	4	4	0.69	0.08	1.36	0.72	0.69	0.08	1.36	0.72	25.39	25.94	24.96	22.36	25	24.84
Q9UBS4;H7C2Y5	Q9UBS4;H7C2Y5	DnaJ homolog subfamily B member 11	DNAJB11			2	2	2	6.1	6.1	6.1	40.51	0	3.89	55979000	4	2	1	2	2	2	2	0.12	0.81	-0.17	-0.11	0.12	0.81	-0.17	-0.11	23.41	22.43	22.78	23.86	22.32	22.96
K7EQG2	K7EQG2					14	13	13	89.2	89.2	89.2	16.45	0	246.33	3958500000	78	13	14	12	10	10	11	0.7	0.52	0.33	0.27	0.7	0.52	0.33	0.27	29.53	29.23	29.63	29.48	29.02	28.88
O00148	O00148	ATP-dependent RNA helicase DDX39A	DDX39A			20	5	5	38.9	18	18	49.13	0	59.12	481820000	23	18	20	17	14	12	16	1.85	0.1	0.79	0.66	1.85	0.1	0.79	0.66	26.75	26.54	26.14	25.77	25.74	25.55
O00151	O00151	PDZ and LIM domain protein 1	PDLIM1	+	Hmg20a_Ctrl	11	11	11	51.7	51.7	51.7	36.07	0	147.94	1713300000	39	7	5	2	10	11	10	2.7	0	-4.05	-2.59	2.7	0	-4.05	-2.59	25.82	24.86	23.96	28.64	29.23	28.92
O00159;A7E2Y1;Q9Y2K3;Q8N1T3;Q6PIF6;O94832;Q13402	O00159	Unconventional myosin-Ic	MYO1C	+	Hmg20a_Ctrl	87	87	86	63.3	63.3	63.3	121.68	0	323.31	27453000000	352	47	33	33	81	79	78	3.94	0	-3.85	-3.07	3.94	0	-3.85	-3.07	29.57	28.79	28.97	32.85	33.15	32.88
O00255	O00255	Menin	MEN1	+	Hmg20a_Ctrl	3	3	3	5.4	5.4	5.4	68.02	0	6.41	395050000	5	3	3	2	1	1	1	1.43	0.01	3.63	1.66	1.43	0.01	3.63	1.66	26.65	26.66	23.27	21.66	21.43	22.59
O00257	O00257	E3 SUMO-protein ligase CBX4	CBX4			12	12	12	17.7	17.7	17.7	61.37	0	94.98	448620000	24	12	11	11	9	7	7	2.67	0.04	0.94	0.83	2.67	0.04	0.94	0.83	26.33	26.79	26.53	25.63	25.62	25.57
O00267	O00267	Transcription elongation factor SPT5	SUPT5H			9	9	9	11	11	11	121	0	22.4	246580000	21	6	9	7	6	6	6	1.13	0.33	0.47	0.39	1.13	0.33	0.47	0.39	25.55	25.53	25.39	25.39	24.76	24.92
O00268;Q92750	O00268	Transcription initiation factor TFIID subunit 4	TAF4			10	10	10	15.9	15.9	15.9	110.11	0	80.48	390490000	28	10	9	9	10	7	7	1.73	0.12	0.74	0.62	1.73	0.12	0.74	0.62	26.38	26.49	25.92	25.63	25.37	25.57
O00291	O00291	Huntingtin-interacting protein 1	HIP1			8	8	8	10.2	10.2	10.2	116.22	0	55.31	302940000	19	5	4	6	7	7	7	0.47	0.59	-0.3	-0.23	0.47	0.59	-0.3	-0.23	25.48	25.77	24.98	25.95	25.72	25.45
O00308	O00308	NEDD4-like E3 ubiquitin-protein ligase WWP2	WWP2			3	3	3	4	4	4	98.91	0	3.71	56629000	8	1	3	2	2	2	1	0.49	0.25	0.78	0.46	0.49	0.25	0.78	0.46	22.8	23.87	23.32	21.47	23.59	22.6
O00401	O00401	Neural Wiskott-Aldrich syndrome protein	WASL			1	1	1	2.2	2.2	2.2	54.83	0	2.71	212210000	6	1	1	1	1	1	1	0.25	0.37	-0.9	-0.37	0.25	0.37	-0.9	-0.37	24.69	24.93	21.34	22.86	25.29	25.53
O00422	O00422	Histone deacetylase complex subunit SAP18	SAP18			4	4	4	49	49	49	17.56	0	12.38	263810000	9	2	2	3	2	1	3	0.18	0.53	0.63	0.27	0.18	0.53	0.63	0.27	25.47	25.1	25.27	25.98	21.93	26.04
O00425	O00425	Insulin-like growth factor 2 mRNA-binding protein 3	IGF2BP3			28	28	22	46.6	46.6	39.6	63.7	0	260.92	2565100000	132	25	27	24	20	19	20	0.74	0.44	0.4	0.32	0.74	0.44	0.4	0.32	28.86	28.82	28.57	28.82	28.14	28.09
O00479	O00479	High mobility group nucleosome-binding domain-containing protein 4	HMGN4			3	3	3	35.6	35.6	35.6	9.54	0	23.36	552730000	16	3	3	3	3	3	3	0.03	0.96	-0.04	-0.03	0.03	0.96	-0.04	-0.03	25.92	26.33	27.14	26.15	26.67	26.69
O00505	O00505	Importin subunit alpha-4	KPNA3	+	Hmg20a_Ctrl	7	5	5	10.9	6.1	6.1	57.81	0	14.53	1495700000	18	7	6	6	4	4	3	2.12	0.01	2.45	1.64	2.12	0.01	2.45	1.64	28.79	28.77	28.07	26.87	25.37	26.04
O00541	O00541	Pescadillo homolog	PES1			12	12	12	19.9	19.9	19.9	68	0	26.35	646950000	32	9	11	9	9	9	11	1.49	0.15	0.68	0.56	1.49	0.15	0.68	0.56	27.03	26.98	26.49	26.23	25.92	26.32
O00566	O00566	U3 small nucleolar ribonucleoprotein protein MPP10	MPHOSPH10			11	11	11	18.6	18.6	18.6	78.86	0	59.61	718730000	25	9	10	10	9	8	10	0.71	0.38	0.48	0.37	0.71	0.38	0.48	0.37	26.57	27.22	27.56	26.76	26.46	26.69
O00567	O00567	Nucleolar protein 56	NOP56			8	8	8	15.5	15.5	15.5	66.05	0	10.48	163070000	16	4	3	3	3	7	7	2.26	0.02	-1.26	-1.02	2.26	0.02	-1.26	-1.02	24.17	23.68	23.99	24.95	25.11	25.55
O00571;O15523;Q9NQI0	O00571;O15523	ATP-dependent RNA helicase DDX3X;ATP-dependent RNA helicase DDX3Y	DDX3X;DDX3Y			58	57	57	71.8	71.8	71.8	73.24	0	323.31	13857000000	291	47	50	46	53	50	49	0.3	0.81	-0.13	-0.11	0.3	0.81	-0.13	-0.11	30.86	30.99	31.36	31.13	31.09	31.39
O00629	O00629	Importin subunit alpha-3	KPNA4	+	Hmg20a_Ctrl	8	8	6	10.6	10.6	5.8	57.89	0	16.72	1442500000	24	8	8	8	6	6	7	2.73	0.01	1.87	1.49	2.73	0.01	1.87	1.49	28.44	28.71	28.25	27.03	26.37	26.39
O00712	O00712	Nuclear factor 1 B-type	NFIB			3	3	3	16.9	16.9	16.9	47.44	0	20.53	320750000	18	3	3	3	2	2	2	1.99	0.05	1	0.82	1.99	0.05	1	0.82	25.97	26.41	25.79	24.92	25.29	24.97
O14497	O14497	AT-rich interactive domain-containing protein 1A	ARID1A			33	33	31	22.3	22.3	21.4	242.04	0	189.85	3931300000	138	29	30	28	23	22	25	2.52	0.08	0.81	0.72	2.52	0.08	0.81	0.72	29.63	29.61	29.34	28.83	28.77	28.55
O14519	O14519	Cyclin-dependent kinase 2-associated protein 1	CDK2AP1	+	Hmg20a_Ctrl	10	10	6	94.8	94.8	87	12.37	0	207.67	1373000000	28	9	10	8	5	0	0	2.24	0	5.34	2.68	2.24	0	5.34	2.68	28.66	28.89	28.45	25.25	22.68	22.04
O14529	O14529	Homeobox protein cut-like 2	CUX2			4	2	2	3.2	1.6	1.6	161.68	0	4.16	154500000	12	4	4	4	4	3	4	2.38	0.05	0.95	0.82	2.38	0.05	0.95	0.82	24.9	25.04	25.36	24.25	24.22	23.98
O14639	O14639	Actin-binding LIM protein 1	ABLIM1			36	36	36	45	45	45	87.69	0	278.55	4525300000	145	29	28	18	29	33	30	2.55	0.02	-1.35	-1.12	2.55	0.02	-1.35	-1.12	28.91	28.68	28.28	29.86	30.16	29.89
O14646	O14646	Chromodomain-helicase-DNA-binding protein 1	CHD1			11	11	10	8.1	8.1	7.5	196.69	0	29.93	368610000	28	9	6	10	9	9	10	0.51	0.61	-0.27	-0.22	0.51	0.61	-0.27	-0.22	25.61	25.77	26.04	25.96	26.47	25.81
O14647	O14647	Chromodomain-helicase-DNA-binding protein 2	CHD2			4	3	3	3	2.5	2.5	211.34	0	5.77	82247000	4	3	3	3	3	3	3	0.03	0.93	0.07	0.04	0.03	0.93	0.07	0.04	22.76	23.8	23.87	22.09	24.11	24.01
O14672	O14672	Disintegrin and metalloproteinase domain-containing protein 10	ADAM10			3	3	3	4.5	4.5	4.5	84.14	0	6.01	204750000	5	3	3	3	2	1	2	0.42	0.18	1.15	0.53	0.42	0.18	1.15	0.53	25.06	25.34	25.32	25.27	21.74	25.25
O14686	O14686	Histone-lysine N-methyltransferase 2D	KMT2D			14	14	14	4	4	4	593.38	0	36.76	524070000	36	13	14	10	10	7	7	2.05	0.09	0.8	0.68	2.05	0.09	0.8	0.68	26.85	26.79	26.38	26.03	25.84	25.76
O14776	O14776	Transcription elongation regulator 1	TCERG1			4	4	4	5.4	5.4	5.4	123.9	0	12.87	151770000	11	2	2	2	4	3	4	0.31	0.9	0.07	0.06	0.31	0.9	0.07	0.06	24.62	24.61	24.8	24.62	24.5	24.71
O14874	O14874	[3-methyl-2-oxobutanoate dehydrogenase [lipoamide]] kinase, mitochondrial	BCKDK			2	2	2	9	9	9	46.36	0	5.35	82947000	3	1	2	2	2	1	2	0.03	0.93	0.08	0.04	0.03	0.93	0.08	0.04	22.36	24.29	24.22	23.93	22.53	24.18
O14936	O14936	Peripheral plasma membrane protein CASK	CASK			5	5	5	8.6	8.6	8.6	105.12	0	13.19	166420000	9	1	2	0	3	4	4	0	1	0	0	0	1	0	0	21.35	24.76	22.45	25.23	25.66	25.11
O14950;P19105;P24844	O14950;P19105	Myosin regulatory light chain 12B;Myosin regulatory light chain 12A	MYL12B;MYL12A	+	Hmg20a_Ctrl	8	8	8	27.9	27.9	27.9	19.78	0	33.64	529050000	28	3	4	3	7	6	7	2.95	0.01	-2.03	-1.63	2.95	0.01	-2.03	-1.63	25.29	25.02	24.61	27.18	27.1	26.73
O14974	O14974	Protein phosphatase 1 regulatory subunit 12A	PPP1R12A			33	33	31	28.9	28.9	27.6	115.28	0	149.11	3278200000	115	19	18	16	30	30	30	2.55	0.02	-1.38	-1.14	2.55	0.02	-1.38	-1.14	28.35	28.24	27.85	29.26	29.74	29.58
O14979	O14979	Heterogeneous nuclear ribonucleoprotein D-like	HNRNPDL			35	35	32	55.2	55.2	55.2	46.44	0	137.86	6532400000	159	32	33	32	28	23	29	1.77	0.25	0.51	0.46	1.77	0.25	0.51	0.46	30.26	30.24	30.36	30.02	29.69	29.61
O15015	O15015	Zinc finger protein 646	ZNF646			5	5	5	3.8	3.8	3.8	200.76	0	10.46	132340000	8	3	3	3	2	1	0	1.64	0.01	2.16	1.35	1.64	0.01	2.16	1.35	24.83	25.11	25.72	24.03	22.16	22.99
O15020	O15020	Spectrin beta chain, non-erythrocytic 2	SPTBN2			126	107	107	49.5	43.9	43.9	271.32	0	323.31	9415800000	402	96	87	76	106	110	104	1.89	0.08	-0.84	-0.7	1.89	0.08	-0.84	-0.7	30.32	30.07	29.71	30.88	31.03	30.73
O15027	O15027	Protein transport protein Sec16A	SEC16A			28	28	28	18.4	18.4	18.4	233.51	0	121.36	1453500000	72	21	24	21	17	16	17	1.77	0.4	0.38	0.35	1.77	0.4	0.38	0.35	28.06	28.16	27.87	27.57	27.74	27.62
O15042	O15042	U2 snRNP-associated SURP motif-containing protein	U2SURP			18	18	18	18.2	18.2	18.2	118.29	0	64.26	2601900000	74	16	16	15	13	15	13	0.42	0.82	-0.12	-0.11	0.42	0.82	-0.12	-0.11	28.54	28.48	28.67	28.86	28.48	28.72
O15047	O15047	Histone-lysine N-methyltransferase SETD1A	SETD1A			10	10	9	7.7	7.7	7.1	186.03	0	38.13	358700000	24	9	8	7	7	5	7	0.09	0.93	-0.05	-0.04	0.09	0.93	-0.05	-0.04	25.73	26.06	25.45	25.93	25.93	25.54
O15085	O15085	Rho guanine nucleotide exchange factor 11	ARHGEF11			4	4	4	4.2	4.2	4.2	167.7	0	10.29	260690000	8	1	2	1	4	4	4	0	1	0	0	0	1	0	0	22.9	24.51	21.53	25.4	26.66	26.02
O15143	O15143	Actin-related protein 2/3 complex subunit 1B	ARPC1B			22	9	9	51.1	17.5	17.5	40.95	0	214.51	9694700000	79	19	19	15	21	22	21	0.18	0.86	-0.1	-0.08	0.18	0.86	-0.1	-0.08	30.47	30.86	30.25	30.45	30.63	30.81
O15144	O15144	Actin-related protein 2/3 complex subunit 2	ARPC2			27	27	27	66.3	66.3	66.3	34.33	0	179.02	5815000000	123	22	20	18	25	23	25	1.41	0.06	-1.06	-0.79	1.41	0.06	-1.06	-0.79	29.34	29.54	28.51	30.5	29.99	30.09
O15145	O15145	Actin-related protein 2/3 complex subunit 3	ARPC3			14	14	14	50	50	50	20.55	0	163.17	4724000000	87	12	12	8	13	12	10	1.21	0.18	-0.66	-0.53	1.21	0.18	-0.66	-0.53	29.35	28.78	28.62	29.74	29.31	29.69
O15156	O15156	Zinc finger and BTB domain-containing protein 7B	ZBTB7B			5	5	5	16.7	16.7	16.7	58.03	0	29.58	795280000	19	4	4	5	4	2	2	2.63	0.06	0.88	0.78	2.63	0.06	0.88	0.78	27.3	27.42	27.39	26.74	26.34	26.41
O15160	O15160	DNA-directed RNA polymerases I and III subunit RPAC1	POLR1C			6	6	6	15.9	15.9	15.9	39.25	0	18.58	378480000	29	6	5	5	4	4	4	0.5	0.83	-0.11	-0.1	0.5	0.83	-0.11	-0.1	25.51	25.77	25.53	25.79	25.73	25.62
O15164	O15164	Transcription intermediary factor 1-alpha	TRIM24			2	2	2	3.4	3.4	3.4	116.83	0	12.1	30401000	2	1	2	2	1	0	0	0.79	0.15	0.86	0.57	0.79	0.15	0.86	0.57	22.98	23.29	22.64	22.22	22.86	21.24
O15226	O15226	NF-kappa-B-repressing factor	NKRF			30	30	30	36.4	36.4	36.4	77.67	0	226.22	4844800000	123	26	25	23	25	25	25	0.95	0.63	0.23	0.21	0.95	0.63	0.23	0.21	29.53	29.79	29.92	29.5	29.5	29.55
O15381	O15381	Nuclear valosin-containing protein-like	NVL			3	3	3	5.8	5.8	5.8	95.05	0	3.46	104790000	4	2	3	1	2	2	3	0	1	0	0	0	1	0	0	21.58	24.47	21.9	22.47	24.01	23.95
O15427	O15427	Monocarboxylate transporter 4	SLC16A3			3	3	3	8	8	8	49.47	0	54.19	280650000	7	0	1	0	3	2	3	0	1	0	0	0	1	0	0	22.6	21.78	21.86	26.17	26.51	26.49
O15446	O15446	DNA-directed RNA polymerase I subunit RPA34	CD3EAP			15	15	15	43.3	43.3	43.3	54.99	0	164.5	2371400000	70	14	13	14	12	12	13	1.02	0.24	0.6	0.47	1.02	0.24	0.6	0.47	28.94	29.1	28.22	28.14	28.23	28.11
O15511	O15511	Actin-related protein 2/3 complex subunit 5	ARPC5			14	13	13	72.8	72.8	72.8	16.32	0	142.71	5804600000	94	14	14	11	13	12	11	0.8	0.61	0.25	0.22	0.8	0.61	0.25	0.22	29.92	29.97	29.59	29.49	29.5	29.74
O15514	O15514	DNA-directed RNA polymerase II subunit RPB4	POLR2D			4	4	4	35.9	35.9	35.9	16.31	0	7.84	31313000	6	1	4	2	0	2	1	0.22	0.56	0.45	0.25	0.22	0.56	0.45	0.25	21.67	23.83	23.16	22.21	21.78	23.33
O15525	O15525	Transcription factor MafG	MAFG			9	7	7	70.4	56.2	56.2	17.85	0	38.15	720580000	29	8	9	7	6	6	3	1.8	0.01	1.68	1.19	1.8	0.01	1.68	1.19	27.07	27.03	28.16	25.96	25.35	25.91
O43143	O43143	Pre-mRNA-splicing factor ATP-dependent RNA helicase DHX15	DHX15			23	23	23	29.3	29.3	29.3	90.93	0	58.94	1541600000	72	19	19	17	21	17	19	0.64	0.6	-0.27	-0.22	0.64	0.6	-0.27	-0.22	27.55	27.84	28.06	28.23	27.85	28.18
O43159	O43159	Ribosomal RNA-processing protein 8	RRP8			8	8	8	24.3	24.3	24.3	50.71	0	35.21	507250000	32	7	6	7	6	5	5	3.1	0.09	0.75	0.7	3.1	0.09	0.75	0.7	26.67	26.64	26.81	26.04	25.84	25.98
O43166	O43166	Signal-induced proliferation-associated 1-like protein 1	SIPA1L1			18	18	17	13.7	13.7	13	200.03	0	55.51	394210000	31	9	9	7	16	14	15	1.62	0.03	-1.25	-0.92	1.62	0.03	-1.25	-0.92	25.61	25.3	24.6	26.06	26.66	26.53
O43172	O43172	U4/U6 small nuclear ribonucleoprotein Prp4	PRPF4			11	11	11	22.2	22.2	22.2	58.45	0	20.84	465790000	38	7	7	9	10	11	11	0.89	0.26	-0.59	-0.45	0.89	0.26	-0.59	-0.45	25.69	25.73	26.31	26.83	26.05	26.63
O43175	O43175	D-3-phosphoglycerate dehydrogenase	PHGDH			12	12	12	26.1	26.1	26.1	56.65	0	60.79	850960000	35	11	12	11	10	5	5	1.64	0.03	1.28	0.94	1.64	0.03	1.28	0.94	27.76	27.82	26.85	26.54	25.99	26.05
O43251;Q9NWB1;A6NFN3	O43251;Q9NWB1	RNA binding protein fox-1 homolog 2;RNA binding protein fox-1 homolog 1	RBFOX2;RBFOX1			18	18	18	35.1	35.1	35.1	41.37	0	158.1	2096300000	69	15	15	15	12	13	13	0.62	0.58	0.29	0.24	0.62	0.58	0.29	0.24	28.42	28.5	28.91	28.46	28.04	28.47
O43290	O43290	U4/U6.U5 tri-snRNP-associated protein 1	SART1			40	40	40	47.4	47.4	47.4	90.25	0	157.17	3237400000	149	37	34	35	31	32	34	0.25	0.88	0.08	0.07	0.25	0.88	0.08	0.07	29.14	28.97	29.12	29.07	28.78	29.14
O43390	O43390	Heterogeneous nuclear ribonucleoprotein R	HNRNPR			34	34	28	41.1	41.1	37.3	70.94	0	323.31	11934000000	178	30	32	29	27	27	30	0.01	0.99	0.01	0.01	0.01	0.99	0.01	0.01	30.67	30.84	31.19	31.1	30.81	30.77
O43395	O43395	U4/U6 small nuclear ribonucleoprotein Prp3	PRPF3			30	30	30	43	43	43	77.53	0	228.33	2603800000	126	25	24	22	23	19	25	0.63	0.85	0.09	0.09	0.63	0.85	0.09	0.09	28.84	28.71	28.7	28.75	28.58	28.65
O43447	O43447	Peptidyl-prolyl cis-trans isomerase H	PPIH			5	5	5	34.5	34.5	34.5	19.21	0	36.52	241140000	17	4	3	5	4	4	4	1.03	0.54	0.29	0.26	1.03	0.54	0.29	0.26	25.59	25.37	25.6	25.34	25.01	25.33
O43491;Q9Y2J2	O43491	Band 4.1-like protein 2	EPB41L2			25	25	24	28.4	28.4	27.3	112.59	0	148.37	1971900000	78	16	15	15	22	24	21	2.4	0.04	-1.02	-0.87	2.4	0.04	-1.02	-0.87	27.83	27.81	27.41	28.72	28.87	28.52
O43660	O43660	Pleiotropic regulator 1	PLRG1			6	6	6	11.7	11.7	11.7	57.19	0	61.48	645930000	39	6	6	5	4	6	5	1.4	0.32	0.47	0.4	1.4	0.32	0.47	0.4	27.12	26.67	26.79	26.44	26.24	26.5
O43663	O43663	Protein regulator of cytokinesis 1	PRC1			3	3	3	11.5	11.5	11.5	71.61	0	20.49	85056000	8	3	3	2	0	0	1	1.91	0.01	1.97	1.35	1.91	0.01	1.97	1.35	24.67	24.83	24.43	23.43	22.68	21.92
O43678	O43678	NADH dehydrogenase [ubiquinone] 1 alpha subcomplex subunit 2	NDUFA2			4	4	4	52.5	52.5	52.5	10.92	0	6.45	272000000	16	4	4	4	4	3	3	0.04	0.95	0.04	0.03	0.04	0.95	0.04	0.03	25.83	25.22	25.3	25.13	25.96	25.14
O43707	O43707	Alpha-actinin-4	ACTN4	+	Hmg20a_Ctrl	146	146	102	95.1	95.1	79.1	104.85	0	323.31	144770000000	1065	108	103	92	135	138	142	2.98	0	-2.79	-2.1	2.98	0	-2.79	-2.1	32.77	32.22	32.14	34.67	35.3	35.54
O43709	O43709	Probable 18S rRNA (guanine-N(7))-methyltransferase	WBSCR22			4	4	4	8.5	8.5	8.5	31.88	0	9.48	399150000	18	3	4	4	4	3	4	0.27	0.78	0.17	0.13	0.27	0.78	0.17	0.13	25.94	26.07	26.28	26.38	25.76	25.65
O43719	O43719	HIV Tat-specific factor 1	HTATSF1			5	5	5	7.9	7.9	7.9	85.85	0	50.55	176820000	13	1	3	3	4	5	4	1.23	0.02	-1.93	-1.11	1.23	0.02	-1.93	-1.11	22.07	24.01	24.47	25.47	25.44	25.43
O43795;P12882;Q9UKX2;P13533;Q9Y623;P13535;P11055;Q9UKX3;Q9UKN7;Q9UBC5	O43795	Unconventional myosin-Ib	MYO1B	+	Hmg20a_Ctrl	53	52	51	47.4	47.4	46.3	131.98	0	323.31	5402300000	142	9	4	4	45	50	42	2.99	0	-7.07	-3.87	2.99	0	-7.07	-3.87	25.23	22.92	22.7	30.67	30.99	30.39
O43809	O43809	Cleavage and polyadenylation specificity factor subunit 5	NUDT21			19	19	19	71.8	71.8	71.8	26.23	0	194.43	8565700000	100	17	17	16	17	18	19	1.58	0.25	-0.52	-0.45	1.58	0.25	-0.52	-0.45	30.04	30.03	30.38	30.49	30.69	30.84
O43818	O43818	U3 small nucleolar RNA-interacting protein 2	RRP9			2	2	2	5.5	5.5	5.5	51.84	0	9.48	99181000	6	1	1	1	2	2	2	0	1	0	0	0	1	0	0	21.18	22.8	22.42	24.42	24.61	24.29
O43823	O43823	A-kinase anchor protein 8	AKAP8			26	26	26	35.4	35.4	35.4	76.11	0	323.31	3535900000	87	24	23	21	20	21	21	2.62	0.3	0.45	0.42	2.62	0.3	0.45	0.42	29.42	29.22	29.35	28.84	28.87	28.94
O60216;Q9H4I0	O60216	Double-strand-break repair protein rad21 homolog	RAD21	+	Hmg20a_Ctrl	18	18	18	31.5	31.5	31.5	71.69	0	113.28	1078500000	60	17	17	12	10	6	7	3.12	0.01	1.64	1.39	3.12	0.01	1.64	1.39	28.17	27.88	27.83	26.61	26.18	26.18
O60264	O60264	SWI/SNF-related matrix-associated actin-dependent regulator of chromatin subfamily A member 5	SMARCA5			40	40	25	32.3	32.3	24.2	121.9	0	313.87	2126800000	113	35	38	33	24	25	28	1.88	0.11	0.74	0.63	1.88	0.11	0.74	0.63	28.56	28.79	28.86	28.27	27.76	27.95
O60292	O60292	Signal-induced proliferation-associated 1-like protein 3	SIPA1L3			5	5	5	5.3	5.3	5.3	194.61	0	24.26	81206000	7	0	0	2	5	5	4	0	1	0	0	0	1	0	0	23.68	22.63	22.51	24.5	24.75	24.67
O60293	O60293	Zinc finger C3H1 domain-containing protein	ZFC3H1			15	15	15	8.4	8.4	8.4	226.35	0	40.37	494430000	38	15	12	10	12	6	9	0.74	0.53	0.32	0.27	0.74	0.53	0.32	0.27	26.24	26.76	26.28	26.27	25.92	26.13
O60341	O60341	Lysine-specific histone demethylase 1A	KDM1A	+	Hmg20a_Ctrl	38	38	38	54.9	54.9	54.9	92.9	0	323.31	12638000000	171	34	35	34	14	11	13	4.31	0	4.93	3.9	4.31	0	4.93	3.9	31.55	31.91	32.15	27.34	26.69	26.79
O60437	O60437	Periplakin	PPL			7	7	7	6.4	6.4	6.4	204.74	0	35.69	153050000	17	4	2	6	7	6	7	1.6	0.01	-1.88	-1.22	1.6	0.01	-1.88	-1.22	24.12	22.33	23.67	25.14	25.3	25.32
O60506	O60506	Heterogeneous nuclear ribonucleoprotein Q	SYNCRIP			23	17	17	38.2	34.3	34.3	69.6	0	233.95	1679500000	66	18	19	19	19	18	18	0.92	0.47	-0.36	-0.3	0.92	0.47	-0.36	-0.3	27.77	27.75	28.16	28.5	28.08	28.18
O60563	O60563	Cyclin-T1	CCNT1			8	8	8	16.7	16.7	16.7	80.68	0	175.52	1636000000	52	7	6	8	8	8	8	2.25	0.04	-1.01	-0.85	2.25	0.04	-1.01	-0.85	27.36	27.26	27.79	28.39	28.67	28.38
O60568	O60568	Procollagen-lysine,2-oxoglutarate 5-dioxygenase 3	PLOD3			5	5	5	9.8	9.8	9.8	84.78	0	9.34	99181000	8	1	1	2	5	4	5	0	1	0	0	0	1	0	0	20.83	22.48	23.51	24.63	24.82	24.37
O60675	O60675	Transcription factor MafK	MAFK	+	Hmg20a_Ctrl	15	14	13	92.3	84.6	77.6	17.52	0	60.46	1308400000	50	12	13	13	7	5	4	3.57	0.01	1.81	1.58	3.57	0.01	1.81	1.58	28.1	28.47	28.56	26.65	26.49	26.54
O60684	O60684	Importin subunit alpha-7	KPNA6			3	3	3	8.6	8.6	8.6	60.03	0	17.25	86751000	7	1	3	2	2	1	1	0.55	0.15	1.07	0.57	0.55	0.15	1.07	0.57	22.67	25.06	23.53	23.61	21.85	22.58
O60814;P57053	O60814;P57053	Histone H2B type 1-K;Histone H2B type F-S	HIST1H2BK;H2BFS			26	2	0	84.1	13.5	0	13.89	0	60.72	15501000000	18	24	24	24	26	26	24	1.39	0.03	1.28	0.9	1.39	0.03	1.28	0.9	31.35	31.84	32.21	30.26	31.21	30.09
O60828	O60828	Polyglutamine-binding protein 1	PQBP1			5	5	5	26.8	26.8	26.8	30.47	0	16.38	446420000	17	5	5	5	5	3	4	0.42	0.75	0.18	0.15	0.42	0.75	0.18	0.15	26.22	26.43	26.05	26.24	25.78	26.17
O60832	O60832	H/ACA ribonucleoprotein complex subunit 4	DKC1			7	7	7	16.5	16.5	16.5	57.67	0	167.06	1240800000	42	5	6	7	7	6	7	0.8	0.46	-0.38	-0.31	0.8	0.46	-0.38	-0.31	27.53	27.07	27.76	27.68	27.98	27.84
O60869	O60869	Endothelial differentiation-related factor 1	EDF1			3	3	3	23	23	23	16.37	0	4.9	171160000	15	3	3	3	3	3	3	0.39	0.78	0.16	0.13	0.39	0.78	0.16	0.13	24.65	24.88	25.06	24.65	24.53	24.94
O60885;Q15059	O60885	Bromodomain-containing protein 4	BRD4			7	7	7	6.1	6.1	6.1	152.22	0	16.55	237800000	11	6	7	5	4	3	0	2.17	0.01	1.81	1.34	2.17	0.01	1.81	1.34	25.8	25.98	25.94	24.55	24.33	23.41
O60890	O60890	Oligophrenin-1	OPHN1			3	3	3	5.9	5.9	5.9	91.64	0	5.18	122300000	3	1	0	1	2	3	1	0	1	0	0	0	1	0	0	22.49	22.13	22.34	25.12	25.9	21.54
O60934	O60934	Nibrin	NBN			3	3	3	5.8	5.8	5.8	84.96	0	6.19	37978000	4	2	2	2	0	0	1	0.3	0.43	0.59	0.33	0.3	0.43	0.59	0.33	22.97	23.79	22.74	21.17	23.5	23.07
O75052	O75052	Carboxyl-terminal PDZ ligand of neuronal nitric oxide synthase protein	NOS1AP			4	4	3	14.2	14.2	10.5	56.15	0	9.11	282030000	12	3	3	3	4	3	3	2.81	0.03	-1.02	-0.9	2.81	0.03	-1.02	-0.9	24.87	25.14	24.69	25.9	25.9	25.95
O75083	O75083	WD repeat-containing protein 1	WDR1	+	Hmg20a_Ctrl	49	49	49	73.9	73.9	73.9	66.19	0	323.31	13001000000	219	27	34	21	48	46	44	2.2	0.01	-2.4	-1.65	2.2	0.01	-2.4	-1.65	29.41	29.69	28.66	32.31	31.45	31.2
O75128	O75128	Protein cordon-bleu	COBL			41	41	41	34.3	34.3	34.3	135.62	0	313.83	6425400000	161	31	33	29	34	39	35	2	0.05	-1.02	-0.83	2	0.05	-1.02	-0.83	29.55	29.47	29.02	30.09	30.59	30.42
O75146	O75146	Huntingtin-interacting protein 1-related protein	HIP1R			7	7	7	8.2	8.2	8.2	119.39	0	18.16	1029200000	15	5	6	5	7	7	5	0.48	0.7	-0.2	-0.17	0.48	0.7	-0.2	-0.17	26.66	26.31	26.25	26.42	26.85	26.55
O75151;Q9UPP1	O75151	Lysine-specific demethylase PHF2	PHF2			3	3	3	3.1	3.1	3.1	120.77	0	7.92	416610000	5	2	3	1	2	2	2	0.51	0.07	2.1	0.75	0.51	0.07	2.1	0.75	26.65	26.56	23.07	21.59	26.02	22.36
O75152;A0A1B0GTU1	O75152	Zinc finger CCCH domain-containing protein 11A	ZC3H11A			63	63	63	60.5	60.5	60.5	89.13	0	323.31	12270000000	284	48	49	46	52	59	53	2.48	0.03	-1.05	-0.9	2.48	0.03	-1.05	-0.9	30.3	30.17	30.38	31.06	31.6	31.34
O75177	O75177	Calcium-responsive transactivator	SS18L1			2	2	2	5.6	5.6	5.6	42.99	0	11.22	259120000	12	2	2	2	2	2	2	1.83	0.02	1.61	1.16	1.83	0.02	1.61	1.16	25.88	26.43	25.16	24.48	24.08	24.07
O75340	O75340	Programmed cell death protein 6	PDCD6			6	6	6	39.8	39.8	39.8	21.87	0	20.54	208340000	16	5	6	4	2	2	3	1.79	0.02	1.7	1.19	1.79	0.02	1.7	1.19	25.53	26.14	25.06	24.16	23.3	24.16
O75367;Q9P0M6	O75367	Core histone macro-H2A.1	H2AFY	+	Hmg20a_Ctrl	21	21	21	56.2	56.2	56.2	39.62	0	314.05	2987900000	85	19	20	18	12	11	12	2.56	0.01	1.73	1.37	2.56	0.01	1.73	1.37	29.16	29.62	29.92	27.86	27.58	28.06
O75369;Q14315	O75369	Filamin-B	FLNB	+	Hmg20a_Ctrl	25	24	24	13.6	13.3	13.3	278.16	0	66.91	873060000	58	8	8	7	24	23	24	4.24	0	-2.78	-2.4	4.24	0	-2.78	-2.4	25.07	25.41	24.94	27.79	28.01	27.95
O75376	O75376	Nuclear receptor corepressor 1	NCOR1			11	11	11	6.8	6.8	6.8	270.21	0	27.63	280140000	21	11	9	7	6	6	8	1.25	0.12	0.79	0.61	1.25	0.12	0.79	0.61	25.84	25.99	25.44	24.81	25.45	24.65
O75446	O75446	Histone deacetylase complex subunit SAP30	SAP30			3	3	3	14.1	14.1	14.1	23.31	0	5.36	69386000	10	3	3	2	2	2	2	0.65	0.15	0.92	0.56	0.65	0.15	0.92	0.56	23.27	24.58	23.16	22.55	23.6	22.08
O75475;P51858;Q9Y3E1	O75475	PC4 and SFRS1-interacting protein	PSIP1			28	28	27	55.5	55.5	53.6	60.1	0	213.41	4480400000	132	25	25	26	21	16	19	3.03	0.03	1.05	0.94	3.03	0.03	1.05	0.94	29.63	29.92	29.99	28.89	28.74	28.75
O75489	O75489	NADH dehydrogenase [ubiquinone] iron-sulfur protein 3, mitochondrial	NDUFS3			1	1	1	5.3	5.3	5.3	30.24	0	2.73	60530000	8	1	1	1	1	1	1	0.98	0.11	-0.92	-0.64	0.98	0.11	-0.92	-0.64	22.58	22.75	22.89	23.53	24.45	22.98
O75494;Q8WXF0	O75494	Serine/arginine-rich splicing factor 10	SRSF10			17	17	17	43.9	43.9	43.9	31.3	0	99.62	4491900000	102	15	14	14	15	15	16	0.38	0.79	-0.15	-0.13	0.38	0.79	-0.15	-0.13	29.28	29.25	29.74	29.49	29.62	29.6
O75528	O75528	Transcriptional adapter 3	TADA3			4	4	4	13.2	13.2	13.2	48.9	0	26.84	128190000	8	4	4	2	1	2	1	1.63	0.01	2.15	1.34	1.63	0.01	2.15	1.34	24.92	25.09	24.66	22.08	23.92	22.21
O75533	O75533	Splicing factor 3B subunit 1	SF3B1			50	50	50	32.7	32.7	32.7	145.83	0	323.31	13904000000	283	39	42	41	45	45	47	2.54	0.19	-0.55	-0.51	2.54	0.19	-0.55	-0.51	30.68	30.83	30.9	31.46	31.31	31.3
O75554	O75554	WW domain-binding protein 4	WBP4			4	4	4	9.3	9.3	9.3	42.51	0	15.46	258820000	20	4	4	4	3	2	3	0.41	0.63	0.26	0.21	0.41	0.63	0.26	0.21	25.66	25.27	24.77	25.09	24.81	24.99
O75586	O75586	Mediator of RNA polymerase II transcription subunit 6	MED6			2	2	2	8.9	8.9	8.9	28.42	0	3.34	40438000	5	2	2	2	2	0	2	1.35	0.05	1.13	0.81	1.35	0.05	1.13	0.81	23.5	23.66	22.98	21.89	22.91	21.96
O75607	O75607	Nucleoplasmin-3	NPM3			3	3	3	23.6	23.6	23.6	19.34	0	56.24	247240000	12	3	3	3	3	2	3	1.07	0.25	-0.57	-0.46	1.07	0.25	-0.57	-0.46	24.88	25.12	25.12	25.4	26.09	25.35
O75643	O75643	U5 small nuclear ribonucleoprotein 200 kDa helicase	SNRNP200			11	11	11	7	7	7	244.5	0	83.44	472800000	29	6	7	8	9	7	7	0.14	0.9	-0.07	-0.06	0.14	0.9	-0.07	-0.06	26.42	25.98	26.35	26.6	26.16	26.2
O75683	O75683	Surfeit locus protein 6	SURF6			12	12	12	41	41	41	41.45	0	88.35	755440000	35	10	12	9	7	8	7	1.68	0.08	0.89	0.72	1.68	0.08	0.89	0.72	27.17	27.17	27.64	26.08	26.58	26.66
O75694	O75694	Nuclear pore complex protein Nup155	NUP155			2	2	2	2	2	2	155.2	0	14.99	36303000	7	2	1	1	0	0	1	0.79	0.05	1.64	0.84	0.79	0.05	1.64	0.84	23.85	23.49	22.99	21.73	20.23	23.45
O75781	O75781	Paralemmin-1	PALM			3	3	3	12.7	12.7	12.7	42.08	0	28.07	127580000	6	1	1	0	3	3	3	0	1	0	0	0	1	0	0	22.59	21.48	21.98	25.33	25.42	24.99
O75934	O75934	Pre-mRNA-splicing factor SPF27	BCAS2			5	5	5	29.8	29.8	29.8	26.13	0	20.71	315110000	11	4	5	5	2	3	4	1.72	0.24	0.53	0.46	1.72	0.24	0.53	0.46	25.81	26.09	26	25.31	25.34	25.66
O75937	O75937	DnaJ homolog subfamily C member 8	DNAJC8			8	8	8	28.1	28.1	28.1	29.84	0	24.25	431120000	31	7	7	7	7	5	6	0.46	0.6	0.28	0.22	0.46	0.6	0.28	0.22	26.43	26.16	26.13	26.25	25.46	26.16
O75940	O75940	Survival of motor neuron-related-splicing factor 30	SMNDC1			4	4	4	23.5	23.5	23.5	26.71	0	98.63	577080000	14	2	3	2	2	4	4	0.72	0.17	0.82	0.54	0.72	0.17	0.82	0.54	26.77	26.99	26.57	26.92	25.76	25.19
O75955	O75955	Flotillin-1	FLOT1			26	26	26	47.5	47.5	47.5	47.36	0	185.17	3317400000	114	20	19	13	24	22	22	2.77	0.01	-1.41	-1.18	2.77	0.01	-1.41	-1.18	28.45	28.12	27.82	29.5	29.5	29.61
O75956	O75956	Cyclin-dependent kinase 2-associated protein 2	CDK2AP2	+	Hmg20a_Ctrl	7	3	3	27.8	12.7	12.7	13.1	0	11.46	233600000	8	7	7	7	2	0	0	4.8	0	3.66	3.19	4.8	0	3.66	3.19	26.48	26.17	25.98	22.51	22.56	22.58
O76021	O76021	Ribosomal L1 domain-containing protein 1	RSL1D1			24	24	24	37.6	37.6	37.6	54.97	0	102.9	3821300000	94	20	19	17	19	24	22	0.57	0.49	0.38	0.29	0.57	0.49	0.38	0.29	29.12	29.12	30.01	29.02	29.01	29.08
O94776	O94776	Metastasis-associated protein MTA2	MTA2	+	Hmg20a_Ctrl	59	59	52	61.5	61.5	54.3	75.02	0	323.31	17060000000	241	57	56	53	27	19	23	3.9	0	3.99	3.14	3.9	0	3.99	3.14	31.96	32.43	32.52	28.71	27.99	28.23
O94842	O94842	TOX high mobility group box family member 4	TOX4			4	4	4	10.6	10.6	10.6	66.19	0	29.05	284670000	17	4	4	2	2	2	2	1.18	0.17	0.68	0.53	1.18	0.17	0.68	0.53	26.19	25.52	25.52	24.96	25.36	24.86
O94875	O94875	Sorbin and SH3 domain-containing protein 2	SORBS2			22	22	22	24.5	24.5	24.5	124.11	0	161.95	3584600000	108	17	19	14	16	21	19	0.16	0.85	-0.11	-0.09	0.16	0.85	-0.11	-0.09	29.46	29.1	28.66	29.01	29.36	29.17
O94880	O94880	PHD finger protein 14	PHF14	+	Hmg20a_Ctrl	75	75	75	50.6	50.6	50.6	100.05	0	323.31	105110000000	342	70	73	70	8	10	7	5.24	0	9.26	7.18	5.24	0	9.26	7.18	34.79	34.99	35.48	25.92	26.12	25.43
O94906	O94906	Pre-mRNA-processing factor 6	PRPF6			14	14	14	16.2	16.2	16.2	106.92	0	60.55	979470000	45	11	10	7	9	11	12	0.1	0.94	-0.05	-0.04	0.1	0.94	-0.05	-0.04	27.22	27.09	27.49	27.54	27.15	27.25
O94913	O94913	Pre-mRNA cleavage complex 2 protein Pcf11	PCF11			4	4	4	4.4	4.4	4.4	173.05	0	14.21	126960000	8	3	3	4	2	3	1	0.97	0.08	1.07	0.7	0.97	0.08	1.07	0.7	24.73	24.81	24.95	23.97	24.53	22.79
O95071	O95071	E3 ubiquitin-protein ligase UBR5	UBR5			6	6	6	3	3	3	309.35	0	10.78	79879000	11	1	0	0	5	4	6	0	1	0	0	0	1	0	0	23.12	22.89	22.44	24.56	24.88	24.41
O95104	O95104	Splicing factor, arginine/serine-rich 15	SCAF4			3	3	3	3.5	3.5	3.5	125.87	0	3.98	273040000	8	3	3	3	3	1	2	0.97	0.02	2.45	1.12	0.97	0.02	2.45	1.12	25.69	26.56	25.26	24.41	21.17	24.61
O95218	O95218	Zinc finger Ran-binding domain-containing protein 2	ZRANB2			3	3	3	9.7	9.7	9.7	37.4	0	9.91	141360000	7	3	3	2	3	2	2	0.67	0.07	1.45	0.73	0.67	0.07	1.45	0.73	24.66	24.89	24.76	24.22	24.38	21.35
O95251	O95251	Histone acetyltransferase KAT7	KAT7			5	5	5	11.5	11.5	11.5	70.64	0	26.2	250860000	12	5	5	5	2	4	3	2.28	0.04	0.98	0.83	2.28	0.04	0.98	0.83	25.46	25.96	25.91	24.65	24.88	24.87
O95425	O95425	Supervillin	SVIL			117	117	117	47.7	47.7	47.7	247.74	0	323.31	27836000000	538	103	93	73	90	94	96	1.08	0.33	-0.48	-0.4	1.08	0.33	-0.48	-0.4	32.05	31.86	31.43	32.15	32.46	32.16
O95453	O95453	Poly(A)-specific ribonuclease PARN	PARN	+	Hmg20a_Ctrl	3	3	3	6.3	6.3	6.3	73.45	0	5.53	90579000	6	3	3	3	1	1	1	1.81	0.01	2.79	1.65	1.81	0.01	2.79	1.65	24.47	24.89	24.38	20.52	22.8	22.07
O95478	O95478	Ribosome biogenesis protein NSA2 homolog	NSA2			4	4	4	19.6	19.6	19.6	30.07	0	6.51	276070000	15	4	3	4	2	3	4	3.3	0.01	1.47	1.29	3.3	0.01	1.47	1.29	26.12	25.89	26.28	24.46	24.67	24.75
O95602	O95602	DNA-directed RNA polymerase I subunit RPA1	POLR1A			8	8	8	7.8	7.8	7.8	194.81	0	28.35	179130000	17	4	2	3	6	5	6	1.77	0.33	-0.44	-0.4	1.77	0.33	-0.44	-0.4	24.56	24.76	24.58	25.24	24.92	25.07
O95619	O95619	YEATS domain-containing protein 4	YEATS4			7	7	7	35.2	35.2	35.2	26.5	0	15.34	464040000	20	7	7	5	4	2	6	1.76	0.02	1.46	1.06	1.76	0.02	1.46	1.06	26.43	27.23	26.2	25.51	24.8	25.17
O95625	O95625	Zinc finger and BTB domain-containing protein 11	ZBTB11	+	Hmg20a_Ctrl	3	3	3	3.9	3.9	3.9	119.38	0	10.49	84957000	8	3	3	3	1	1	1	2.28	0.01	2.46	1.7	2.28	0.01	2.46	1.7	24.52	24.54	24.61	22.85	21.32	22.13
O95639	O95639	Cleavage and polyadenylation specificity factor subunit 4	CPSF4			4	4	4	21.6	21.6	21.6	30.26	0	43.33	234200000	15	4	3	2	3	4	3	0.63	0.48	-0.38	-0.3	0.63	0.48	-0.38	-0.3	24.88	24.99	25.25	25.3	25.07	25.9
O95696	O95696	Bromodomain-containing protein 1	BRD1			4	4	4	4.4	4.4	4.4	119.52	0	5.47	59761000	9	4	4	4	0	2	4	1.01	0.08	1.08	0.72	1.01	0.08	1.08	0.72	23.78	23.65	23.93	21.76	23.44	22.93
O95758	O95758	Polypyrimidine tract-binding protein 3	PTBP3			25	19	19	34.8	29.7	29.7	59.69	0	193.03	5388900000	101	20	20	18	24	21	20	0.8	0.42	0.42	0.34	0.8	0.42	0.42	0.34	30.01	29.9	29.88	29.98	29.2	29.37
O95777	O95777	U6 snRNA-associated Sm-like protein LSm8	LSM8			4	4	4	46.9	46.9	46.9	10.4	0	7.7	110410000	8	3	2	3	4	1	3	0.3	0.43	-0.59	-0.33	0.3	0.43	-0.59	-0.33	24.16	22.66	24.02	25.2	23.01	24.43
O95782;O94973	O95782	AP-2 complex subunit alpha-1	AP2A1			11	11	11	13.4	13.4	13.4	107.54	0	24.33	401650000	31	11	9	8	9	8	8	0.58	0.51	-0.36	-0.28	0.58	0.51	-0.36	-0.28	25.35	26.22	25.75	26.36	25.97	26.06
O95785	O95785	Protein Wiz	WIZ			23	23	23	19	19	19	178.67	0	147.68	2528200000	106	22	22	21	16	18	19	3.07	0.14	0.63	0.59	3.07	0.14	0.63	0.59	29.03	28.85	29.01	28.27	28.33	28.41
O95810	O95810	Serum deprivation-response protein	SDPR			5	5	5	9.6	9.6	9.6	47.17	0	11.33	294870000	16	3	4	4	4	5	4	2.15	0.02	1.3	1.04	2.15	0.02	1.3	1.04	26.3	26.21	25.64	24.5	24.71	25.03
O95816	O95816	BAG family molecular chaperone regulator 2	BAG2			6	6	6	23.7	23.7	23.7	23.77	0	28.66	286670000	18	5	6	3	5	6	3	0.02	0.98	0.02	0.01	0.02	0.98	0.02	0.01	25.57	25.16	25.83	25.69	25.03	25.79
O95926	O95926	Pre-mRNA-splicing factor SYF2	SYF2			3	3	3	23	23	23	28.72	0	68.15	52922000	3	3	2	1	1	0	1	0.7	0.1	1.15	0.66	0.7	0.1	1.15	0.66	24.28	24.33	22.34	21.89	22.47	23.14
O95983	O95983	Methyl-CpG-binding domain protein 3	MBD3	+	Hmg20a_Ctrl	13	12	12	46.4	42.3	42.3	32.84	0	66.76	1248900000	56	12	13	12	7	4	3	2.59	0	5.68	3.07	2.59	0	5.68	3.07	28.29	28.48	28.6	24.34	22.55	21.44
O96019;O94805	O96019	Actin-like protein 6A	ACTL6A			15	15	15	37.3	37.3	37.3	47.46	0	72.26	1132000000	45	11	12	12	10	8	11	1.8	0.04	1.1	0.86	1.8	0.04	1.1	0.86	27.92	28.2	27.63	27.03	26.39	27.04
O96028	O96028	Histone-lysine N-methyltransferase NSD2	WHSC1	+	Hmg20a_Ctrl	4	4	4	3.7	3.7	3.7	152.26	0	12.64	59852000	6	3	3	3	0	0	0	2.83	0.01	2.04	1.61	2.83	0.01	2.04	1.61	24.15	24.26	24.76	22.28	22.08	22.7
P00403	P00403	Cytochrome c oxidase subunit 2	MT-CO2			2	2	2	7.5	7.5	7.5	25.57	0	9.74	26543000	4	2	2	0	1	2	1	0.74	0.1	-1.11	-0.66	0.74	0.1	-1.11	-0.66	21.47	20.56	22.57	22.68	23.28	21.97
P01116;P01112;P01111	P01116;P01112;P01111	GTPase KRas;GTPase KRas, N-terminally processed;GTPase HRas;GTPase HRas, N-terminally processed;GTPase NRas	KRAS;HRAS;NRAS			3	3	3	29.1	29.1	29.1	21.66	0	11.7	87207000	6	0	0	0	3	3	3	0	1	0	0	0	1	0	0	21.29	21.44	21.55	24.8	24.94	24.57
P02545	P02545	Prelamin-A/C;Lamin-A/C	LMNA			65	65	63	69.3	69.3	69.3	74.14	0	323.31	11825000000	273	57	53	53	50	53	54	0.57	0.75	0.17	0.15	0.57	0.75	0.17	0.15	30.87	31.08	31.03	30.6	30.9	30.97
P04406	P04406	Glyceraldehyde-3-phosphate dehydrogenase	GAPDH			9	9	9	29.9	29.9	29.9	36.05	0	32.55	407430000	30	9	8	6	7	7	8	0.04	0.96	-0.03	-0.03	0.04	0.96	-0.03	-0.03	25.72	26.07	25.98	26.38	25.72	25.75
P04792	P04792	Heat shock protein beta-1	HSPB1			13	13	13	75.6	75.6	75.6	22.78	0	119.77	2352500000	57	12	13	11	12	9	8	1.84	0.06	0.95	0.77	1.84	0.06	0.95	0.77	29.1	29.14	28.45	28.05	27.94	27.84
P04843	P04843	Dolichyl-diphosphooligosaccharide--protein glycosyltransferase subunit 1	RPN1			10	10	10	21.6	21.6	21.6	68.57	0	27.04	297180000	24	7	6	7	8	8	9	2.24	0.03	-1.07	-0.89	2.24	0.03	-1.07	-0.89	24.89	25.15	24.7	25.76	26.26	25.93
P04899	P04899	Guanine nucleotide-binding protein G(i) subunit alpha-2	GNAI2	+	Hmg20a_Ctrl	17	8	5	36.1	26.8	20.6	40.45	0	43.44	414340000	23	6	6	5	17	16	16	2.43	0	-3.41	-2.18	2.43	0	-3.41	-2.18	23.4	23.45	23.08	27.57	26.89	25.7
P05023;P13637;A0A2R8YEY8	P05023	Sodium/potassium-transporting ATPase subunit alpha-1	ATP1A1			5	5	4	5.8	5.8	4	112.89	0	13.79	63267000	6	1	0	0	5	3	4	0	1	0	0	0	1	0	0	21.58	22.47	22.8	24.91	23.78	23.96
P05141;P12235;Q9H0C2	P05141;P12235	ADP/ATP translocase 2;ADP/ATP translocase 2, N-terminally processed;ADP/ATP translocase 1	SLC25A5;SLC25A4			7	7	3	17.1	17.1	7.4	32.85	0	13.95	556440000	29	6	6	4	7	6	6	1.51	0.17	-0.64	-0.54	1.51	0.17	-0.64	-0.54	26.19	26.27	25.79	26.53	26.96	26.67
P05198	P05198	Eukaryotic translation initiation factor 2 subunit 1	EIF2S1			4	4	4	19	19	19	36.11	0	7.02	268980000	11	2	2	2	4	4	3	1.2	0.18	-0.67	-0.53	1.2	0.18	-0.67	-0.53	25.12	25.04	24.92	25.53	26.19	25.35
P05386	P05386	60S acidic ribosomal protein P1	RPLP1			4	3	3	99.1	84.2	84.2	11.51	0	67.41	725560000	13	4	3	3	3	3	3	2.04	0.07	0.89	0.75	2.04	0.07	0.89	0.75	27.22	27.19	27.48	26.24	26.73	26.25
P05387	P05387	60S acidic ribosomal protein P2	RPLP2			12	12	11	100	100	85.2	11.67	0	83.32	787260000	54	11	9	9	8	9	11	0.08	0.92	0.07	0.05	0.08	0.92	0.07	0.05	27.06	26.53	27.34	26.88	26.64	27.21
P05388;Q8NHW5	P05388;Q8NHW5	60S acidic ribosomal protein P0;60S acidic ribosomal protein P0-like	RPLP0;RPLP0P6			9	9	9	24.6	24.6	24.6	34.27	0	28.24	258870000	28	7	8	8	6	6	6	0.09	0.9	-0.08	-0.06	0.09	0.9	-0.08	-0.06	25.02	25.18	25.88	25.53	25.58	25.19
P05423	P05423	DNA-directed RNA polymerase III subunit RPC4	POLR3D	+	Hmg20a_Ctrl	4	4	4	12.8	12.8	12.8	44.4	0	8.92	99212000	9	4	4	3	1	0	1	2.74	0.01	2.2	1.7	2.74	0.01	2.2	1.7	24.64	25.16	24.42	22.15	22.85	22.6
P05549;Q92754;Q92481;Q6VUC0	P05549;Q92754;Q92481;Q6VUC0	Transcription factor AP-2-alpha;Transcription factor AP-2 gamma;Transcription factor AP-2-beta;Transcription factor AP-2-epsilon	TFAP2A;TFAP2C;TFAP2B;TFAP2E			4	4	3	12.4	12.4	10.3	48.06	0	7.79	111100000	7	3	3	3	3	1	1	1.97	0.01	1.91	1.34	1.97	0.01	1.91	1.34	25.04	25.15	24.75	23.88	22.74	22.59
P05783;CON__H-INV:HIT000015463	P05783	Keratin, type I cytoskeletal 18	KRT18			49	49	39	82.3	82.3	68.4	48.06	0	323.31	20059000000	218	43	43	31	34	31	38	0.1	0.92	-0.06	-0.05	0.1	0.92	-0.06	-0.05	31.98	31.47	31.28	31.78	31.55	31.58
P06241;P06239	P06241	Tyrosine-protein kinase Fyn	FYN			7	3	3	14.2	6.1	6.1	60.76	0	6.17	115960000	7	3	2	3	7	6	7	1.66	0.01	-1.86	-1.23	1.66	0.01	-1.86	-1.23	23.55	22.09	23.19	24.79	25.27	24.36
P06396	P06396	Gelsolin	GSN			5	5	3	11.3	11.3	7.7	85.7	0	16.6	88022000	6	1	1	1	2	4	4	0	1	0	0	0	1	0	0	22.35	22.88	22.09	24.32	24.55	25.06
P06576	P06576	ATP synthase subunit beta, mitochondrial	ATP5B			6	6	6	16.8	16.8	16.8	56.56	0	9.66	128600000	10	2	3	1	4	5	3	0.09	0.79	0.25	0.13	0.09	0.79	0.25	0.13	24.22	24.58	22.97	22.09	24.52	24.43
P06748	P06748	Nucleophosmin	NPM1			25	25	25	63.3	63.3	63.3	32.58	0	323.31	54590000000	234	21	19	21	22	24	22	0.85	0.45	-0.38	-0.31	0.85	0.45	-0.38	-0.31	32.72	32.6	33.2	33.05	33.38	33.22
P06753;P07951;P09493;CON__Q3SX28	P06753	Tropomyosin alpha-3 chain	TPM3			5	5	2	27.7	27.7	10.5	32.95	0	43.34	562090000	22	4	2	2	5	4	4	1.67	0.02	-1.49	-1.06	1.67	0.02	-1.49	-1.06	25.83	25.96	24.69	26.91	27.03	27.01
P07237	P07237	Protein disulfide-isomerase	P4HB			5	5	5	15.6	15.6	15.6	57.12	0	13.69	95043000	7	1	3	1	3	3	5	0	1	0	0	0	1	0	0	20.85	23.89	22.37	24.94	23.75	24.38
P07305	P07305	Histone H1.0;Histone H1.0, N-terminally processed	H1F0			6	6	6	32.5	32.5	32.5	20.86	0	13.94	301740000	22	5	5	4	3	4	6	1.83	0.03	1.2	0.93	1.83	0.03	1.2	0.93	25.91	25.72	26.63	24.71	25.04	24.92
P07355;A6NMY6	P07355;A6NMY6	Annexin A2;Putative annexin A2-like protein	ANXA2;ANXA2P2	+	Hmg20a_Ctrl	13	13	13	34.8	34.8	34.8	38.6	0	104.85	1592700000	35	3	3	5	12	10	11	3.42	0.01	-1.66	-1.44	3.42	0.01	-1.66	-1.44	26.86	27.05	26.89	28.51	28.4	28.86
P07437;Q9BVA1;Q13885;Q13509;A0A0B4J269;A6NNZ2;Q9BUF5;Q9H4B7;CON__ENSEMBL:ENSBTAP00000025008	P07437;Q9BVA1;Q13885	Tubulin beta chain;Tubulin beta-2B chain;Tubulin beta-2A chain	TUBB;TUBB2B;TUBB2A			12	12	4	32.9	32.9	16.4	49.67	0	52.58	615710000	60	11	9	11	10	12	10	0.62	0.59	-0.28	-0.23	0.62	0.59	-0.28	-0.23	26.34	26.04	26.7	26.72	26.68	26.51
P07910;B2RXH8;A0A0G2JNQ3	P07910	Heterogeneous nuclear ribonucleoproteins C1/C2	HNRNPC			43	43	28	79.4	79.4	69.9	33.67	0	323.31	43166000000	377	38	39	38	35	38	34	0.52	0.64	0.25	0.21	0.52	0.64	0.25	0.21	32.73	32.64	33.07	32.76	32.24	32.71
P07947;P12931	P07947	Tyrosine-protein kinase Yes	YES1			11	11	7	24.1	24.1	16.2	60.8	0	27.82	433020000	25	1	1	1	9	9	10	0	1	0	0	0	1	0	0	22.22	22.23	22.01	27.43	27.04	26.44
P08047	P08047	Transcription factor Sp1	SP1			4	4	3	9.9	9.9	8.8	80.69	0	97.34	402250000	19	4	4	3	3	3	3	0.28	0.77	0.17	0.14	0.28	0.77	0.17	0.14	25.9	26.18	25.8	26.17	25.43	25.76
P08048;P17010	P08048;P17010	Zinc finger Y-chromosomal protein;Zinc finger X-chromosomal protein	ZFY;ZFX			2	2	2	3.2	3.2	3.2	90.5	0	5.62	84530000	6	2	2	2	1	2	2	0.56	0.15	1.07	0.58	0.56	0.15	1.07	0.58	23.79	23.93	24.27	21.28	23.99	23.52
P08238;Q58FF7	P08238	Heat shock protein HSP 90-beta	HSP90AB1			9	9	6	19.6	19.6	14.8	83.26	0	262.65	1069200000	24	5	7	7	7	3	3	0.76	0.58	0.28	0.24	0.76	0.58	0.28	0.24	27.89	27.39	27.79	27.55	27.36	27.33
P08579	P08579	U2 small nuclear ribonucleoprotein B	SNRPB2			9	9	9	42.7	42.7	42.7	25.49	0	22.31	360000000	20	2	4	5	6	6	9	1.22	0.08	-0.97	-0.71	1.22	0.08	-0.97	-0.71	25.09	25.08	25.74	26.78	25.73	26.31
P08621	P08621	U1 small nuclear ribonucleoprotein 70 kDa	SNRNP70			41	41	41	63.2	63.2	63.2	51.56	0	186.08	10122000000	204	34	37	35	34	37	36	0.2	0.86	-0.1	-0.08	0.2	0.86	-0.1	-0.08	30.36	30.61	30.99	30.73	30.68	30.84
P08651	P08651	Nuclear factor 1 C-type	NFIC			4	4	4	15.6	15.6	15.6	55.67	0	67.87	261630000	16	3	3	4	2	2	4	2.61	0.01	1.43	1.18	2.61	0.01	1.43	1.18	25.73	26.08	26.31	24.68	24.79	24.36
P08670;P41219;P17661;P07197;Q16352;P12036;P07196;Q8N1N4;CON__Q8N1N4-2;CON__Q7RTT2	P08670	Vimentin	VIM			86	86	83	97.4	97.4	97.4	53.65	0	323.31	82528000000	646	79	80	68	77	79	77	0.58	0.56	-0.3	-0.25	0.58	0.56	-0.3	-0.25	33.75	33.46	33.1	33.98	33.49	33.76
P08754;P19087;A8MTJ3;P11488;P19086	P08754	Guanine nucleotide-binding protein G(k) subunit alpha	GNAI3	+	Hmg20a_Ctrl	23	23	13	40.7	40.7	30.2	40.53	0	230.04	4344400000	82	8	7	6	23	23	22	3.63	0	-3.76	-2.89	3.63	0	-3.76	-2.89	27.01	26.51	26.11	30.53	30.34	30.03
P08865	P08865	40S ribosomal protein SA	RPSA			11	11	11	36.6	36.6	36.6	32.85	0	153	1243400000	46	9	9	8	10	9	7	0.25	0.83	0.12	0.1	0.25	0.83	0.12	0.1	27.53	27.68	27.96	27.89	27.47	27.45
P09012	P09012	U1 small nuclear ribonucleoprotein A	SNRPA			12	12	12	39.4	39.4	39.4	31.28	0	103.32	4413800000	117	8	10	10	12	12	12	2.12	0.07	-0.87	-0.74	2.12	0.07	-0.87	-0.74	28.47	28.56	28.99	29.54	29.43	29.67
P09234	P09234	U1 small nuclear ribonucleoprotein C	SNRPC			2	2	2	20.1	20.1	20.1	17.39	0	24.07	325800000	13	2	1	1	2	2	2	0	1	0	0	0	1	0	0	25.07	23.34	21.17	26.41	25.77	26.65
P09382	P09382	Galectin-1	LGALS1	+	Hmg20a_Ctrl	20	20	20	76.3	76.3	76.3	14.72	0	323.31	44027000000	134	13	12	9	19	20	19	2.47	0	-4.49	-2.61	2.47	0	-4.49	-2.61	30.35	29.3	27.88	33.66	33.83	33.5
P09496	P09496	Clathrin light chain A	CLTA			18	18	18	31.9	31.9	31.9	27.08	0	93.17	4931800000	95	17	16	10	13	13	14	0.77	0.16	0.82	0.55	0.77	0.16	0.82	0.55	30.04	30.39	28.79	29.05	28.91	28.8
P09497	P09497	Clathrin light chain B	CLTB			12	12	12	37.1	37.1	37.1	25.19	0	37.73	1473600000	43	12	12	8	8	8	10	0.37	0.53	0.39	0.27	0.37	0.53	0.39	0.27	28.19	28.44	27.02	27.66	27.39	27.43
P09651;A0A2R8Y4L2;Q32P51	P09651;A0A2R8Y4L2	Heterogeneous nuclear ribonucleoprotein A1;Heterogeneous nuclear ribonucleoprotein A1, N-terminally processed	HNRNPA1			47	46	43	82.8	82.8	81.2	38.75	0	323.31	112650000000	358	46	46	45	42	41	41	0.29	0.75	0.19	0.15	0.29	0.75	0.19	0.15	34.1	34.04	34.49	34.44	33.68	33.95
P09661	P09661	U2 small nuclear ribonucleoprotein A	SNRPA1			38	38	38	72.9	72.9	72.9	28.42	0	323.31	13909000000	215	32	32	31	36	34	37	0.54	0.61	-0.27	-0.22	0.54	0.61	-0.27	-0.22	30.72	30.91	31.33	31.42	31	31.35
P09669	P09669	Cytochrome c oxidase subunit 6C	COX6C			3	3	3	24	24	24	8.78	0	3.12	170120000	5	3	2	1	2	3	3	0.65	0.07	-1.49	-0.73	0.65	0.07	-1.49	-0.73	24.36	23.6	21.93	23.29	25.57	25.5
P09874	P09874	Poly [ADP-ribose] polymerase 1	PARP1			39	39	39	41.8	41.8	41.8	113.08	0	291.41	4328200000	125	31	32	27	25	30	28	1.94	0.04	1.07	0.86	1.94	0.04	1.07	0.86	29.61	29.86	30.24	28.53	28.9	29.06
Q71UI9;P0C0S5	Q71UI9;P0C0S5	Histone H2A.V;Histone H2A.Z	H2AFV;H2AFZ			13	11	11	71.1	71.1	71.1	13.51	0	323.31	7104500000	61	12	13	11	7	10	8	2.14	0.01	1.82	1.34	2.14	0.01	1.82	1.34	30.76	30.41	31.57	29.27	28.9	29.1
P0DMV8;P0DMV9	P0DMV8;P0DMV9	Heat shock 70 kDa protein 1A;Heat shock 70 kDa protein 1B	HSPA1A;HSPA1B			44	39	24	55.2	53.2	36.8	70.05	0	323.31	5051100000	186	39	39	38	36	31	35	0.78	0.5	-0.35	-0.29	0.78	0.5	-0.35	-0.29	29.36	29.45	29.61	30.12	29.46	29.88
Q01081;P0DN76;Q8WU68;M0R2N4	Q01081;P0DN76	Splicing factor U2AF 35 kDa subunit	U2AF1			7	7	7	30	30	30	27.87	0	99.86	231720000	17	7	3	3	3	4	5	1.04	0.03	-1.49	-0.89	1.04	0.03	-1.49	-0.89	24.29	22.56	24.51	24.97	25.81	25.03
P0DP25;P0DP24;P0DP23;P27482;P02585	P0DP25;P0DP24;P0DP23			+	Hmg20a_Ctrl	10	10	10	60.4	60.4	60.4	16.84	0	254.61	1816200000	29	3	3	3	9	9	9	3.2	0	-3.55	-2.6	3.2	0	-3.55	-2.6	25.5	25.45	25.2	29.61	28.41	28.8
P0DPB6	P0DPB6					3	3	3	15.8	15.8	15.8	15.24	0	5.94	260350000	10	3	3	3	3	2	2	0.34	0.79	0.15	0.13	0.34	0.79	0.15	0.13	25.39	25.71	25.19	25.1	25.43	25.32
P10412;P16402	P10412;P16402	Histone H1.4;Histone H1.3	HIST1H1E;HIST1H1D			30	4	4	45.2	16	16	21.87	0	60.56	24098000000	43	30	30	27	25	29	26	0.26	0.77	0.18	0.14	0.26	0.77	0.18	0.14	31.7	31.83	32.54	31.72	31.94	31.88
P10606	P10606	Cytochrome c oxidase subunit 5B, mitochondrial	COX5B			5	5	5	30.2	30.2	30.2	13.7	0	10.29	398870000	18	3	2	2	3	5	5	1.71	0.02	-1.41	-1.03	1.71	0.02	-1.41	-1.03	25.44	25.17	24.66	25.92	26.69	26.89
P10809	P10809	60 kDa heat shock protein, mitochondrial	HSPD1	+	Hmg20a_Ctrl	65	65	65	78.9	78.9	78.9	61.05	0	323.31	32614000000	318	62	62	58	32	30	30	5.82	0	3.99	3.66	5.82	0	3.99	3.66	33.08	33.24	33.33	29.32	29.16	29.21
P11021	P11021	78 kDa glucose-regulated protein	HSPA5			40	39	39	43	43	43	72.33	0	303.05	5610600000	201	34	33	29	34	34	34	0.09	0.94	0.05	0.04	0.09	0.94	0.05	0.04	29.78	29.81	29.69	30.03	29.41	29.69
P11142;P54652	P11142	Heat shock cognate 71 kDa protein	HSPA8			49	49	41	54.5	54.5	52.6	70.9	0	323.31	10267000000	269	41	43	38	46	40	42	0.79	0.41	-0.43	-0.34	0.79	0.41	-0.43	-0.34	30.36	30.43	30.34	31.28	30.45	30.69
P11166	P11166	Solute carrier family 2, facilitated glucose transporter member 1	SLC2A1	+	Hmg20a_Ctrl	6	6	6	13	13	13	54.08	0	186.98	1521300000	32	2	0	1	6	5	6	3.1	0	-6.13	-3.67	3.1	0	-6.13	-3.67	22.81	21.47	23.13	29.13	28.93	27.73
P11171	P11171	Protein 4.1	EPB41			5	4	4	6.6	5.3	5.3	97.02	0	7.66	92704000	9	4	3	4	3	3	5	2.75	0.02	-1.2	-1.03	2.75	0.02	-1.2	-1.03	23.44	23.17	22.95	24.52	24.25	24.39
P11387;Q969P6	P11387	DNA topoisomerase 1	TOP1			78	78	78	65	65	65	90.73	0	323.31	23354000000	458	65	66	64	74	72	72	1.69	0.09	-0.83	-0.68	1.69	0.09	-0.83	-0.68	30.99	31.36	31.71	32.32	32.05	32.19
P11388	P11388	DNA topoisomerase 2-alpha	TOP2A			28	28	25	20	20	18.4	174.38	0	168.7	2460800000	118	25	26	26	23	23	25	0.16	0.85	0.11	0.09	0.16	0.85	0.11	0.09	28.36	28.45	29.03	28.28	28.8	28.43
P11940;Q9H361;Q4VXU2;Q96DU9;Q5JQF8	P11940	Polyadenylate-binding protein 1	PABPC1			27	27	21	36.6	36.6	28	70.67	0	243.5	2761700000	126	18	20	19	23	21	25	2.08	0.02	-1.29	-1.02	2.08	0.02	-1.29	-1.02	27.81	27.67	28.5	29.34	29.15	29.36
P12236	P12236	ADP/ATP translocase 3;ADP/ATP translocase 3, N-terminally processed	SLC25A6			6	2	2	17.1	7.4	7.4	32.87	0	4.08	87022000	10	5	5	4	6	6	6	0.96	0.07	-1.12	-0.73	0.96	0.07	-1.12	-0.73	23.73	23.3	22	23.85	24.44	24.12
P12270	P12270	Nucleoprotein TPR	TPR			82	82	82	38	38	38	267.29	0	323.31	5962200000	323	58	57	69	69	65	72	0.9	0.31	-0.52	-0.41	0.9	0.31	-0.52	-0.41	29.43	29.35	30.19	30.22	30.11	30.22
P12814;Q08043	P12814	Alpha-actinin-1	ACTN1	+	Hmg20a_Ctrl	103	60	58	80.8	62.9	61.2	103.06	0	323.31	11831000000	251	59	52	46	95	100	100	2.94	0	-3.78	-2.6	2.94	0	-3.78	-2.6	28.5	27.53	27.48	30.99	31.91	31.95
P12956	P12956	X-ray repair cross-complementing protein 6	XRCC6	+	Hmg20a_Ctrl	40	40	40	57.1	57.1	57.1	69.84	0	323.31	5287800000	148	33	37	35	12	12	17	3.33	0	2.91	2.28	3.33	0	2.91	2.28	30.16	30.56	31.09	27.71	27.58	27.81
P13010	P13010	X-ray repair cross-complementing protein 5	XRCC5	+	Hmg20a_Ctrl	29	29	29	42.8	42.8	42.8	82.7	0	323.31	3345700000	83	21	26	23	11	7	9	2.89	0	2.8	2.08	2.89	0	2.8	2.08	29.65	29.73	30.59	27.52	26.92	27.13
P13073	P13073	Cytochrome c oxidase subunit 4 isoform 1, mitochondrial	COX4I1			3	3	3	22.5	22.5	22.5	19.58	0	22.17	247550000	16	3	3	2	3	3	3	1.35	0.02	-1.63	-1.04	1.35	0.02	-1.63	-1.04	25.19	23.89	23.44	25.49	26.19	25.71
P13674	P13674	Prolyl 4-hydroxylase subunit alpha-1	P4HA1			8	8	8	23.8	23.8	23.8	61.05	0	28.59	265270000	18	3	3	4	6	5	7	1.37	0.04	-1.19	-0.85	1.37	0.04	-1.19	-0.85	24.39	24.7	24.83	26.11	25.07	26.31
P13797;P13796	P13797	Plastin-3	PLS3	+	Hmg20a_Ctrl	15	15	13	24.1	24.1	20	70.81	0	44.83	1109900000	42	5	3	0	13	13	13	2.07	0	-5.31	-2.53	2.07	0	-5.31	-2.53	25.14	22.59	21.43	28.35	28.54	28.2
P14384	P14384	Carboxypeptidase M	CPM			9	9	9	21.4	21.4	21.4	50.51	0	24.54	368340000	26	0	0	1	9	8	9	0	1	0	0	0	1	0	0	22.35	22.01	21.99	26.82	26.68	26.88
P14618	P14618	Pyruvate kinase PKM	PKM			3	3	3	8.5	8.5	8.5	57.94	0	4.19	159620000	6	2	1	2	2	1	2	0.61	0.11	1.22	0.64	0.61	0.11	1.22	0.64	25.82	25.09	25.35	25.2	22.45	24.93
P14678;P63162	P14678;P63162	Small nuclear ribonucleoprotein-associated proteins B and B;Small nuclear ribonucleoprotein-associated protein N	SNRPB;SNRPN			8	8	8	30.4	30.4	30.4	24.61	0	18.84	2284100000	34	6	7	7	7	7	7	1.4	0.12	-0.76	-0.61	1.4	0.12	-0.76	-0.61	28.04	27.79	28.42	28.93	28.5	29.11
P14866;M0QYT0	P14866	Heterogeneous nuclear ribonucleoprotein L	HNRNPL			35	35	35	64	64	64	64.13	0	323.31	10774000000	189	33	33	29	30	25	27	0.5	0.84	-0.1	-0.1	0.5	0.84	-0.1	-0.1	30.45	30.57	30.72	30.76	30.6	30.71
P14923	P14923	Junction plakoglobin	JUP			21	21	21	34.6	34.6	34.6	81.74	0	134.35	2628800000	75	11	13	8	19	16	19	1.75	0.03	-1.24	-0.94	1.75	0.03	-1.24	-0.94	28.19	27.93	27.4	29.51	28.76	28.98
P14927	P14927	Cytochrome b-c1 complex subunit 7	UQCRB			3	3	3	35.1	35.1	35.1	13.53	0	5.52	77626000	4	2	1	2	2	2	3	0.43	0.32	-0.67	-0.4	0.43	0.32	-0.67	-0.4	23.92	22.36	23	22.77	24.26	24.25
P15311	P15311	Ezrin	EZR	+	Hmg20a_Ctrl	23	17	17	35.5	29	29	69.41	0	54.6	921550000	52	11	13	14	21	18	22	4.89	0	-2.27	-2.09	4.89	0	-2.27	-2.09	25.56	25.59	25.79	27.91	28	27.84
P15408	P15408	Fos-related antigen 2	FOSL2			3	3	3	20.9	20.9	20.9	35.19	0	83.28	186270000	16	2	3	2	2	3	2	3.41	0.04	-0.94	-0.86	3.41	0.04	-0.94	-0.86	24.25	24.32	24.32	25.28	25.07	25.34
P15880	P15880	40S ribosomal protein S2	RPS2			18	18	18	49.8	49.8	49.8	31.32	0	42.99	2049600000	71	11	12	12	14	16	17	2.45	0.03	-1.06	-0.9	2.45	0.03	-1.06	-0.9	27.56	27.83	27.81	28.51	28.84	29.02
P15924	P15924	Desmoplakin	DSP			25	25	25	8.6	8.6	8.6	331.77	0	48.49	627320000	55	23	23	17	13	5	10	1.07	0.06	1.15	0.76	1.07	0.06	1.15	0.76	26.99	27.57	26.23	26.32	25.22	25.82
P15954	P15954	Cytochrome c oxidase subunit 7C, mitochondrial	COX7C			1	1	1	38.1	38.1	38.1	7.25	0	28.19	64731000	4	0	1	0	1	1	1	0	1	0	0	0	1	0	0	21.25	22.56	21.79	24.08	24.53	24.04
P16070	P16070	CD44 antigen	CD44	+	Hmg20a_Ctrl	13	13	13	15.1	15.1	15.1	81.54	0	180.13	3042400000	56	5	4	4	12	13	12	3.95	0	-4.46	-3.44	3.95	0	-4.46	-3.44	24.92	25.77	24.97	29.88	29.62	29.54
P16104	P16104	Histone H2AX	H2AFX	+	Hmg20a_Ctrl	15	2	2	61.5	11.2	11.2	15.14	0	2.99	79002000	3	12	13	13	11	12	10	2.69	0	2.63	1.92	2.69	0	2.63	1.92	23.92	24.03	24.86	22.03	21.63	21.26
P16401	P16401	Histone H1.5	HIST1H1B			30	19	19	48.2	35.4	35.4	22.58	0	242.94	34513000000	126	29	28	27	24	27	26	0.85	0.31	0.53	0.41	0.85	0.31	0.53	0.41	32.43	32.6	33.1	31.81	32.51	32.24
P16403;Q02539;P22492	P16403	Histone H1.2	HIST1H1C			32	32	6	58.2	58.2	28.2	21.36	0	323.31	178620000000	250	32	31	28	25	31	25	0.59	0.48	0.39	0.3	0.59	0.48	0.39	0.3	34.71	34.9	35.44	34.27	34.95	34.67
P17028	P17028	Zinc finger protein 24	ZNF24			2	2	2	5.2	5.2	5.2	42.16	0.01	2.11	29997000	4	2	2	2	0	0	0	0.85	0.09	1.1	0.69	0.85	0.09	1.1	0.69	23.13	23.23	23.68	22.2	23.26	21.27
P17066;P48741	P17066;P48741	Heat shock 70 kDa protein 6;Putative heat shock 70 kDa protein 7	HSPA6;HSPA7			15	2	2	17.1	3.7	3.7	71.03	0	37.11	533290000	12	12	14	11	13	9	11	0.18	0.79	-0.17	-0.13	0.18	0.79	-0.17	-0.13	26.05	26.1	26.83	26.92	26	26.57
P17096	P17096	High mobility group protein HMG-I/HMG-Y	HMGA1			7	7	7	71	71	71	11.68	0	158.3	1201200000	31	7	6	5	7	7	5	1.05	0.21	0.63	0.49	1.05	0.21	0.63	0.49	27.51	27.85	28.11	27.4	27.42	26.75
P17275;P05412	P17275	Transcription factor jun-B	JUNB			24	24	23	68	68	67.4	35.88	0	323.31	12196000000	155	23	22	17	22	23	23	0.46	0.48	-0.42	-0.3	0.46	0.48	-0.42	-0.3	30.89	30.66	30.26	31.63	30.43	31
P17480	P17480	Nucleolar transcription factor 1	UBTF			8	8	8	12.8	12.8	12.8	89.41	0	34.75	427190000	20	4	6	5	6	7	6	0.99	0.45	0.38	0.32	0.99	0.45	0.38	0.32	26.06	26.3	26.49	25.81	26.16	25.75
P17535	P17535	Transcription factor jun-D	JUND			4	3	3	17.3	17.3	17.3	35.17	0	11.95	106290000	8	4	4	4	3	4	3	0.96	0.12	0.86	0.61	0.96	0.12	0.86	0.61	24.17	23.99	25.31	23.73	23.64	23.52
P17544;K7ELQ4	P17544	Cyclic AMP-dependent transcription factor ATF-7	ATF7			3	3	3	10.5	10.5	10.5	52.97	0	6.02	60142000	8	2	3	2	2	3	0	1.01	0.11	0.88	0.62	1.01	0.11	0.88	0.62	23.62	23.79	23.81	23.13	23.38	22.06
P17676;Q15744	P17676	CCAAT/enhancer-binding protein beta	CEBPB			15	15	13	39.1	39.1	36.5	36.11	0	38.69	1216400000	49	13	13	10	11	12	11	0.57	0.64	0.24	0.21	0.57	0.64	0.24	0.21	27.57	27.66	28.09	27.58	27.68	27.33
P17844	P17844	Probable ATP-dependent RNA helicase DDX5	DDX5			65	65	50	64.5	64.5	53.3	69.15	0	323.31	19193000000	332	56	60	52	57	51	55	0.03	0.98	-0.01	-0.01	0.03	0.98	-0.01	-0.01	31.42	31.55	31.82	31.6	31.55	31.66
P17931	P17931	Galectin-3	LGALS3			7	7	7	32.4	32.4	32.4	26.15	0	10.35	193150000	12	0	1	0	6	5	7	0	1	0	0	0	1	0	0	21.63	22.16	22.98	25.53	26.08	25.89
P18077	P18077	60S ribosomal protein L35a	RPL35A			13	13	13	83.6	83.6	83.6	12.54	0	20.08	2225100000	59	13	12	10	12	13	11	1.05	0.13	0.82	0.6	1.05	0.13	0.82	0.6	28.5	29.1	28.68	27.37	28.49	27.95
P18124	P18124	60S ribosomal protein L7	RPL7			24	24	24	57.7	57.7	57.7	29.23	0	75.15	2643400000	92	18	18	18	18	22	19	0.45	0.57	-0.32	-0.24	0.45	0.57	-0.32	-0.24	28.25	28.41	29.05	28.53	29.13	28.99
P18583	P18583	Protein SON	SON			25	25	25	14.6	14.6	14.6	263.83	0	272.03	1574900000	69	21	22	16	13	20	15	1.08	0.4	0.42	0.35	1.08	0.4	0.42	0.35	28.43	28	27.87	27.79	27.58	27.69
P18754	P18754	Regulator of chromosome condensation	RCC1			6	6	6	25.2	25.2	25.2	44.97	0	37.86	322180000	25	6	6	4	5	4	5	0.98	0.14	0.8	0.58	0.98	0.14	0.8	0.58	25.24	25.95	25.89	25.45	24.39	24.84
P18887;M0R2N6	P18887;M0R2N6	DNA repair protein XRCC1	XRCC1			2	2	2	4.6	4.6	4.6	69.48	0	5.57	44901000	5	1	2	2	1	0	1	2.53	0.01	1.45	1.19	2.53	0.01	1.45	1.19	23.4	24.11	23.75	22.17	22.48	22.24
P19338	P19338	Nucleolin	NCL			57	57	57	57.3	57.3	57.3	76.61	0	323.31	19788000000	309	49	49	49	54	52	53	0.48	0.59	-0.3	-0.23	0.48	0.59	-0.3	-0.23	31.13	31.39	31.89	31.95	31.47	31.88
P19387	P19387	DNA-directed RNA polymerase II subunit RPB3	POLR2C			2	2	2	10.2	10.2	10.2	31.44	0	4.33	99649000	7	2	2	2	2	1	2	0.71	0.07	1.44	0.75	0.71	0.07	1.44	0.75	24.39	24.27	24.38	23.84	21.06	23.82
P19388	P19388	DNA-directed RNA polymerases I, II, and III subunit RPABC1	POLR2E			9	9	9	38.6	38.6	38.6	24.55	0	35.85	916180000	34	9	8	9	8	6	8	2.67	0.09	0.76	0.68	2.67	0.09	0.76	0.68	27.52	27.59	27.65	27.02	26.67	26.8
P19525	P19525	Interferon-induced, double-stranded RNA-activated protein kinase	EIF2AK2			6	6	6	14.3	14.3	14.3	62.09	0	9.88	97671000	9	5	4	4	2	2	4	3.86	0.02	1.1	1.02	3.86	0.02	1.1	1.02	24.62	24.44	24.4	23.45	23.34	23.35
P19532	P19532	Transcription factor E3	TFE3	+	Hmg20a_Ctrl	3	3	2	7	7	5.2	61.52	0	3.02	62461000	5	3	3	3	1	1	1	2.63	0.01	2.04	1.57	2.63	0.01	2.04	1.57	24.05	24.16	24.07	22.63	21.85	21.67
P20674	P20674	Cytochrome c oxidase subunit 5A, mitochondrial	COX5A			5	5	5	32.7	32.7	32.7	16.76	0	11.64	383520000	21	5	5	5	3	5	4	0.09	0.84	-0.15	-0.09	0.09	0.84	-0.15	-0.09	26.53	25.81	24.93	25.28	26.35	26.08
P20700	P20700	Lamin-B1	LMNB1			23	21	20	39.1	37.5	35.3	66.41	0	107.93	817230000	52	15	9	9	18	22	21	1.86	0.02	-1.45	-1.08	1.86	0.02	-1.45	-1.08	26.46	26.01	25.78	26.97	27.89	27.74
P21127;Q9UQ88	P21127;Q9UQ88	Cyclin-dependent kinase 11B;Cyclin-dependent kinase 11A	CDK11B;CDK11A			7	7	7	10.8	10.8	10.8	92.62	0	22.67	226780000	28	5	5	5	7	7	7	0.06	0.95	-0.04	-0.03	0.06	0.95	-0.04	-0.03	24.92	25.24	25.27	24.81	25.37	25.36
P21281	P21281	V-type proton ATPase subunit B, brain isoform	ATP6V1B2			2	2	2	8	8	8	56.5	0	4.36	24613000	5	2	2	1	2	2	2	1.63	0.37	-0.41	-0.37	1.63	0.37	-0.41	-0.37	21.92	21.68	21.99	22.35	22.14	22.32
P21333	P21333	Filamin-A	FLNA	+	Hmg20a_Ctrl	57	57	56	28.4	28.4	28.1	280.74	0	314.07	5284900000	174	26	25	20	49	50	54	4	0.01	-2	-1.77	4	0.01	-2	-1.77	28.44	28.47	28.2	30.2	30.38	30.53
P21589	P21589	5-nucleotidase	NT5E			4	4	4	9.2	9.2	9.2	63.37	0	5	41524000	5	0	0	0	3	4	4	0	1	0	0	0	1	0	0	22.66	22.54	22.08	23.41	23.4	24.22
P21796	P21796	Voltage-dependent anion-selective channel protein 1	VDAC1	+	Hmg20a_Ctrl	4	4	4	23.7	23.7	23.7	30.77	0	12.19	174860000	15	1	2	3	4	3	4	3.49	0.01	-2.06	-1.75	3.49	0.01	-2.06	-1.75	23.46	23.4	23.38	25.7	25.6	25.13
P22087;A6NHQ2	P22087	rRNA 2-O-methyltransferase fibrillarin	FBL			11	11	11	34.3	34.3	34.3	33.78	0	33.57	628080000	54	10	8	10	10	10	10	2.04	0.12	-0.71	-0.62	2.04	0.12	-0.71	-0.62	26.29	26.11	26.47	26.8	27.05	27.17
P22626	P22626	Heterogeneous nuclear ribonucleoproteins A2/B1	HNRNPA2B1			59	59	58	83.6	83.6	83.6	37.43	0	323.31	347010000000	981	58	59	53	55	52	54	0.95	0.42	0.4	0.34	0.95	0.42	0.4	0.34	35.81	35.63	36	35.73	35.16	35.34
P22670;P48380	P22670	MHC class II regulatory factor RFX1	RFX1			11	11	10	17.3	17.3	16	104.76	0	127.54	2330900000	42	11	11	8	9	4	6	1.23	0.02	1.8	1.07	1.23	0.02	1.8	1.07	29.39	29.33	28.16	28.27	26.51	26.69
P23193	P23193	Transcription elongation factor A protein 1	TCEA1			2	2	1	7	7	4.3	33.97	0	2.97	17242000	2	2	2	1	1	0	0	0.87	0.15	0.82	0.57	0.87	0.15	0.82	0.57	22.35	22.77	22.8	22.29	21	22.19
P23246	P23246	Splicing factor, proline- and glutamine-rich	SFPQ			86	86	83	61.4	61.4	61.2	76.15	0	323.31	186660000000	861	83	81	82	69	77	73	1.84	0.06	0.98	0.79	1.84	0.06	0.98	0.79	34.89	35.24	35.41	33.87	34.49	34.23
P23284	P23284	Peptidyl-prolyl cis-trans isomerase B	PPIB			24	24	24	77.8	77.8	77.8	23.74	0	192.08	4374200000	130	21	19	20	23	24	24	1.33	0.25	-0.54	-0.46	1.33	0.25	-0.54	-0.46	28.94	28.97	29.45	29.85	29.54	29.59
P23396	P23396	40S ribosomal protein S3	RPS3			24	24	24	71.6	71.6	71.6	26.69	0	129.36	3555800000	106	20	21	18	21	20	19	1.83	0.21	-0.57	-0.5	1.83	0.21	-0.57	-0.5	28.73	28.62	29.08	29.39	29.33	29.42
P23528	P23528	Cofilin-1	CFL1	+	Hmg20a_Ctrl	27	17	17	98.2	70.5	70.5	18.5	0	277.22	19471000000	142	22	22	19	26	25	27	3.28	0.01	-1.77	-1.51	3.28	0.01	-1.77	-1.51	30.51	30.27	30.32	32.45	31.96	31.99
P23677	P23677	Inositol-trisphosphate 3-kinase A	ITPKA			3	3	3	9.3	9.3	9.3	51.01	0	6.22	55967000	4	1	0	0	3	3	2	0	1	0	0	0	1	0	0	21.23	22.53	23.32	23.78	24.36	24
P24928	P24928	DNA-directed RNA polymerase II subunit RPB1	POLR2A			6	6	6	3.6	3.6	3.6	217.17	0	17.8	465770000	16	4	6	5	4	2	4	2.13	0.06	0.92	0.78	2.13	0.06	0.92	0.78	26.85	26.67	26.25	25.68	25.75	25.58
P25205	P25205	DNA replication licensing factor MCM3	MCM3			5	5	5	7.5	7.5	7.5	90.98	0	9.56	197820000	13	4	4	5	3	4	5	1.67	0.12	0.74	0.62	1.67	0.12	0.74	0.62	24.99	25.65	25.47	24.62	24.56	24.7
P25398	P25398	40S ribosomal protein S12	RPS12			7	7	7	53	53	53	14.52	0	298.77	1658000000	41	7	7	6	7	5	4	2.69	0.01	1.45	1.21	2.69	0.01	1.45	1.21	28.59	28.23	28.79	27.06	26.89	27.31
P25705	P25705	ATP synthase subunit alpha, mitochondrial	ATP5A1			10	10	10	19	19	19	59.75	0	41.24	307130000	28	9	8	7	9	9	10	1.75	0.23	-0.54	-0.47	1.75	0.23	-0.54	-0.47	25.5	25.29	25.14	26.02	25.83	25.7
P26038	P26038	Moesin	MSN	+	Hmg20a_Ctrl	33	33	26	51.1	51.1	42.6	67.82	0	104.46	1798000000	95	11	13	15	30	27	33	2.71	0	-2.61	-1.91	2.71	0	-2.61	-1.91	25.82	26.78	26.19	29.2	28.42	28.99
P26196	P26196	Probable ATP-dependent RNA helicase DDX6	DDX6			3	3	3	7.9	7.9	7.9	54.42	0	6.54	164180000	21	3	3	3	3	1	2	0.63	0.08	1.43	0.71	0.63	0.08	1.43	0.71	25.09	24.77	24.73	24.62	21.41	24.26
P26358	P26358	DNA (cytosine-5)-methyltransferase 1	DNMT1			4	4	4	2.8	2.8	2.8	183.16	0	6.1	131270000	14	4	4	4	4	2	3	1.18	0.16	0.71	0.55	1.18	0.16	0.71	0.55	24.97	24.38	24.89	24.04	24.42	23.67
P26368	P26368	Splicing factor U2AF 65 kDa subunit	U2AF2			10	10	10	18.5	18.5	18.5	53.5	0	85.66	1363100000	48	9	10	8	8	9	9	1.3	0.5	0.32	0.29	1.3	0.5	0.32	0.29	27.71	28.01	28.08	27.61	27.57	27.65
P26373	P26373	60S ribosomal protein L13	RPL13			26	26	26	75.8	75.8	75.8	24.26	0	227.72	12086000000	135	23	23	23	20	19	18	1.8	0.09	0.82	0.68	1.8	0.09	0.82	0.68	31.03	31.26	31.58	30.22	30.63	30.56
P26599	P26599	Polypyrimidine tract-binding protein 1	PTBP1			44	44	38	66.3	66.3	61.2	57.22	0	323.31	39767000000	353	40	41	39	43	36	38	1.13	0.11	0.86	0.63	1.13	0.11	0.86	0.63	32.82	33.03	32.65	32.61	31.45	31.88
P27105	P27105	Erythrocyte band 7 integral membrane protein	STOM	+	Hmg20a_Ctrl	12	12	12	36.8	36.8	36.8	31.73	0	150.21	1766800000	57	8	7	5	10	11	12	3.01	0	-3.2	-2.34	3.01	0	-3.2	-2.34	25.91	26.11	24.92	28.82	28.89	28.84
P27635;Q96L21	P27635;Q96L21	60S ribosomal protein L10;60S ribosomal protein L10-like	RPL10;RPL10L			15	15	15	48.1	48.1	48.1	24.6	0	42.13	1263100000	64	13	14	12	13	15	15	1.22	0.21	-0.61	-0.49	1.22	0.21	-0.61	-0.49	27.17	27.2	27.62	27.57	28.16	28.09
P27694	P27694	Replication protein A 70 kDa DNA-binding subunit;Replication protein A 70 kDa DNA-binding subunit, N-terminally processed	RPA1			4	4	4	10.1	10.1	10.1	68.14	0	12.06	84087000	10	3	3	3	2	2	1	1.36	0.04	1.18	0.84	1.36	0.04	1.18	0.84	24.55	24.39	23.67	23.5	23.1	22.47
P27816	P27816	Microtubule-associated protein 4	MAP4			5	5	5	6.1	6.1	6.1	121	0	19.49	249020000	16	5	5	5	4	4	5	0.14	0.89	0.08	0.07	0.14	0.89	0.08	0.07	25.1	25.37	25.66	25.27	25.55	25.07
P28289;Q9NZQ9	P28289	Tropomodulin-1	TMOD1			6	6	6	29.2	29.2	29.2	40.57	0	54.82	415410000	25	4	4	3	6	6	4	1.7	0.06	-0.94	-0.75	1.7	0.06	-0.94	-0.75	25.88	25.2	25.34	26.7	26.24	26.31
P28290	P28290	Sperm-specific antigen 2	SSFA2			2	2	2	2.8	2.8	2.8	138.38	0	4.66	31062000	4	1	1	1	2	2	2	0	1	0	0	0	1	0	0	21.61	21.82	22.14	22.65	22.55	23.33
Q15561;Q99594;P28347;Q15562	Q15561;Q99594;P28347;Q15562	Transcriptional enhancer factor TEF-3;Transcriptional enhancer factor TEF-5;Transcriptional enhancer factor TEF-1;Transcriptional enhancer factor TEF-4	TEAD4;TEAD3;TEAD1;TEAD2	+	Hmg20a_Ctrl	4	4	4	7.8	7.8	7.8	48.33	0	7.77	152520000	8	2	3	3	1	1	2	5.36	0	3.79	3.41	5.36	0	3.79	3.41	25.49	25.48	25.6	21.87	21.81	21.54
P29558;Q6XE24	P29558	RNA-binding motif, single-stranded-interacting protein 1	RBMS1			5	3	3	12.3	10.1	10.1	44.51	0	6.2	85088000	5	4	4	2	5	2	3	0.24	0.49	0.57	0.29	0.24	0.49	0.57	0.29	23.9	24.13	21.98	24.02	21.83	22.44
P29590	P29590	Protein PML	PML			10	10	10	13	13	13	97.55	0	17.21	301950000	21	8	9	8	7	3	4	1.6	0.13	0.73	0.6	1.6	0.13	0.73	0.6	25.58	26.14	26	25.02	25.42	25.1
P29992	P29992	Guanine nucleotide-binding protein subunit alpha-11	GNA11			3	3	1	8.6	8.6	4.2	42.12	0	6.02	46701000	4	0	0	0	2	1	3	0	1	0	0	0	1	0	0	22.52	22.55	23.1	24.47	23.12	24.09
P30050	P30050	60S ribosomal protein L12	RPL12	+	Hmg20a_Ctrl	16	16	16	83.6	83.6	83.6	17.82	0	145.09	5081600000	99	16	15	12	13	11	12	3.95	0.01	1.61	1.45	3.95	0.01	1.61	1.45	30.2	30.2	30.35	28.66	28.47	28.79
P30153	P30153	Serine/threonine-protein phosphatase 2A 65 kDa regulatory subunit A alpha isoform	PPP2R1A			2	2	2	5.1	5.1	5.1	65.31	0	6.31	76356000	7	1	2	2	2	1	1	0.44	0.28	0.76	0.43	0.44	0.28	0.76	0.43	22.71	24.05	24.19	24.02	22.51	22.16
P30260	P30260	Cell division cycle protein 27 homolog	CDC27			4	4	4	8.3	8.3	8.3	91.87	0	23.62	274730000	12	4	4	4	4	4	3	1.27	0.26	0.54	0.45	1.27	0.26	0.54	0.45	25.3	25.93	25.87	25.15	25.17	25.16
P30876	P30876	DNA-directed RNA polymerase II subunit RPB2	POLR2B			4	4	4	5.2	5.2	5.2	133.9	0	9.76	151910000	14	2	3	3	2	3	3	1.57	0.06	1.03	0.79	1.57	0.06	1.03	0.79	25.12	25.35	24.48	23.89	23.71	24.24
P31146	P31146	Coronin-1A	CORO1A			3	1	1	5.9	2.6	2.6	51.03	0.01	2.4	1011700000	9	3	2	3	2	3	3	0.14	0.53	-0.99	-0.27	0.14	0.53	-0.99	-0.27	21.21	25.99	27.86	27.99	22.37	27.65
P31483	P31483	Nucleolysin TIA-1 isoform p40	TIA1			10	4	4	29.8	14.2	14.2	42.96	0	8.69	171690000	13	9	9	10	7	6	9	0.84	0.36	0.47	0.37	0.84	0.36	0.47	0.37	24.86	25	25.24	25.02	24.22	24.44
P31942	P31942	Heterogeneous nuclear ribonucleoprotein H3	HNRNPH3			28	27	27	75.1	75.1	75.1	36.93	0	323.31	11926000000	155	25	24	25	25	22	24	0.97	0.42	0.4	0.34	0.97	0.42	0.4	0.34	30.84	30.86	31.1	30.78	30.19	30.63
P31943	P31943	Heterogeneous nuclear ribonucleoprotein H;Heterogeneous nuclear ribonucleoprotein H, N-terminally processed	HNRNPH1			46	46	27	64.1	64.1	43.7	49.23	0	323.31	8978800000	257	39	39	37	41	39	41	0.59	0.66	0.22	0.19	0.59	0.66	0.22	0.19	30.6	30.56	30.43	30.53	29.99	30.39
P32119	P32119	Peroxiredoxin-2	PRDX2			5	4	4	29.8	24.2	24.2	21.89	0	6.09	65331000	8	3	4	5	3	2	4	0.38	0.28	0.84	0.43	0.38	0.28	0.84	0.43	22.53	24.17	24.05	22.45	21.58	24.2
P32969	P32969	60S ribosomal protein L9	RPL9			12	12	12	36.5	36.5	36.5	21.86	0	63.82	993320000	52	8	10	10	11	10	11	0.96	0.51	-0.32	-0.28	0.96	0.51	-0.32	-0.28	26.95	26.94	27.36	27.25	27.5	27.47
P33240	P33240	Cleavage stimulation factor subunit 2	CSTF2			20	20	14	45.1	45.1	33.1	60.96	0	131.04	3714700000	81	16	15	15	19	17	16	1.59	0.09	-0.84	-0.68	1.59	0.09	-0.84	-0.68	28.84	28.71	28.56	29.15	29.95	29.54
P33991	P33991	DNA replication licensing factor MCM4	MCM4			2	2	2	2.1	2.1	2.1	96.56	0	2.56	46300000	6	1	2	2	1	1	1	0.69	0.14	0.94	0.58	0.69	0.14	0.94	0.58	22.01	23.42	23.96	22.46	21.77	22.34
P33992	P33992	DNA replication licensing factor MCM5	MCM5			3	3	3	5.9	5.9	5.9	82.29	0	4.84	59069000	9	2	2	2	3	2	2	0.13	0.82	-0.15	-0.1	0.13	0.82	-0.15	-0.1	23.08	22.81	23.61	23.98	22.93	23.03
P33993	P33993	DNA replication licensing factor MCM7	MCM7			11	11	11	15.7	15.7	15.7	81.31	0	23.06	355990000	27	8	10	9	7	6	7	2.51	0.02	1.17	0.99	2.51	0.02	1.17	0.99	25.99	26.51	26.4	25.25	25.18	24.95
P34897	P34897	Serine hydroxymethyltransferase, mitochondrial	SHMT2			4	4	4	8.7	8.7	8.7	55.99	0	6.4	98509000	6	2	4	3	3	1	3	1.41	0.02	1.43	0.97	1.41	0.02	1.43	0.97	24.41	24.62	23.93	23.36	22.04	23.28
P35232	P35232	Prohibitin	PHB			2	2	2	8.5	8.5	8.5	29.8	0	4.47	65882000	6	2	2	1	2	2	2	4.62	0.01	-1.43	-1.35	4.62	0.01	-1.43	-1.35	22.51	22.55	22.58	23.91	23.92	24.1
P35241	P35241	Radixin	RDX	+	Hmg20a_Ctrl	13	6	6	19.9	11.5	11.5	68.56	0	51.09	252520000	16	5	6	7	11	11	12	2.66	0.01	-2.26	-1.71	2.66	0.01	-2.26	-1.71	23.37	23.71	24.22	26.13	25.62	26.32
P35244	P35244	Replication protein A 14 kDa subunit	RPA3			3	3	3	38	38	38	13.57	0	7.51	44274000	5	2	3	1	1	0	0	1.02	0.06	1.26	0.8	1.02	0.06	1.26	0.8	23.52	24.26	22.84	21.48	22.6	22.77
P35249	P35249	Replication factor C subunit 4	RFC4	+	Hmg20a_Ctrl	8	8	8	23.4	23.4	23.4	39.68	0	16.94	249760000	16	7	7	7	1	0	2	1.59	0.01	3.56	1.76	1.59	0.01	3.56	1.76	25.82	26.68	26.13	21.93	21.39	24.62
P35250	P35250	Replication factor C subunit 2	RFC2			4	4	4	20.1	20.1	20.1	39.16	0	11.8	357040000	9	4	3	2	1	1	2	0.77	0.04	1.85	0.88	0.77	0.04	1.85	0.88	25.11	25.4	24.71	22.34	21.94	25.38
P35251	P35251	Replication factor C subunit 1	RFC1	+	Hmg20a_Ctrl	5	5	5	6.7	6.7	6.7	128.25	0	13.81	88827000	11	3	4	3	1	0	0	1.74	0.01	2.54	1.53	1.74	0.01	2.54	1.53	24.56	24.74	25.24	23.55	21.75	21.6
P35268	P35268	60S ribosomal protein L22	RPL22			11	11	8	67.2	67.2	53.9	14.79	0	31.34	1659800000	59	10	9	11	11	9	11	0.07	0.93	0.06	0.05	0.07	0.93	0.06	0.05	27.81	27.91	28.69	27.86	28.22	28.16
P35579;P35749	P35579	Myosin-9	MYH9	+	Hmg20a_Ctrl	81	80	76	41.7	41.2	39.4	226.53	0	323.31	6590700000	230	29	26	22	72	71	74	3.9	0	-2.24	-1.94	3.9	0	-2.24	-1.94	28.69	28.54	28.29	30.61	30.69	30.94
P35609	P35609	Alpha-actinin-2	ACTN2			25	1	1	18.7	2.1	2.1	103.85	0	7.91	119000000	5	18	15	14	25	25	25	0	1	0	0	0	1	0	0	22.94	22.61	22.24	24.05	25.66	25.53
P35611;P35612	P35611	Alpha-adducin	ADD1			11	11	10	18.9	18.9	17.6	80.95	0	48.8	1018100000	49	9	7	7	10	9	11	1.5	0.11	-0.8	-0.64	1.5	0.11	-0.8	-0.64	27.18	26.93	26.48	27.63	27.92	27.43
P35613	P35613	Basigin	BSG			3	3	3	10.1	10.1	10.1	42.2	0	7.4	824810000	9	1	1	1	3	3	2	0	1	0	0	0	1	0	0	22.24	22.67	21.79	28.41	27.74	27.66
P35637	P35637	RNA-binding protein FUS	FUS			21	17	17	35.6	33.8	33.8	53.43	0	201.93	12843000000	108	19	21	21	16	13	15	0.15	0.86	0.1	0.08	0.15	0.86	0.1	0.08	30.89	30.85	31.4	30.95	30.62	31.28
P35658	P35658	Nuclear pore complex protein Nup214	NUP214			9	9	9	7.2	7.2	7.2	213.62	0	157.62	595530000	30	8	8	7	6	7	6	0.43	0.74	0.18	0.15	0.43	0.74	0.18	0.15	26.93	26.63	26.34	26.57	26.41	26.38
P35659	P35659	Protein DEK	DEK			7	7	7	27.2	27.2	27.2	42.67	0	52.37	328480000	18	4	5	5	6	4	6	2.04	0.1	-0.77	-0.66	2.04	0.1	-0.77	-0.66	25.12	25.25	25.51	25.87	26.27	26.07
P36578	P36578	60S ribosomal protein L4	RPL4			31	31	31	57.1	57.1	57.1	47.7	0	323.31	6145300000	135	27	28	27	25	30	25	0.41	0.61	0.29	0.22	0.41	0.61	0.29	0.22	29.77	30.03	30.38	29.33	30.12	29.88
P36776	P36776	Lon protease homolog, mitochondrial	LONP1	+	Hmg20a_Ctrl	12	12	12	16.4	16.4	16.4	106.49	0	56.51	437260000	39	11	12	10	10	9	7	3.24	0.01	1.84	1.55	3.24	0.01	1.84	1.55	26.47	27.06	26.66	25.01	24.88	24.78
P36873	P36873	Serine/threonine-protein phosphatase PP1-gamma catalytic subunit	PPP1CC			9	4	4	25.1	10.8	10.8	36.98	0	12.18	809620000	13	8	6	8	8	8	9	1.75	0.02	-1.52	-1.09	1.75	0.02	-1.52	-1.09	26.12	25.92	26.1	28.12	26.82	27.75
P37108	P37108	Signal recognition particle 14 kDa protein	SRP14			10	10	10	76.5	76.5	76.5	14.57	0	65.99	1722400000	53	9	10	9	7	8	8	2.03	0.11	0.73	0.63	2.03	0.11	0.73	0.63	28.32	28.35	28.7	27.63	27.63	27.92
P37198	P37198	Nuclear pore glycoprotein p62	NUP62			4	4	4	9	9	9	53.25	0	11.02	172450000	12	4	3	3	3	4	4	0.38	0.48	-0.44	-0.3	0.38	0.48	-0.44	-0.3	25.15	24.65	23.55	25	24.95	24.71
P38159;Q8N7X1	P38159	RNA-binding motif protein, X chromosome;RNA-binding motif protein, X chromosome, N-terminally processed	RBMX			79	79	28	83.9	83.9	43.5	42.33	0	323.31	73766000000	585	71	74	74	71	74	76	2.65	0.13	0.65	0.6	2.65	0.13	0.65	0.6	33.76	33.75	34	33.1	33.24	33.22
P38646	P38646	Stress-70 protein, mitochondrial	HSPA9			36	36	36	46.8	46.8	46.8	73.68	0	248.54	7753100000	185	32	35	30	30	28	28	1	0.48	0.34	0.3	1	0.48	0.34	0.3	30.26	30.27	30.57	30.25	29.82	30.01
P38919	P38919	Eukaryotic initiation factor 4A-III;Eukaryotic initiation factor 4A-III, N-terminally processed	EIF4A3			13	13	12	40.4	40.4	36.5	46.87	0	70.51	1653500000	47	11	12	10	11	13	12	0.9	0.46	0.37	0.31	0.9	0.46	0.37	0.31	27.84	28.38	27.85	27.64	27.54	27.77
P39019	P39019	40S ribosomal protein S19	RPS19			20	20	20	86.9	86.9	86.9	16.06	0	175.17	10992000000	119	18	16	17	14	15	16	3.29	0.19	0.54	0.51	3.29	0.19	0.54	0.51	30.94	31.08	31.03	30.43	30.55	30.47
P39023;Q92901	P39023	60S ribosomal protein L3	RPL3			32	32	32	53.6	53.6	53.6	46.11	0	81.51	6146200000	120	25	26	26	23	29	26	0.42	0.67	-0.23	-0.19	0.42	0.67	-0.23	-0.19	29.76	29.9	29.98	29.73	30.5	30.11
P39880	P39880	Homeobox protein cut-like 1	CUX1			45	45	43	36.6	36.6	35	164.19	0	288.24	2267800000	150	37	38	38	30	23	31	2.24	0.07	0.85	0.73	2.24	0.07	0.85	0.73	28.74	28.87	28.98	28.28	27.79	27.99
P40429;Q6NVV1	P40429	60S ribosomal protein L13a	RPL13A			13	13	13	47.3	47.3	47.3	23.58	0	25.77	903740000	44	5	6	7	6	11	11	0.7	0.44	-0.41	-0.32	0.7	0.44	-0.41	-0.32	26.45	27.06	27.26	27.13	27.5	27.38
P41091;Q2VIR3	P41091;Q2VIR3	Eukaryotic translation initiation factor 2 subunit 3;Putative eukaryotic translation initiation factor 2 subunit 3-like protein	EIF2S3;EIF2S3L			5	5	5	11.2	11.2	11.2	51.11	0	18.73	156030000	15	3	2	3	3	5	5	0.05	0.96	0.03	0.02	0.05	0.96	0.03	0.02	24.56	24.49	25.03	24.57	24.55	24.88
P41208;Q12798	P41208	Centrin-2	CETN2			13	13	13	86	86	86	19.74	0	158.5	1294100000	47	10	12	9	7	2	5	1.12	0.01	2.65	1.26	1.12	0.01	2.65	1.26	28.32	28.65	27.29	26.75	23.4	26.16
P42166	P42166	Lamina-associated polypeptide 2, isoform alpha;Thymopoietin;Thymopentin	TMPO			15	15	15	21.2	21.2	21.2	75.49	0	130.55	1636100000	60	14	13	14	10	12	14	0.03	0.98	-0.01	-0.01	0.03	0.98	-0.01	-0.01	28.05	27.96	28.18	28.12	27.8	28.3
P42285	P42285	Superkiller viralicidic activity 2-like 2	SKIV2L2			12	12	12	16.6	16.6	16.6	117.8	0	52.84	829660000	32	5	7	5	10	5	9	0.94	0.17	0.74	0.54	0.94	0.17	0.74	0.54	27.08	27.84	26.93	26.94	26.14	26.56
P42677	P42677	40S ribosomal protein S27	RPS27	+	Hmg20a_Ctrl	4	4	2	40.5	40.5	15.5	9.46	0	17.42	618000000	14	2	3	3	4	2	3	3.13	0	-2.56	-2.01	3.13	0	-2.56	-2.01	24.53	24.66	25.39	27.44	27.29	27.52
P42696	P42696	RNA-binding protein 34	RBM34			6	6	6	17.4	17.4	17.4	48.56	0	25.81	183640000	15	5	5	5	4	4	3	0.47	0.54	0.35	0.26	0.47	0.54	0.35	0.26	24.62	25.12	25.41	24.41	25.13	24.57
P42766	P42766	60S ribosomal protein L35	RPL35			9	9	9	48	48	48	14.55	0	51.31	2512400000	53	9	9	8	9	8	8	0.2	0.82	0.13	0.11	0.2	0.82	0.13	0.11	28.36	28.76	29.09	28.45	28.9	28.47
P43243	P43243	Matrin-3	MATR3			70	70	70	60.2	60.2	60.2	94.62	0	323.31	135390000000	634	64	62	63	67	61	63	0.25	0.81	-0.14	-0.11	0.25	0.81	-0.14	-0.11	34.08	34.01	34.63	34.57	34.36	34.21
P45973	P45973	Chromobox protein homolog 5	CBX5			11	10	10	45	45	45	22.23	0	80.77	2282700000	58	11	11	11	10	10	10	1.85	0.12	0.73	0.62	1.85	0.12	0.73	0.62	28.75	29.13	28.58	28.03	28.23	28.02
P46013	P46013	Antigen KI-67	MKI67			52	52	52	23.1	23.1	23.1	358.69	0	196.15	2132600000	141	39	40	39	33	39	42	0.12	0.91	-0.07	-0.06	0.12	0.91	-0.07	-0.06	28.26	28.21	28.8	28.36	28.44	28.68
P46060	P46060	Ran GTPase-activating protein 1	RANGAP1			29	29	29	43.1	43.1	43.1	63.54	0	323.31	8414800000	120	26	28	23	25	17	22	0.75	0.16	0.82	0.55	0.75	0.16	0.82	0.55	30.76	30.92	30.22	30.48	28.95	30.02
P46087	P46087	Probable 28S rRNA (cytosine(4447)-C(5))-methyltransferase	NOP2			42	42	42	45.3	45.3	45.3	89.3	0	229.4	4995300000	155	33	39	38	29	32	34	1.43	0.15	0.7	0.57	1.43	0.15	0.7	0.57	29.77	29.85	30.41	29.11	29.37	29.46
P46100	P46100	Transcriptional regulator ATRX	ATRX			7	7	7	5.1	5.1	5.1	282.58	0	20.93	416260000	17	7	7	6	6	5	5	2.08	0.29	0.47	0.43	2.08	0.29	0.47	0.43	26.26	26.13	26.35	25.75	25.68	25.91
P46379	P46379	Large proline-rich protein BAG6	BAG6			3	3	3	4.2	4.2	4.2	119.41	0	9.04	53938000	5	2	2	0	2	2	1	1.45	0.02	1.51	1.02	1.45	0.02	1.51	1.02	23.79	23.8	22.48	22.25	21.66	21.64
P46776	P46776	60S ribosomal protein L27a	RPL27A			8	8	8	44.6	44.6	44.6	16.56	0	17.89	2172600000	48	6	7	7	7	7	6	0.59	0.45	0.41	0.32	0.59	0.45	0.41	0.32	28.45	28.63	28.86	27.68	28.64	28.39
P46777	P46777	60S ribosomal protein L5	RPL5			18	18	18	50.8	50.8	50.8	34.36	0	98.63	2454900000	78	18	16	16	14	16	15	0.06	0.94	0.05	0.04	0.06	0.94	0.05	0.04	28.12	28.5	28.98	28.33	28.68	28.45
P46778	P46778	60S ribosomal protein L21	RPL21			21	21	21	74.4	74.4	74.4	18.57	0	101.93	4963500000	114	18	21	18	16	19	17	1.55	0.15	0.67	0.56	1.55	0.15	0.67	0.56	29.75	29.94	30.15	28.96	29.5	29.37
P46779	P46779	60S ribosomal protein L28	RPL28			19	19	19	78.1	78.1	78.1	15.75	0	78.88	6369000000	109	18	18	14	14	17	17	1.35	0.16	0.67	0.54	1.35	0.16	0.67	0.54	30.09	30.25	30.47	29.26	29.96	29.58
P46781	P46781	40S ribosomal protein S9	RPS9			12	12	12	44.3	44.3	44.3	22.59	0	24.14	439030000	45	9	8	11	12	9	12	1.66	0.06	-1.01	-0.79	1.66	0.06	-1.01	-0.79	25.16	25.55	25.99	26.31	26.63	26.78
P46782	P46782	40S ribosomal protein S5;40S ribosomal protein S5, N-terminally processed	RPS5			11	11	11	40.7	40.7	40.7	22.88	0	23.52	838900000	36	8	9	8	8	8	7	0.22	0.82	-0.13	-0.11	0.22	0.82	-0.13	-0.11	26.87	27.05	27.09	26.91	27.59	26.92
P46783;A0A1W2PQS6;Q9NQ39	P46783;A0A1W2PQS6	40S ribosomal protein S10	RPS10			12	12	12	47.9	47.9	47.9	18.9	0	46.7	4275100000	42	10	9	10	10	9	9	0.89	0.37	-0.46	-0.37	0.89	0.37	-0.46	-0.37	29.16	28.87	29.48	29.9	29.33	29.67
P46940	P46940	Ras GTPase-activating-like protein IQGAP1	IQGAP1			9	9	9	8.9	8.9	8.9	189.25	0	38.81	245440000	18	2	5	2	5	8	7	0	1	0	0	0	1	0	0	21.8	24.29	22.41	25.92	26.12	25.7
P47755	P47755	F-actin-capping protein subunit alpha-2	CAPZA2			23	14	14	69.9	58	58	32.95	0	306.99	3439000000	58	17	18	14	20	21	19	2.66	0.01	-1.6	-1.3	2.66	0.01	-1.6	-1.3	28.48	27.7	28.01	29.62	29.69	29.69
P47756	P47756	F-actin-capping protein subunit beta	CAPZB			25	25	25	75.5	75.5	75.5	31.35	0	323.31	9260000000	220	21	19	18	24	22	23	3.19	0.01	-1.43	-1.25	3.19	0.01	-1.43	-1.25	29.72	29.4	29.32	30.93	30.76	31.05
P47914	P47914	60S ribosomal protein L29	RPL29			12	12	12	52.2	52.2	52.2	17.75	0	45.79	9459400000	76	12	12	11	8	11	10	1.88	0.03	1.16	0.91	1.88	0.03	1.16	0.91	30.74	30.96	31.5	29.61	30.06	30.06
P48378	P48378	DNA-binding protein RFX2	RFX2	+	Hmg20a_Ctrl	5	4	4	9.4	7.7	7.7	79.99	0	15.15	80483000	6	4	5	3	0	0	0	2.45	0.01	2.2	1.62	2.45	0.01	2.2	1.62	24.89	24.79	23.99	22.8	22.12	22.16
P48382	P48382	DNA-binding protein RFX5	RFX5			6	6	6	11.7	11.7	11.7	65.32	0	13.98	300040000	13	6	6	6	4	3	5	1.56	0.01	1.93	1.23	1.56	0.01	1.93	1.23	26.57	26.68	24.95	24.13	24.32	23.96
P48634	P48634	Protein PRRC2A	PRRC2A			12	12	12	8.9	8.9	8.9	228.86	0	43.82	565910000	31	6	7	8	10	12	9	1.36	0.36	-0.43	-0.38	1.36	0.36	-0.43	-0.38	26.37	26.08	26.41	26.69	26.91	26.55
P49116;P13056	P49116	Nuclear receptor subfamily 2 group C member 2	NR2C2			17	17	17	30.2	30.2	30.2	65.41	0	127.03	1253000000	64	16	16	12	15	6	13	0.94	0.06	1.3	0.79	0.94	0.06	1.3	0.79	28.37	27.9	27.88	27.82	25.66	26.77
P49207	P49207	60S ribosomal protein L34	RPL34			15	15	15	50.4	50.4	50.4	13.29	0	70.82	2898800000	77	15	15	14	13	12	13	0.72	0.55	0.31	0.26	0.72	0.55	0.31	0.26	28.78	29.13	29.17	28.42	28.9	28.84
P49454	P49454	Centromere protein F	CENPF	+	Hmg20a_Ctrl	9	9	9	4	4	4	367.76	0	39.31	188540000	17	8	7	7	1	3	0	1.9	0.01	3.28	1.86	1.9	0.01	3.28	1.86	25.79	26.02	25.45	21.48	23.92	22
P49458	P49458	Signal recognition particle 9 kDa protein	SRP9	+	Hmg20a_Ctrl	6	6	6	46.5	46.5	46.5	10.11	0	27.26	625640000	18	5	6	4	4	5	4	2.06	0.01	2.29	1.55	2.06	0.01	2.29	1.55	26.79	28.07	26.63	24.65	25.13	24.86
P49716	P49716	CCAAT/enhancer-binding protein delta	CEBPD			8	6	6	34.6	31.2	31.2	28.47	0	21.28	277520000	19	7	7	6	6	5	3	3.54	0.01	1.43	1.28	3.54	0.01	1.43	1.28	26.05	25.96	26.29	24.53	24.73	24.74
P49750	P49750	YLP motif-containing protein 1	YLPM1			32	32	32	20.8	20.8	20.8	241.64	0	145.19	1689000000	101	27	30	27	21	24	24	1.33	0.48	0.34	0.3	1.33	0.48	0.34	0.3	28.1	28.25	28.42	27.78	28.02	27.95
P49756	P49756	RNA-binding protein 25	RBM25			3	3	3	4.4	4.4	4.4	100.18	0	5.42	105440000	7	3	1	3	3	3	3	0.91	0.06	-1.32	-0.79	0.91	0.06	-1.32	-0.79	23.6	21.94	24.2	24.63	24.53	24.54
P49790	P49790	Nuclear pore complex protein Nup153	NUP153			25	25	25	24.9	24.9	24.9	153.94	0	67.29	1082400000	73	22	18	20	17	19	21	2.18	0.15	0.63	0.56	2.18	0.15	0.63	0.56	27.72	27.85	27.52	27.07	26.94	27.19
P49792;A6NKT7;Q99666;Q7Z3J3;O14715;P0DJD0;P0DJD1	P49792	E3 SUMO-protein ligase RanBP2	RANBP2			93	93	93	29.5	29.5	29.5	358.2	0	323.31	10219000000	409	87	87	77	73	60	69	1.55	0.09	0.86	0.68	1.55	0.09	0.86	0.68	31.12	31.11	30.74	30.53	29.76	30.11
P49916	P49916	DNA ligase 3	LIG3			2	2	2	3.2	3.2	3.2	112.91	0	4.66	30261000	3	1	2	1	2	2	2	0	1	0	0	0	1	0	0	21.44	22.89	21.5	22.46	22.36	22.34
P49959	P49959	Double-strand break repair protein MRE11A	MRE11A			16	16	16	24.7	24.7	24.7	80.59	0	49.23	742220000	55	13	15	10	10	10	11	0.95	0.29	0.54	0.43	0.95	0.29	0.54	0.43	27.11	27.42	26.65	26.81	26.37	26.39
P50454	P50454	Serpin H1	SERPINH1			4	4	4	18.2	18.2	18.2	46.44	0	20.69	146520000	15	3	3	2	3	3	3	0.41	0.72	-0.2	-0.16	0.41	0.72	-0.2	-0.16	24.6	24.09	24.59	24.82	24.63	24.42
P50552	P50552	Vasodilator-stimulated phosphoprotein	VASP	+	Hmg20a_Ctrl	10	10	10	27.1	27.1	27.1	39.83	0	20.91	435450000	26	6	4	2	9	10	9	2.2	0.01	-2.57	-1.72	2.2	0.01	-2.57	-1.72	24.57	24.56	23.54	26.2	27.41	26.76
P50914	P50914	60S ribosomal protein L14	RPL14			16	16	16	57.2	57.2	57.2	23.43	0	55.43	3188200000	93	15	16	12	14	14	14	0.03	0.97	0.02	0.02	0.03	0.97	0.02	0.02	28.74	28.87	29.39	28.91	29.24	28.78
P51114	P51114	Fragile X mental retardation syndrome-related protein 1	FXR1			39	39	31	54.6	54.6	50.6	69.72	0	323.31	5827200000	181	28	35	33	29	33	31	0.01	0.99	-0.01	-0.01	0.01	0.99	-0.01	-0.01	29.55	29.69	30.42	29.68	30.2	29.81
P51116	P51116	Fragile X mental retardation syndrome-related protein 2	FXR2			35	27	26	61.5	56.6	53.8	74.22	0	187.78	1749400000	87	31	33	29	20	27	23	1.13	0.23	0.59	0.47	1.13	0.23	0.59	0.47	28.25	28.22	28.87	27.68	28.09	27.81
P51531	P51531	Probable global transcription activator SNF2L2	SMARCA2			34	20	20	17.6	10.8	10.8	181.28	0	132.2	2876100000	81	31	29	23	17	23	20	3.01	0.13	0.63	0.59	3.01	0.13	0.63	0.59	29.21	29.14	29.04	28.5	28.59	28.4
P51532	P51532	Transcription activator BRG1	SMARCA4			40	40	26	21.1	21.1	14.5	184.64	0	256.84	3719300000	115	36	34	29	26	28	24	2.09	0.05	1.01	0.84	2.09	0.05	1.01	0.84	29.63	29.79	29.29	28.78	28.63	28.29
P51610;Q9Y5Z7	P51610		HCFC1			17	17	17	10	10	10	208.73	0	208.67	2998300000	85	16	16	16	13	14	13	0.03	0.98	0.01	0.01	0.03	0.98	0.01	0.01	28.8	28.77	29.11	29.01	28.68	28.95
P51659	P51659	Peroxisomal multifunctional enzyme type 2;(3R)-hydroxyacyl-CoA dehydrogenase;Enoyl-CoA hydratase 2	HSD17B4			12	12	12	22.6	22.6	22.6	79.69	0	55.78	591710000	42	10	11	11	12	9	12	0.14	0.87	-0.09	-0.07	0.14	0.87	-0.09	-0.07	26.36	26.45	26.79	26.96	26.26	26.66
P51948	P51948	CDK-activating kinase assembly factor MAT1	MNAT1	+	Hmg20a_Ctrl	2	2	2	8.7	8.7	8.7	35.82	0	13.56	69632000	4	2	2	2	1	1	1	2.26	0.01	1.83	1.37	2.26	0.01	1.83	1.37	24.42	24.5	23.64	22.17	22.16	22.74
P51991	P51991	Heterogeneous nuclear ribonucleoprotein A3	HNRNPA3			35	32	32	67.7	66.1	66.1	39.59	0	323.31	20597000000	230	32	31	29	28	28	28	0.25	0.81	-0.14	-0.11	0.25	0.81	-0.14	-0.11	31.5	31.46	31.85	32.05	31.41	31.77
P52272	P52272	Heterogeneous nuclear ribonucleoprotein M	HNRNPM			87	87	87	85.8	85.8	85.8	77.52	0	323.31	231690000000	1361	84	79	75	76	82	76	1.18	0.52	0.31	0.27	1.18	0.52	0.31	0.27	35.12	34.87	34.87	34.82	34.52	34.59
P52292	P52292	Importin subunit alpha-1	KPNA2			16	16	16	21.4	21.4	21.4	57.86	0	303.31	2091200000	47	13	16	12	9	6	9	2.16	0.01	1.6	1.22	2.16	0.01	1.6	1.22	28.83	29.34	28.49	27.64	26.99	27.22
P52294	P52294	Importin subunit alpha-5;Importin subunit alpha-5, N-terminally processed	KPNA1			6	6	6	5.9	5.9	5.9	60.22	0	9.59	574020000	15	5	6	5	3	4	3	1.32	0.02	1.89	1.13	1.32	0.02	1.89	1.13	27.44	27.42	25.51	25.25	24.53	24.94
P52435;Q9GZM3;Q9H1A7	P52435;Q9GZM3;Q9H1A7	DNA-directed RNA polymerase II subunit RPB11-a;DNA-directed RNA polymerase II subunit RPB11-b1;DNA-directed RNA polymerase II subunit RPB11-b2	POLR2J;POLR2J2;POLR2J3			3	3	3	54.7	54.7	54.7	13.29	0	22.68	120420000	6	3	2	2	2	2	2	0.7	0.14	0.95	0.59	0.7	0.14	0.95	0.59	24.73	24.28	24.72	24.28	22.44	24.16
P52597	P52597	Heterogeneous nuclear ribonucleoprotein F;Heterogeneous nuclear ribonucleoprotein F, N-terminally processed	HNRNPF			16	14	14	42.4	35.9	35.9	45.67	0	214.25	3102800000	74	14	15	13	13	13	13	2.22	0.16	0.6	0.54	2.22	0.16	0.6	0.54	29.08	29.1	29	28.65	28.28	28.44
P52756	P52756	RNA-binding protein 5	RBM5			18	15	15	19.9	15.8	15.8	92.15	0	44.05	983560000	46	15	12	15	14	10	14	1.31	0.25	0.55	0.46	1.31	0.25	0.55	0.46	27.74	27.26	27.8	27.23	26.91	27
P52907	P52907	F-actin-capping protein subunit alpha-1	CAPZA1	+	Hmg20a_Ctrl	36	36	27	93.7	93.7	82.5	32.92	0	323.31	46380000000	238	26	24	26	31	30	32	3.37	0.01	-1.79	-1.54	3.37	0.01	-1.79	-1.54	31.99	31.49	31.51	33.38	33.47	33.52
P52943	P52943	Cysteine-rich protein 2	CRIP2	+	Hmg20a_Ctrl	6	6	6	40.4	40.4	40.4	22.49	0	144.48	563050000	21	3	3	1	6	6	6	2.19	0	-3.69	-2.16	2.19	0	-3.69	-2.16	24.58	24.08	22.29	27.08	27.4	27.54
P52948	P52948	Nuclear pore complex protein Nup98-Nup96;Nuclear pore complex protein Nup98;Nuclear pore complex protein Nup96	NUP98			6	6	6	4.7	4.7	4.7	197.58	0	16.46	286650000	24	5	5	6	4	5	5	1.02	0.45	0.37	0.32	1.02	0.45	0.37	0.32	25.96	25.44	25.47	25.24	25.25	25.26
P53350	P53350	Serine/threonine-protein kinase PLK1	PLK1			3	3	3	8.1	8.1	8.1	68.25	0	6.77	116400000	6	3	3	2	0	0	0	1.17	0.01	2.81	1.32	1.17	0.01	2.81	1.32	25.29	25.76	22.57	21.03	22.8	21.36
P53567	P53567	CCAAT/enhancer-binding protein gamma	CEBPG			2	2	2	38	38	38	16.41	0	18.85	192070000	10	2	1	1	1	2	2	0.05	0.95	-0.04	-0.03	0.05	0.95	-0.04	-0.03	24.96	24.58	25.33	25.19	24.79	25.01
P53803	P53803	DNA-directed RNA polymerases I, II, and III subunit RPABC4	POLR2K			2	2	2	17.2	17.2	17.2	7	0	8.54	233980000	4	2	2	2	0	0	0	0.91	0.02	2.76	1.14	0.91	0.02	2.76	1.14	26.22	26.8	22.39	22.84	22.45	21.84
P53985	P53985	Monocarboxylate transporter 1	SLC16A1			3	3	3	7.6	7.6	7.6	53.94	0	9.52	117610000	8	0	0	0	3	3	2	0	1	0	0	0	1	0	0	21.97	22.57	21.88	25.74	24.87	24.82
P54132	P54132	Bloom syndrome protein	BLM			8	8	8	10.2	10.2	10.2	159	0	78.63	366120000	18	8	8	8	3	3	3	2.84	0.01	1.63	1.35	2.84	0.01	1.63	1.35	26.5	26.59	26.27	25.09	24.92	24.47
P54819	P54819	Adenylate kinase 2, mitochondrial;Adenylate kinase 2, mitochondrial, N-terminally processed	AK2	+	Hmg20a_Ctrl	4	4	4	24.7	24.7	24.7	26.48	0	9.55	72201000	6	3	3	4	0	0	1	3.2	0	2.56	2.03	3.2	0	2.56	2.03	24.21	24.76	23.96	21.98	21.68	21.58
P54886	P54886	Delta-1-pyrroline-5-carboxylate synthase;Glutamate 5-kinase;Gamma-glutamyl phosphate reductase	ALDH18A1			21	21	21	24.7	24.7	24.7	87.3	0	136.07	1603000000	81	20	21	17	13	7	12	1.9	0.01	1.72	1.23	1.9	0.01	1.72	1.23	28.59	28.47	28.36	27.28	25.98	27
P55081	P55081	Microfibrillar-associated protein 1	MFAP1			19	19	19	46.9	46.9	46.9	51.96	0	256.5	1966800000	72	16	16	13	14	13	15	0.52	0.63	0.25	0.21	0.52	0.63	0.25	0.21	28.76	28.25	28.16	28.24	27.93	28.25
P55197	P55197	Protein AF-10	MLLT10			3	3	3	4.5	4.5	4.5	113.32	0	14.6	101970000	6	2	3	3	1	1	2	1.67	0.01	2.16	1.36	1.67	0.01	2.16	1.36	24.88	24.54	24.32	23	22.98	21.29
P55209;Q99733	P55209	Nucleosome assembly protein 1-like 1	NAP1L1	+	Hmg20a_Ctrl	5	5	5	12.8	12.8	12.8	45.37	0	12.53	152220000	16	1	4	2	5	5	5	1.44	0.01	-2.58	-1.41	1.44	0.01	-2.58	-1.41	21.04	23.7	23.3	25.23	25.38	25.15
P55265	P55265	Double-stranded RNA-specific adenosine deaminase	ADAR			53	53	53	40.7	40.7	40.7	136.06	0	323.31	7903200000	259	52	50	48	49	42	46	0.94	0.69	0.19	0.17	0.94	0.69	0.19	0.17	30.23	30.3	30.54	30.16	30.13	30.21
P55735	P55735	Protein SEC13 homolog	SEC13			3	3	3	14	14	14	35.54	0	23.26	79496000	6	3	3	2	1	0	2	1	0.02	1.82	0.98	1	0.02	1.82	0.98	24.29	24.39	23.97	21.09	22.14	23.98
P55769	P55769	NHP2-like protein 1;NHP2-like protein 1, N-terminally processed	NHP2L1			11	11	11	64.1	64.1	64.1	14.17	0	54.82	1282900000	41	8	9	6	8	9	7	0.26	0.82	0.13	0.11	0.26	0.82	0.13	0.11	27.75	27.86	27.49	27.25	27.77	27.7
P55795	P55795	Heterogeneous nuclear ribonucleoprotein H2	HNRNPH2			25	7	7	39.9	21.4	21.4	49.26	0	57.26	341570000	26	24	21	24	22	20	23	1.37	0.1	0.86	0.67	1.37	0.1	0.86	0.67	26.11	26.14	26.36	25.69	24.78	25.56
P55884	P55884	Eukaryotic translation initiation factor 3 subunit B	EIF3B			2	2	2	2.6	2.6	2.6	92.48	0	13.38	70886000	8	2	2	2	2	2	2	0.01	0.99	-0.01	0	0.01	0.99	-0.01	0	23.34	23.57	23.65	23.39	23.79	23.39
P56182	P56182	Ribosomal RNA processing protein 1 homolog A	RRP1			3	3	3	6.3	6.3	6.3	52.84	0	4.6	140520000	7	3	3	2	3	3	2	1.06	0.04	1.34	0.84	1.06	0.04	1.34	0.84	24.94	25.06	24.27	23.95	23.96	22.34
P56270;Q14119	P56270	Myc-associated zinc finger protein	MAZ			3	3	3	6.9	6.9	6.9	48.61	0	3.83	99040000	7	2	2	2	2	1	1	0.13	0.65	0.43	0.2	0.13	0.65	0.43	0.2	23.64	24.62	21.16	23.69	22.69	21.75
P56537;A0A0U1RQV5	P56537	Eukaryotic translation initiation factor 6	EIF6			5	5	5	21.6	21.6	21.6	26.6	0	33.75	268790000	20	5	3	5	3	5	2	0.73	0.79	0.14	0.13	0.73	0.79	0.14	0.13	25.6	25.67	25.71	25.46	25.42	25.68
P57740	P57740	Nuclear pore complex protein Nup107	NUP107			2	2	2	3.4	3.4	3.4	106.37	0	55.58	197840000	10	2	2	2	2	2	2	1.7	0.02	1.4	1.02	1.7	0.02	1.4	1.02	25.74	25.89	24.73	23.9	24.2	24.05
P58107	P58107	Epiplakin	EPPK1			41	34	34	32.3	27	27	555.65	0	143.73	1226200000	84	34	40	27	23	16	19	1.52	0.02	1.51	1.04	1.52	0.02	1.51	1.04	28.2	28.37	27.38	27.08	25.9	26.42
P58876	P58876	Histone H2B type 1-D	HIST1H2BD			25	1	1	83.3	8.7	8.7	13.94	0	6.74	6896000000	10	23	23	24	25	25	24	0.8	0.01	4.09	1.21	0.8	0.01	4.09	1.21	30.23	30.89	31.03	28.89	21.9	29.08
P59998;A0A0A6YYG9	P59998;A0A0A6YYG9	Actin-related protein 2/3 complex subunit 4	ARPC4;ARPC4-TTLL3			21	21	21	75	75	75	19.67	0	169.32	10963000000	118	18	20	18	21	19	20	1.33	0.24	-0.55	-0.46	1.33	0.24	-0.55	-0.46	30.43	30.64	30.17	31.25	30.8	30.85
P60468	P60468	Protein transport protein Sec61 subunit beta	SEC61B	+	Hmg20a_Ctrl	3	3	3	25	25	25	9.97	0	64.4	392010000	14	3	3	2	2	2	2	2.55	0.01	-1.93	-1.49	2.55	0.01	-1.93	-1.49	24.77	24.22	24.96	26.22	26.9	26.6
P60660;P14649	P60660	Myosin light polypeptide 6	MYL6	+	Hmg20a_Ctrl	8	8	8	44.4	44.4	44.4	16.93	0	146.73	2080100000	35	7	6	4	8	8	8	3.07	0	-2.77	-2.12	3.07	0	-2.77	-2.12	26.82	26.2	25.85	28.95	29.3	28.93
P60709	P60709	Actin, cytoplasmic 1;Actin, cytoplasmic 1, N-terminally processed	ACTB			72	2	2	99.2	7.2	7.2	41.74	0	323.31	49000000000	131	63	64	56	69	68	69	1.21	0.03	-1.47	-0.94	1.21	0.03	-1.47	-0.94	31.88	30.73	30.3	32.21	33.06	32.03
P60842;Q14240	P60842;Q14240	Eukaryotic initiation factor 4A-I;Eukaryotic initiation factor 4A-II;Eukaryotic initiation factor 4A-II, N-terminally processed	EIF4A1;EIF4A2	+	Hmg20a_Ctrl	6	5	5	20	16	16	46.15	0	18.01	145790000	8	4	6	3	2	3	1	1.4	0.01	2.65	1.41	1.4	0.01	2.65	1.41	24.99	25.69	24.69	22.06	24.08	21.29
P60866	P60866	40S ribosomal protein S20	RPS20			15	15	15	88.2	88.2	88.2	13.37	0	131.46	8834500000	61	14	14	12	10	11	10	0.12	0.91	0.07	0.06	0.12	0.91	0.07	0.06	30.33	30.45	30.77	30.62	30.16	30.57
P60903	P60903	Protein S100-A10	S100A10	+	Hmg20a_Ctrl	5	5	5	57.7	57.7	57.7	11.2	0	18.21	292570000	15	1	2	2	5	4	5	1.58	0.01	-2.68	-1.51	1.58	0.01	-2.68	-1.51	22.11	23.95	24.74	26.36	26.2	26.29
P60981	P60981	Destrin	DSTN			7	4	4	38.8	31.5	31.5	18.51	0	13.62	241250000	12	5	5	4	6	7	6	1.99	0.02	-1.57	-1.17	1.99	0.02	-1.57	-1.17	24.2	24.35	24.04	26.42	25.52	25.36
P61158;Q9P1U1;Q9C0K3	P61158	Actin-related protein 3	ACTR3			33	33	33	71.8	71.8	71.8	47.37	0	210.55	7190400000	152	27	25	19	27	29	26	2.1	0.06	-0.94	-0.79	2.1	0.06	-0.94	-0.79	29.82	29.45	29.26	30.64	30.34	30.37
P61160	P61160	Actin-related protein 2	ACTR2			34	34	34	68	68	68	44.76	0	323.31	12594000000	236	28	28	27	32	27	30	1.48	0.06	-1.01	-0.77	1.48	0.06	-1.01	-0.77	30.33	30.48	29.64	31.5	31.11	30.87
P61218	P61218	DNA-directed RNA polymerases I, II, and III subunit RPABC2	POLR2F			4	4	4	15.7	15.7	15.7	14.48	0	5.12	355540000	11	3	3	3	4	4	4	0.68	0.5	0.36	0.29	0.68	0.5	0.36	0.29	26.13	26.24	25.52	25.67	25.46	25.7
P61244	P61244	Protein max	MAX			3	3	3	23.8	23.8	23.8	18.28	0	15	108960000	7	2	3	2	1	2	2	1.37	0.06	1.04	0.77	1.37	0.06	1.04	0.77	24.12	24.86	23.75	23.47	23.01	23.11
P61247	P61247	40S ribosomal protein S3a	RPS3A			28	28	28	64	64	64	29.95	0	227.87	5491100000	156	25	26	24	25	25	24	0.34	0.78	0.16	0.13	0.34	0.78	0.16	0.13	29.53	29.89	30.08	29.49	29.81	29.72
P61254;J3QQQ9	P61254;J3QQQ9	60S ribosomal protein L26	RPL26			22	22	7	75.9	75.9	17.2	17.26	0	57.96	2854800000	82	17	20	19	17	18	17	1.17	0.16	0.7	0.54	1.17	0.16	0.7	0.54	28.83	29.22	29.24	27.98	28.84	28.39
P61313	P61313	60S ribosomal protein L15	RPL15			10	10	10	42.6	42.6	42.6	24.15	0	26.98	1298700000	37	8	7	9	6	10	8	0.41	0.53	-0.37	-0.27	0.41	0.53	-0.37	-0.27	26.83	28.01	27.56	27.57	28.15	27.8
P61353	P61353	60S ribosomal protein L27	RPL27			14	14	14	72.8	72.8	72.8	15.8	0	101.63	1292300000	48	12	13	12	12	12	12	0.2	0.84	-0.11	-0.09	0.2	0.84	-0.11	-0.09	27.43	27.66	27.94	27.62	27.64	28.1
P61513	P61513	60S ribosomal protein L37a	RPL37A			7	7	7	54.3	54.3	54.3	10.28	0	83.04	1067100000	25	7	7	7	5	7	6	0.6	0.48	0.38	0.3	0.6	0.48	0.38	0.3	27.49	27.98	27.19	27.08	27.49	26.95
P61927	P61927	60S ribosomal protein L37	RPL37			6	6	6	48.5	48.5	48.5	11.08	0	7.67	996390000	22	6	6	6	2	4	4	1.32	0.13	0.75	0.59	1.32	0.13	0.75	0.59	27.43	27.84	27.65	26.95	27.27	26.46
P61964	P61964	WD repeat-containing protein 5	WDR5			4	4	4	19.2	19.2	19.2	36.59	0	15.48	1023500000	16	4	4	3	4	4	3	1.05	0.16	0.73	0.55	1.05	0.16	0.73	0.55	27.31	27.71	27.79	27.37	26.36	26.9
P61978	P61978	Heterogeneous nuclear ribonucleoprotein K	HNRNPK			48	48	48	73	73	73	50.98	0	323.31	42126000000	437	42	46	41	35	34	34	1.95	0.04	1.06	0.85	1.95	0.04	1.06	0.85	32.99	33.1	32.65	32.24	31.61	31.72
P62070;P10301	P62070;P10301	Ras-related protein R-Ras2;Ras-related protein R-Ras	RRAS2;RRAS			2	2	2	11.3	11.3	11.3	23.4	0	3.73	46680000	3	0	0	0	2	2	1	0	1	0	0	0	1	0	0	22.22	22.1	22.33	24.19	23.95	20.9
P62081	P62081	40S ribosomal protein S7	RPS7			22	22	22	73.2	73.2	73.2	22.13	0	82.96	2671500000	89	18	20	15	17	18	20	0.97	0.5	-0.33	-0.29	0.97	0.5	-0.33	-0.29	28.36	28.52	28.9	28.9	28.92	28.97
P62136	P62136	Serine/threonine-protein phosphatase PP1-alpha catalytic subunit	PPP1CA			11	11	6	30.6	30.6	16.7	37.51	0	175.23	2013700000	42	7	7	8	10	8	10	3.12	0.01	-1.41	-1.22	3.12	0.01	-1.41	-1.22	27.51	27.56	27.26	29.06	28.64	28.87
P62241	P62241	40S ribosomal protein S8	RPS8			14	14	14	58.2	58.2	58.2	24.21	0	162.82	2862400000	73	13	13	13	11	14	11	1.19	0.3	-0.49	-0.41	1.19	0.3	-0.49	-0.41	28.5	28.4	28.82	28.81	29.32	29.08
P62244;H3BN98	P62244;H3BN98	40S ribosomal protein S15a	RPS15A			6	6	6	37.7	37.7	37.7	14.84	0	10.87	380710000	21	4	3	4	4	3	6	0.98	0.41	-0.41	-0.34	0.98	0.41	-0.41	-0.34	25.4	26.02	25.7	25.95	26.2	26.19
P62249	P62249	40S ribosomal protein S16	RPS16			9	9	9	55.5	55.5	55.5	16.45	0	34.39	1359300000	40	8	7	9	8	8	9	1.59	0.25	-0.53	-0.46	1.59	0.25	-0.53	-0.46	27.26	27.54	27.68	27.84	28.14	28.08
P62263	P62263	40S ribosomal protein S14	RPS14			16	16	16	54.3	54.3	54.3	16.27	0	200.04	13547000000	132	16	16	14	11	14	13	3.09	0.13	0.63	0.59	3.09	0.13	0.63	0.59	31.32	31.3	31.46	30.69	30.67	30.83
P62266	P62266	40S ribosomal protein S23	RPS23			13	13	13	55.9	55.9	55.9	15.81	0	24.7	1460000000	54	11	10	11	13	11	11	0.46	0.65	-0.24	-0.2	0.46	0.65	-0.24	-0.2	27.53	27.59	28.21	27.91	28.1	28.05
P62269	P62269	40S ribosomal protein S18	RPS18			17	17	17	68.4	68.4	68.4	17.72	0	66.86	2773900000	99	12	16	17	17	16	17	1.06	0.24	-0.59	-0.47	1.06	0.24	-0.59	-0.47	28.18	28.42	28.89	28.98	28.88	29.41
P62273	P62273	40S ribosomal protein S29	RPS29			9	9	9	92.9	92.9	92.9	6.68	0	34.27	6020600000	45	8	9	7	7	7	7	1.62	0.11	-0.78	-0.64	1.62	0.11	-0.78	-0.64	29.21	29.9	29.36	30.35	30.14	30.31
P62277	P62277	40S ribosomal protein S13	RPS13			18	18	18	72.2	72.2	72.2	17.22	0	183.52	3684700000	114	16	16	13	17	17	16	1.75	0.07	-0.92	-0.74	1.75	0.07	-0.92	-0.74	28.24	28.7	29.04	29.53	29.52	29.69
P62280	P62280	40S ribosomal protein S11	RPS11			17	17	17	70.9	70.9	70.9	18.43	0	96.18	6167000000	100	16	16	17	14	17	15	0.5	0.75	-0.17	-0.15	0.5	0.75	-0.17	-0.15	29.77	29.92	29.9	29.76	30.24	30.11
P62304	P62304	Small nuclear ribonucleoprotein E	SNRPE			6	6	6	54.3	54.3	54.3	10.8	0	73.53	1089100000	31	4	5	5	5	5	4	0.02	0.98	0.02	0.01	0.02	0.98	0.02	0.01	27.26	27.03	27.47	27.43	26.67	27.61
P62306	P62306	Small nuclear ribonucleoprotein F	SNRPF			5	5	5	58.1	58.1	58.1	9.73	0	89.06	3160800000	34	3	5	5	5	5	5	0.4	0.63	-0.27	-0.21	0.4	0.63	-0.27	-0.21	28.5	28.05	28.94	28.96	28.58	28.75
P62308;A8MWD9	P62308;A8MWD9	Small nuclear ribonucleoprotein G;Putative small nuclear ribonucleoprotein G-like protein 15	SNRPG;SNRPGP15			8	8	8	52.6	52.6	52.6	8.5	0	51.07	1046200000	41	7	8	8	8	7	8	0.94	0.22	-0.64	-0.49	0.94	0.22	-0.64	-0.49	26.81	26.78	27.56	28.02	27.34	27.72
P62310	P62310	U6 snRNA-associated Sm-like protein LSm3	LSM3			3	3	3	31.4	31.4	31.4	11.85	0	3.72	250620000	10	3	3	3	1	2	3	0.72	0.05	1.63	0.8	0.72	0.05	1.63	0.8	25.73	26.15	24.8	22.04	24.79	24.97
P62312	P62312	U6 snRNA-associated Sm-like protein LSm6	LSM6			9	9	9	61.2	61.2	61.2	9.13	0	28.37	534630000	27	8	7	6	8	5	7	0.15	0.79	-0.19	-0.13	0.15	0.79	-0.19	-0.13	26.34	26.64	25.63	26.75	25.65	26.78
P62314	P62314	Small nuclear ribonucleoprotein Sm D1	SNRPD1			9	9	9	68.1	68.1	68.1	13.28	0	84.65	1668900000	35	7	5	5	9	4	7	0.85	0.24	-0.62	-0.46	0.85	0.24	-0.62	-0.46	27.35	27.38	28.33	28.15	28.25	28.51
P62316	P62316	Small nuclear ribonucleoprotein Sm D2	SNRPD2			14	14	14	62.7	62.7	62.7	13.53	0	94.28	6030900000	74	12	12	13	14	13	13	1.22	0.19	-0.64	-0.52	1.22	0.19	-0.64	-0.52	29.25	29.42	29.87	30.06	29.94	30.47
P62318	P62318	Small nuclear ribonucleoprotein Sm D3	SNRPD3			11	11	11	61.1	61.1	61.1	13.92	0	119.45	4656500000	53	11	10	9	9	9	10	0.51	0.81	-0.13	-0.12	0.51	0.81	-0.13	-0.12	29.34	29.37	29.62	29.67	29.45	29.59
P62424	P62424	60S ribosomal protein L7a	RPL7A			24	24	24	54.5	54.5	54.5	30	0	128.27	5230000000	115	22	21	20	20	22	20	0.03	0.98	-0.02	-0.02	0.03	0.98	-0.02	-0.02	29.48	29.63	30.12	29.52	29.85	29.93
P62701;P22090;Q8TD47	P62701	40S ribosomal protein S4, X isoform	RPS4X			25	25	25	70.3	70.3	70.3	29.6	0	138.82	9189900000	136	21	20	21	21	22	23	0.96	0.41	-0.41	-0.34	0.96	0.41	-0.41	-0.34	30.27	30.14	30.59	30.57	30.62	31.04
P62750	P62750	60S ribosomal protein L23a	RPL23A			16	16	16	65.4	65.4	65.4	17.7	0	76.51	3818800000	71	13	15	14	15	15	14	0.18	0.84	-0.12	-0.09	0.18	0.84	-0.12	-0.09	28.99	29.06	29.71	29.37	29.19	29.54
P62753	P62753	40S ribosomal protein S6	RPS6			18	18	18	53.4	53.4	53.4	28.68	0	79.82	3055000000	80	15	16	15	15	16	14	0.93	0.51	-0.33	-0.28	0.93	0.51	-0.33	-0.28	28.62	28.75	28.83	28.76	29.27	29.16
P62805	P62805	Histone H4	HIST1H4A			19	19	19	71.8	71.8	71.8	11.37	0	67.63	7236500000	112	11	16	18	19	16	18	0.43	0.56	0.33	0.25	0.43	0.56	0.33	0.25	29.84	30.17	30.94	29.98	29.99	30.01
P62807	P62807	Histone H2B type 1-C/E/F/G/I	HIST1H2BC			26	26	0	84.1	84.1	0	13.91	0	323.31	172400000000	292	24	24	25	26	26	25	1.38	0.09	0.9	0.69	1.38	0.09	0.9	0.69	34.82	34.97	35.63	34.09	34.59	34.04
P62826	P62826	GTP-binding nuclear protein Ran	RAN			9	9	9	29.2	29.2	29.2	24.42	0	33.13	612420000	29	8	9	8	5	3	6	1.99	0.01	1.67	1.23	1.99	0.01	1.67	1.23	26.96	27.39	27.11	25.65	24.82	25.98
P62829	P62829	60S ribosomal protein L23	RPL23			13	13	13	72.9	72.9	72.9	14.87	0	59.54	3269200000	76	10	11	10	13	12	12	2.28	0.02	-1.23	-1	2.28	0.02	-1.23	-1	28.42	27.74	28.3	29.51	29.38	29.24
P62841	P62841	40S ribosomal protein S15	RPS15			9	9	9	70.3	70.3	70.3	17.04	0	101.44	1097900000	26	6	6	5	7	6	7	1.15	0.11	0.87	0.64	1.15	0.11	0.87	0.64	27.67	27.51	28.28	27.4	26.48	26.98
P62847	P62847	40S ribosomal protein S24	RPS24			11	11	11	54.1	54.1	54.1	15.42	0	22.69	1529000000	49	7	7	7	9	10	10	2.39	0.05	-0.93	-0.8	2.39	0.05	-0.93	-0.8	26.84	27.15	27.33	28.09	28.1	27.91
P62851	P62851	40S ribosomal protein S25	RPS25			11	11	11	62.4	62.4	62.4	13.74	0	32.87	1138400000	48	10	10	9	7	7	8	0.71	0.58	0.28	0.24	0.71	0.58	0.28	0.24	27.69	27.46	27.87	27.26	27.67	27.26
P62854;Q5JNZ5	P62854;Q5JNZ5	40S ribosomal protein S26;Putative 40S ribosomal protein S26-like 1	RPS26;RPS26P11			5	5	5	22.6	22.6	22.6	13.02	0	10.57	516190000	19	3	5	5	4	5	5	1.86	0.02	-1.29	-0.99	1.86	0.02	-1.29	-0.99	25.85	24.99	25.92	26.74	26.92	26.98
P62857	P62857	40S ribosomal protein S28	RPS28			10	10	10	85.5	85.5	85.5	7.84	0	135.43	3413500000	63	10	10	9	7	9	8	0.17	0.88	0.09	0.07	0.17	0.88	0.09	0.07	29.06	28.89	28.71	28.78	28.52	29.1
P62873	P62873	Guanine nucleotide-binding protein G(I)/G(S)/G(T) subunit beta-1	GNB1			11	5	5	38.2	14.7	14.7	37.38	0	82.58	1118700000	9	1	3	2	11	9	10	0	1	0	0	0	1	0	0	23	20.97	22.36	28.59	28.34	28.46
P62875	P62875	DNA-directed RNA polymerases I, II, and III subunit RPABC5	POLR2L			2	2	2	29.9	29.9	29.9	7.65	0.01	2.45	44234000	5	2	2	2	1	1	1	2.02	0.05	0.99	0.82	2.02	0.05	0.99	0.82	23.69	23.4	23.58	22.7	22.18	22.82
P62879	P62879	Guanine nucleotide-binding protein G(I)/G(S)/G(T) subunit beta-2	GNB2	+	Hmg20a_Ctrl	12	12	4	38.2	38.2	14.7	37.33	0	129.99	3885700000	38	5	6	6	12	9	10	3.39	0	-3.17	-2.46	3.39	0	-3.17	-2.46	27.48	26.66	26.6	30.19	30.1	29.96
P62888	P62888	60S ribosomal protein L30	RPL30			7	7	7	47.8	47.8	47.8	12.78	0	11.22	613210000	24	4	5	7	7	5	7	0.03	0.97	-0.02	-0.02	0.03	0.97	-0.02	-0.02	26.34	26.7	27.08	26.5	26.8	26.89
P62891;Q59GN2	P62891;Q59GN2	60S ribosomal protein L39;Putative 60S ribosomal protein L39-like 5	RPL39;RPL39P5			3	3	3	43.1	43.1	43.1	6.41	0	15.28	2023100000	11	3	3	3	2	3	2	1.78	0.15	0.66	0.56	1.78	0.15	0.66	0.56	28.49	28.69	28.8	28.14	27.73	28.14
P62899	P62899	60S ribosomal protein L31	RPL31			16	16	16	57.6	57.6	57.6	14.46	0	41.13	3102500000	56	14	16	14	12	13	9	1.69	0.03	1.16	0.89	1.69	0.03	1.16	0.89	29.16	29.68	29.27	27.67	28.51	28.44
P62906	P62906	60S ribosomal protein L10a	RPL10A			14	14	14	38.2	38.2	38.2	24.83	0	51.37	1374200000	55	12	14	12	12	13	9	0.89	0.51	0.33	0.28	0.89	0.51	0.33	0.28	27.95	27.72	28.27	27.52	27.69	27.73
P62910	P62910	60S ribosomal protein L32	RPL32			8	8	8	46.7	46.7	46.7	15.86	0	20.25	3517200000	42	7	8	8	8	8	8	0.46	0.56	-0.32	-0.25	0.46	0.56	-0.32	-0.25	28.75	29.18	28.93	28.82	29.78	29.24
P62913	P62913	60S ribosomal protein L11	RPL11			20	20	20	74.7	74.7	74.7	20.25	0	86.52	3273300000	83	19	17	18	17	17	15	0.29	0.84	0.11	0.1	0.29	0.84	0.11	0.1	28.84	28.95	29.14	28.61	29	28.99
P62917	P62917	60S ribosomal protein L8	RPL8			26	26	26	63.8	63.8	63.8	28.02	0	105.87	8515000000	129	26	26	24	19	21	20	1.47	0.11	0.79	0.63	1.47	0.11	0.79	0.63	30.43	30.76	31.16	29.77	30.22	29.99
P62987;P0CG48;P0CG47;A0A2R8Y422	P62987;P0CG48;P0CG47	Ubiquitin-60S ribosomal protein L40;Ubiquitin;60S ribosomal protein L40;Polyubiquitin-C;Ubiquitin;Polyubiquitin-B;Ubiquitin	UBA52;UBC;UBB			7	7	2	53.1	53.1	15.6	14.73	0	35.72	688510000	20	5	4	4	5	5	5	1.84	0.06	-0.98	-0.79	1.84	0.06	-0.98	-0.79	26.04	26.25	26.41	27.55	26.82	27.26
P62995	P62995	Transformer-2 protein homolog beta	TRA2B			18	18	15	45.1	45.1	38.5	33.67	0	101.09	2074600000	67	14	16	17	13	9	11	1.63	0.11	0.76	0.63	1.63	0.11	0.76	0.63	28.52	28.99	28.64	27.65	28	28.2
P63000;P15153;P60763	P63000	Ras-related C3 botulinum toxin substrate 1	RAC1			8	8	8	38	38	38	21.45	0	16.4	384770000	22	0	1	1	7	8	8	0	1	0	0	0	1	0	0	22.34	24.4	22.68	26.85	26.79	26.55
P63096	P63096	Guanine nucleotide-binding protein G(i) subunit alpha-1	GNAI1			16	3	3	29.1	10.2	10.2	40.36	0	7.57	66477000	3	5	5	4	15	15	15	0	1	0	0	0	1	0	0	22.91	22.41	22.74	22.16	24.19	23.73
P63165;G2XKQ0	P63165;G2XKQ0	Small ubiquitin-related modifier 1;Small ubiquitin-related modifier	SUMO1			4	4	4	30.7	30.7	30.7	11.56	0	12.27	671310000	24	4	4	4	4	4	4	1.12	0.07	1.09	0.75	1.12	0.07	1.09	0.75	27.12	27.52	26.68	26.65	25.31	26.08
P63173	P63173	60S ribosomal protein L38	RPL38			14	14	14	78.6	78.6	78.6	8.22	0	70.86	9596900000	123	14	14	14	14	14	14	1.55	0.15	-0.7	-0.58	1.55	0.15	-0.7	-0.58	30.13	30.08	30.49	31.13	30.61	31.04
P63218	P63218	Guanine nucleotide-binding protein G(I)/G(S)/G(O) subunit gamma-5	GNG5			5	5	5	38.2	38.2	38.2	7.32	0	20.89	228560000	16	1	1	1	4	5	5	0	1	0	0	0	1	0	0	21.57	22.75	22.41	25.78	26.16	26.14
P63220	P63220	40S ribosomal protein S21	RPS21			11	11	11	85.5	85.5	85.5	9.11	0	139.47	1946400000	72	11	11	11	11	9	9	0.44	0.69	0.22	0.18	0.44	0.69	0.22	0.18	28.25	28.62	27.96	28.17	28.13	27.87
P63261	P63261	Actin, cytoplasmic 2;Actin, cytoplasmic 2, N-terminally processed	ACTG1	+	Hmg20a_Ctrl	73	73	3	99.5	99.5	7.5	41.79	0	323.31	2605900000000	3078	63	64	55	70	68	70	2.75	0.01	-2.35	-1.79	2.75	0.01	-2.35	-1.79	37.04	36.94	36.25	39.22	39.37	38.7
P63272	P63272	Transcription elongation factor SPT4	SUPT4H1			2	2	2	28.2	28.2	28.2	13.19	0	11.01	230350000	12	2	2	2	2	2	2	2.53	0.03	1.03	0.89	2.53	0.03	1.03	0.89	25.92	25.43	25.59	24.7	24.47	24.67
P63279	P63279	SUMO-conjugating enzyme UBC9	UBE2I			5	5	5	23.4	23.4	23.4	18.01	0	7.96	330050000	13	4	4	4	3	2	3	0.59	0.09	1.37	0.67	0.59	0.09	1.37	0.67	26.54	25.77	25.62	25.82	22.62	25.38
P67809;Q9Y2T7	P67809	Nuclease-sensitive element-binding protein 1	YBX1			10	10	5	38.3	38.3	27.5	35.92	0	323.31	1097600000	47	9	8	8	8	7	9	0.41	0.71	0.2	0.17	0.41	0.71	0.2	0.17	27.63	27.29	27.97	27.37	27.33	27.58
P68032;P62736;P63267	P68032;P62736;P63267	Actin, alpha cardiac muscle 1;Actin, aortic smooth muscle;Actin, gamma-enteric smooth muscle	ACTC1;ACTA2;ACTG2	+	Hmg20a_Ctrl	45	11	0	64.7	30.5	0	42.02	0	323.31	210550000000	380	39	37	34	42	43	43	2.58	0	-2.91	-2.03	2.58	0	-2.91	-2.03	32.72	32.87	32.01	35.97	35.57	34.79
P68104;Q5VTE0;Q05639	P68104;Q5VTE0;Q05639	Elongation factor 1-alpha 1;Putative elongation factor 1-alpha-like 3;Elongation factor 1-alpha 2	EEF1A1;EEF1A1P5;EEF1A2			9	9	9	21.4	21.4	21.4	50.14	0	65.78	1390900000	57	7	7	6	8	8	8	0.26	0.88	-0.08	-0.07	0.26	0.88	-0.08	-0.07	27.74	27.82	27.62	28	27.8	27.62
P68363;Q9BQE3;Q71U36;P0DPH8;P0DPH7;Q6PEY2;P68366;Q9NY65	P68363;Q9BQE3;Q71U36;P0DPH8;P0DPH7;Q6PEY2;P68366	Tubulin alpha-1B chain;Tubulin alpha-1C chain;Tubulin alpha-1A chain;Tubulin alpha-3E chain;Tubulin alpha-4A chain	TUBA1B;TUBA1C;TUBA1A;TUBA3E;TUBA4A			6	6	6	20.8	20.8	20.8	50.15	0	18.92	191790000	20	3	5	5	5	3	4	0.07	0.95	0.04	0.03	0.07	0.95	0.04	0.03	24.72	25.11	25.13	25.13	24.67	25.03
P68371;P04350;Q3ZCM7	P68371;P04350	Tubulin beta-4B chain;Tubulin beta-4A chain	TUBB4B;TUBB4A			12	4	4	33.7	17.3	17.3	49.83	0	35.06	244350000	15	10	9	9	8	10	9	0.17	0.82	-0.14	-0.1	0.17	0.82	-0.14	-0.1	25.14	25.39	24.48	24.92	25.34	25.15
P68400;Q8NEV1	P68400;Q8NEV1	Casein kinase II subunit alpha;Casein kinase II subunit alpha 3	CSNK2A1;CSNK2A3			4	4	4	16.6	16.6	16.6	45.14	0	16.79	100900000	12	3	3	2	3	2	4	0.25	0.83	0.12	0.1	0.25	0.83	0.12	0.1	23.67	24.19	24.2	23.94	23.76	24.01
P68431;Q71DI3;Q16695;Q6NXT2;P0DPK2;A0A2R8Y7G9;P0DPK5	P68431;Q71DI3;Q16695;Q6NXT2	Histone H3.1;Histone H3.2;Histone H3.1t;Histone H3.3C	HIST1H3A;HIST2H3A;HIST3H3;H3F3C			23	23	0	59.6	59.6	0	15.4	0	103.9	60015000000	118	18	20	20	17	19	18	1.16	0.16	0.7	0.55	1.16	0.16	0.7	0.55	33.2	33.56	34.17	32.85	33.02	32.96
P78316	P78316	Nucleolar protein 14	NOP14			19	19	19	18.6	18.6	18.6	97.67	0	71.57	1043800000	68	16	16	17	13	12	12	2.58	0.03	1.05	0.91	2.58	0.03	1.05	0.91	27.83	28.02	27.52	26.63	26.85	26.74
P78332	P78332	RNA-binding protein 6	RBM6			5	5	5	5.2	5.2	5.2	128.64	0	8.09	80190000	8	2	4	4	3	3	3	0.29	0.82	0.13	0.11	0.29	0.82	0.13	0.11	23.6	23.99	23.52	23.42	23.73	23.58
P78344	P78344	Eukaryotic translation initiation factor 4 gamma 2	EIF4G2			2	2	2	4	4	4	102.36	0	5.48	34853000	3	1	2	2	1	0	1	0.21	0.62	0.35	0.21	0.21	0.62	0.35	0.21	21.79	23.17	22.59	21.71	23.18	21.61
P78347;Q6EKJ0;Q86UP8	P78347	General transcription factor II-I	GTF2I			37	37	37	32.6	32.6	32.6	112.42	0	159.14	1917600000	96	31	35	25	24	18	22	2.28	0.04	1.03	0.87	2.28	0.04	1.03	0.87	28.68	28.76	28.55	27.99	27.47	27.44
P78406	P78406	mRNA export factor	RAE1			9	9	9	36.4	36.4	36.4	40.97	0	32.8	587930000	27	6	7	6	7	6	6	0.47	0.48	0.41	0.3	0.47	0.48	0.41	0.3	26.61	26.95	26.41	26.74	25.57	26.41
P78524	P78524	Suppression of tumorigenicity 5 protein	ST5			4	4	4	3.8	3.8	3.8	126.48	0	3.66	59530000	4	0	1	0	1	3	4	0	1	0	0	0	1	0	0	22.7	22.44	22.19	21.77	24.47	24.43
P78527	P78527	DNA-dependent protein kinase catalytic subunit	PRKDC	+	Hmg20a_Ctrl	120	120	120	24	24	24	469.08	0	323.31	21808000000	396	103	111	109	37	45	40	3.59	0	3.11	2.48	3.59	0	3.11	2.48	32.24	32.63	33.12	29.53	29.57	29.56
P78549	P78549	Endonuclease III-like protein 1	NTHL1	+	Hmg20a_Ctrl	3	3	3	6.7	6.7	6.7	34.39	0	3.48	68537000	3	3	3	2	2	1	1	2.49	0.01	1.74	1.36	2.49	0.01	1.74	1.36	23.62	24.46	24.32	22.21	22.51	22.47
P80723	P80723	Brain acid soluble protein 1	BASP1	+	Hmg20a_Ctrl	21	21	21	95.6	95.6	95.6	22.69	0	323.31	16403000000	83	13	11	10	21	20	21	3.37	0	-3.5	-2.64	3.37	0	-3.5	-2.64	29.28	28.45	28.38	31.93	32.25	32.45
P81605	P81605	Dermcidin;Survival-promoting peptide;DCD-1	DCD			13	13	13	53.6	53.6	53.6	11.28	0	72.53	2200200000	29	13	8	7	5	7	7	0.76	0.02	2.39	0.98	0.76	0.02	2.39	0.98	30.79	26.82	26.19	25.62	25.42	25.58
P82930	P82930	28S ribosomal protein S34, mitochondrial	MRPS34			2	2	2	7.8	7.8	7.8	25.65	0	3.35	41515000	6	2	2	2	1	1	1	2.5	0.09	0.75	0.67	2.5	0.09	0.75	0.67	23.23	23.26	23.34	22.72	22.55	22.33
P82979;H0YHG0	P82979;H0YHG0	SAP domain-containing ribonucleoprotein	SARNP			17	17	17	55.7	55.7	55.7	23.67	0	89.63	2384400000	70	15	16	14	13	16	14	2.09	0.22	-0.54	-0.49	2.09	0.22	-0.54	-0.49	28.21	28.23	28.45	28.68	28.94	28.89
P83731	P83731	60S ribosomal protein L24	RPL24			12	12	12	51	51	51	17.78	0	42.56	6423100000	91	12	11	12	10	11	11	0.01	0.99	0.01	0	0.01	0.99	0.01	0	29.53	29.77	29.99	29.76	29.75	29.76
P83916	P83916	Chromobox protein homolog 1	CBX1	+	Hmg20a_Ctrl	8	7	7	39.5	39.5	39.5	21.42	0	20.74	228350000	17	6	8	6	3	2	2	2.14	0.01	2.07	1.47	2.14	0.01	2.07	1.47	25.57	25.98	25.25	24.07	22.87	23.65
P84090	P84090	Enhancer of rudimentary homolog	ERH			4	4	4	36.5	36.5	36.5	12.26	0	35.24	2464300000	22	4	4	4	3	3	4	0.1	0.96	-0.03	-0.03	0.1	0.96	-0.03	-0.03	28.65	28.52	28.8	28.8	28.61	28.64
P84098	P84098	60S ribosomal protein L19	RPL19			19	19	19	55.6	55.6	55.6	23.47	0	108.72	3744600000	90	16	18	12	14	15	15	0.74	0.44	0.41	0.32	0.74	0.44	0.41	0.32	29.04	29.39	29.66	28.61	29.2	29.07
P84101	P84101	Small EDRK-rich factor 2	SERF2			2	2	2	32.2	32.2	32.2	6.9	0	4.51	208040000	8	1	2	2	2	2	2	0.17	0.58	-0.49	-0.24	0.17	0.58	-0.49	-0.24	22.17	25.58	25.09	24.62	24.88	24.82
P84103	P84103	Serine/arginine-rich splicing factor 3	SRSF3			14	14	13	53	53	53	19.33	0	297.19	19259000000	98	14	12	12	12	13	11	0.35	0.78	-0.16	-0.14	0.35	0.78	-0.16	-0.14	31.58	31.29	31.91	31.62	31.87	31.79
P98175	P98175	RNA-binding protein 10	RBM10			40	40	37	44.7	44.7	42.4	103.53	0	292.98	4876300000	188	34	34	33	32	29	31	1.67	0.42	0.37	0.33	1.67	0.42	0.37	0.33	29.87	29.64	29.79	29.48	29.25	29.47
P98179	P98179	RNA-binding protein 3	RBM3	+	Hmg20a_Ctrl	8	8	8	42	42	42	17.17	0	22.98	302190000	24	6	8	7	5	5	3	2.92	0.01	1.64	1.37	2.92	0.01	1.64	1.37	26.11	26.05	26.06	24.04	24.65	24.62
Q00059	Q00059	Transcription factor A, mitochondrial	TFAM			2	2	2	11.8	11.8	11.8	29.1	0	3.5	34910000	5	1	1	1	2	1	2	0	1	0	0	0	1	0	0	21.74	22.19	22.4	23.19	21.95	22.9
Q00341	Q00341	Vigilin	HDLBP			10	10	10	11.5	11.5	11.5	141.45	0	53.74	272570000	23	9	9	8	7	7	6	0.86	0.84	-0.1	-0.09	0.86	0.84	-0.1	-0.09	25.48	25.36	25.42	25.44	25.59	25.53
Q00610;P53675	Q00610	Clathrin heavy chain 1	CLTC			32	32	32	22	22	22	191.61	0	216.04	2106000000	106	25	25	21	26	23	22	0.51	0.53	-0.35	-0.27	0.51	0.53	-0.35	-0.27	28.53	28.15	27.77	28.88	28.39	28.22
Q00839	Q00839	Heterogeneous nuclear ribonucleoprotein U	HNRNPU			58	58	58	49.9	49.9	49.9	90.58	0	323.31	90283000000	465	49	52	51	54	49	52	0.61	0.71	0.19	0.17	0.61	0.71	0.19	0.17	33.57	33.84	34.05	33.59	33.64	33.66
Q01082;P11277	Q01082	Spectrin beta chain, non-erythrocytic 1	SPTBN1	+	Hmg20a_Ctrl	248	248	228	77.6	77.6	72.4	274.61	0	323.31	106120000000	1491	179	169	151	227	234	236	3.18	0.01	-1.78	-1.5	3.18	0.01	-1.78	-1.5	33.16	32.64	32.63	34.48	34.57	34.72
Q01085	Q01085	Nucleolysin TIAR	TIAL1			15	15	9	43.5	43.5	27.5	41.59	0	32.98	733890000	46	13	12	11	8	8	13	0.26	0.81	0.14	0.12	0.26	0.81	0.14	0.12	26.59	27.23	26.98	27.03	26.64	26.71
Q01130;Q9BRL6	Q01130	Serine/arginine-rich splicing factor 2	SRSF2			10	10	10	35.7	35.7	35.7	25.48	0	39.66	817100000	38	10	10	8	6	9	8	0.95	0.48	0.35	0.3	0.95	0.48	0.35	0.3	27.03	27.23	27.29	26.59	27.12	26.8
Q01167	Q01167	Forkhead box protein K2	FOXK2			5	5	5	11.8	11.8	11.8	69.06	0	9.87	131630000	12	4	4	5	4	5	4	0.67	0.54	0.32	0.26	0.67	0.54	0.32	0.26	24.43	24.45	24.97	24.53	24.23	24.15
Q01196	Q01196	Runt-related transcription factor 1	RUNX1			6	6	6	18.8	18.8	18.8	48.74	0	9.16	89227000	12	6	5	1	2	1	3	0.2	0.6	-0.4	-0.23	0.2	0.6	-0.4	-0.23	24.15	24.25	21.98	24.04	23.43	24.11
Q01650	Q01650	Large neutral amino acids transporter small subunit 1	SLC7A5			2	2	2	3.2	3.2	3.2	55.01	0	8.01	455490000	16	2	2	2	2	2	2	1.08	0.32	-0.49	-0.4	1.08	0.32	-0.49	-0.4	26.06	26.1	25.51	26.21	26.52	26.41
Q01658	Q01658	Protein Dr1	DR1			2	2	2	22.2	22.2	22.2	19.44	0	13.27	53160000	6	2	2	2	0	0	0	1.46	0.01	1.88	1.18	1.46	0.01	1.88	1.18	24.58	24.13	22.79	22.29	22.12	21.46
Q01664	Q01664	Transcription factor AP-4	TFAP4	+	Hmg20a_Ctrl	2	2	2	6.8	6.8	6.8	38.73	0	5.3	95061000	6	1	2	2	1	0	0	3.93	0.01	2.09	1.83	3.93	0.01	2.09	1.83	24.85	24.63	24.83	22.45	22.71	22.87
Q01780	Q01780	Exosome component 10	EXOSC10			17	17	17	25.5	25.5	25.5	100.83	0	34.96	1044000000	51	15	16	12	13	11	10	2.11	0.12	0.7	0.61	2.11	0.12	0.7	0.61	27.48	27.68	27.94	27.09	26.96	26.96
Q01831	Q01831	DNA repair protein complementing XP-C cells	XPC	+	Hmg20a_Ctrl	22	22	22	22.4	22.4	22.4	105.95	0	110.21	2373500000	77	18	22	21	11	7	10	2.09	0.01	2.84	1.8	2.09	0.01	2.84	1.8	29.31	29.63	29	27.53	25.67	26.23
Q01844	Q01844	RNA-binding protein EWS	EWSR1			4	4	4	8.7	8.7	8.7	68.48	0	12.95	363810000	13	3	4	3	2	3	3	2.4	0.02	1.14	0.96	2.4	0.02	1.14	0.96	25.44	26.06	25.96	24.66	24.71	24.65
Q02447;Q02446;Q8IXZ3;P0CG40;Q3SY56	Q02447	Transcription factor Sp3	SP3			3	2	2	6.9	5.8	5.8	81.92	0	15.67	149430000	7	3	3	3	2	3	2	1.21	0.01	2.35	1.23	1.21	0.01	2.35	1.23	25.25	24.77	25.47	22.37	24.53	21.55
Q02543	Q02543	60S ribosomal protein L18a	RPL18A			14	14	14	55.7	55.7	55.7	20.76	0	52.77	1043200000	59	9	11	12	11	13	13	1.26	0.16	-0.7	-0.55	1.26	0.16	-0.7	-0.55	26.79	27.13	27.17	27.31	28.1	27.77
Q02878	Q02878	60S ribosomal protein L6	RPL6			21	21	21	50	50	50	32.73	0	115.33	5434700000	107	19	18	17	19	21	18	0.55	0.54	-0.33	-0.26	0.55	0.54	-0.33	-0.26	29.41	29.54	29.96	29.6	30.33	29.98
Q02880	Q02880	DNA topoisomerase 2-beta	TOP2B			13	10	10	11.8	9.8	9.8	183.26	0	61.58	311950000	31	12	10	12	8	11	12	1.27	0.26	0.54	0.45	1.27	0.26	0.54	0.45	26.04	25.65	26.29	25.55	25.49	25.32
Q03164	Q03164	Histone-lysine N-methyltransferase 2A;MLL cleavage product N320;MLL cleavage product C180	KMT2A			18	18	17	6.3	6.3	6.1	431.76	0	49.95	598770000	41	17	17	17	12	9	8	2.56	0.02	1.21	1.02	2.56	0.02	1.21	1.02	26.95	27.32	26.95	26.13	25.77	25.69
Q03701	Q03701	CCAAT/enhancer-binding protein zeta	CEBPZ			2	2	2	2.3	2.3	2.3	120.97	0	4.08	57183000	4	1	2	2	1	0	1	1.15	0.02	1.79	1.03	1.15	0.02	1.79	1.03	22.41	24.28	24.49	21.33	22.09	22.39
Q04637	Q04637	Eukaryotic translation initiation factor 4 gamma 1	EIF4G1			4	4	4	4.6	4.6	4.6	175.49	0	14.99	158720000	8	3	3	1	2	0	2	0.42	0.13	1.51	0.6	0.42	0.13	1.51	0.6	25.05	25.32	22.45	25.2	21.43	21.66
Q04837	Q04837	Single-stranded DNA-binding protein, mitochondrial	SSBP1			3	3	3	27	27	27	17.26	0	6.12	84050000	9	3	3	3	1	0	2	1.8	0.01	1.81	1.25	1.8	0.01	1.81	1.25	24.8	24.41	24.22	22.29	22.22	23.5
Q05048	Q05048	Cleavage stimulation factor subunit 1	CSTF1			9	9	9	31.8	31.8	31.8	48.36	0	70.17	449180000	33	7	5	4	8	7	9	1.31	0.12	-0.78	-0.61	1.31	0.12	-0.78	-0.61	25.57	25.71	25.82	26.89	25.97	26.59
Q05519	Q05519	Serine/arginine-rich splicing factor 11	SRSF11			6	6	6	23.6	23.6	23.6	53.54	0	123.58	682940000	25	5	5	6	6	5	5	1.16	0.17	-0.69	-0.54	1.16	0.17	-0.69	-0.54	26.26	26.11	26.99	27.23	27.02	27.18
Q05682;REV__Q13136;REV__O75334	Q05682	Caldesmon	CALD1	+	Hmg20a_Ctrl	33	33	33	37.5	37.5	37.5	93.23	0	306.49	4580000000	115	24	21	19	29	30	31	3.36	0.01	-2.01	-1.69	3.36	0.01	-2.01	-1.69	28.37	28.22	27.89	29.97	30.4	30.14
Q05D32	Q05D32	CTD small phosphatase-like protein 2	CTDSPL2			13	13	13	24.2	24.2	24.2	53	0	319.18	4641100000	65	13	13	12	11	8	7	1.69	0.01	1.91	1.26	1.69	0.01	1.91	1.26	30.18	30.5	29.51	28.89	27.43	28.14
Q06587	Q06587	E3 ubiquitin-protein ligase RING1	RING1			10	10	8	25.1	25.1	21.4	42.43	0	52.44	583150000	28	9	9	7	7	4	7	2.5	0.06	0.91	0.79	2.5	0.06	0.91	0.79	26.94	26.75	27.19	26.01	25.97	26.18
Q06787	Q06787	Fragile X mental retardation protein 1	FMR1			32	28	28	50.9	48.3	48.3	71.17	0	204.89	2889100000	116	29	26	27	25	24	22	2.09	0.05	0.99	0.83	2.09	0.05	0.99	0.83	28.92	29.36	29.55	28.2	28.44	28.21
Q06830;Q13162	Q06830	Peroxiredoxin-1	PRDX1			9	9	8	53.8	53.8	48.2	22.11	0	22.56	752540000	35	7	9	5	8	8	8	0	1	0	0	0	1	0	0	26.51	26.76	27.38	27.19	26.61	26.87
Q07020	Q07020	60S ribosomal protein L18	RPL18			13	13	13	51.6	51.6	51.6	21.63	0	84.35	1534000000	69	11	10	12	13	13	12	0.7	0.32	-0.54	-0.4	0.7	0.32	-0.54	-0.4	27.28	27.44	28.32	27.95	28.33	28.38
Q07065;Q96K21	Q07065	Cytoskeleton-associated protein 4	CKAP4			46	46	46	66.9	66.9	66.9	66.02	0	323.31	7070600000	188	37	37	31	40	40	41	3.35	0.11	-0.66	-0.63	3.35	0.11	-0.66	-0.63	29.86	29.71	29.7	30.37	30.49	30.41
Q07157	Q07157	Tight junction protein ZO-1	TJP1	+	Hmg20a_Ctrl	65	65	65	43.6	43.6	43.6	195.46	0	323.31	7366700000	214	31	28	23	52	57	61	3.88	0	-2.25	-1.94	3.88	0	-2.25	-1.94	28.92	28.57	28.5	30.74	31.02	30.95
Q07666;Q5VWX1;O75525	Q07666	KH domain-containing, RNA-binding, signal transduction-associated protein 1	KHDRBS1			36	36	36	58.7	58.7	58.7	48.23	0	232.41	48322000000	248	35	33	30	26	28	26	1.55	0.29	0.49	0.43	1.55	0.29	0.49	0.43	32.88	33.22	32.82	32.59	32.52	32.34
Q07955	Q07955	Serine/arginine-rich splicing factor 1	SRSF1			34	34	33	75	75	75	27.74	0	133.32	11297000000	192	31	34	31	31	32	33	0.27	0.89	-0.07	-0.06	0.27	0.89	-0.07	-0.06	30.84	30.66	30.94	30.76	30.92	30.99
Q08170	Q08170	Serine/arginine-rich splicing factor 4	SRSF4			5	2	2	10.1	5.5	5.5	56.68	0	12.33	45422000	5	3	3	4	4	2	4	0.6	0.24	0.72	0.47	0.6	0.24	0.72	0.47	23.11	23.18	23.82	23.58	22.45	21.91
Q08211	Q08211	ATP-dependent RNA helicase A	DHX9			49	49	49	35.4	35.4	35.4	140.96	0	313.59	7710500000	207	43	43	39	40	41	44	0.05	0.97	0.02	0.02	0.05	0.97	0.02	0.02	30	30.21	30.46	30.31	30.08	30.22
Q08495	Q08495	Dematin	DMTN			4	4	4	10.1	10.1	10.1	45.51	0	5.61	99473000	12	2	2	1	3	2	4	0	1	0	0	0	1	0	0	23.55	22.26	23.13	24.28	22.53	24.43
Q08945	Q08945	FACT complex subunit SSRP1	SSRP1			5	5	5	14.1	14.1	14.1	81.07	0	16.24	105490000	13	4	5	4	2	2	3	2.21	0.11	0.71	0.63	2.21	0.11	0.71	0.63	24.3	24.51	24.36	23.87	23.7	23.45
Q09028	Q09028	Histone-binding protein RBBP4	RBBP4	+	Hmg20a_Ctrl	19	10	10	58.6	51.5	51.5	47.66	0	108.16	2842600000	48	18	19	19	12	7	8	2.54	0.01	2.64	1.88	2.54	0.01	2.64	1.88	29.45	29.67	29.83	27.72	26.37	26.95
Q09472;Q92793	Q09472;Q92793	Histone acetyltransferase p300;CREB-binding protein	EP300;CREBBP			2	2	2	1.4	1.4	1.4	264.16	0	4.69	54314000	5	1	1	2	2	2	1	0	1	0	0	0	1	0	0	23.27	21.48	23.66	23.71	23.65	21.76
Q09666	Q09666	Neuroblast differentiation-associated protein AHNAK	AHNAK	+	Hmg20a_Ctrl	289	289	289	73.3	73.3	73.3	629.09	0	323.31	38360000000	1081	90	111	89	259	256	263	5.35	0	-3.13	-2.87	5.35	0	-3.13	-2.87	30.17	30.23	29.95	33.27	33.29	33.18
Q0ZGT2	Q0ZGT2	Nexilin	NEXN			42	42	42	48.7	48.7	48.7	80.66	0	245.38	5487800000	156	31	33	28	41	39	38	2.39	0.02	-1.19	-0.99	2.39	0.02	-1.19	-0.99	29.26	29.17	28.62	30.23	30.24	30.16
Q10570	Q10570	Cleavage and polyadenylation specificity factor subunit 1	CPSF1			36	36	36	26.5	26.5	26.5	160.88	0	323.31	2181900000	113	24	25	21	32	26	32	2.73	0.02	-1.27	-1.08	2.73	0.02	-1.27	-1.08	27.46	27.92	27.59	29.04	28.72	29.01
Q12788	Q12788	Transducin beta-like protein 3	TBL3			2	2	2	2.4	2.4	2.4	89.03	0	3.5	60758000	6	0	1	2	2	2	2	0	1	0	0	0	1	0	0	20.78	22.84	23.46	23.36	24.14	23.57
Q12789	Q12789	General transcription factor 3C polypeptide 1	GTF3C1			24	24	24	14.2	14.2	14.2	238.87	0	66.86	568170000	47	21	23	13	13	7	10	1.25	0.08	0.97	0.71	1.25	0.08	0.97	0.71	26.85	27.18	26.4	26.4	25.68	25.46
Q12792	Q12792	Twinfilin-1	TWF1			18	18	17	42.9	42.9	40.9	40.28	0	317.5	5928500000	79	13	16	14	18	18	16	3.85	0.01	-1.33	-1.22	3.85	0.01	-1.33	-1.22	29.08	29.2	28.9	30.45	30.34	30.38
Q12797	Q12797	Aspartyl/asparaginyl beta-hydroxylase	ASPH			2	2	2	3.7	3.7	3.7	85.86	0	6.97	33966000	4	1	1	1	2	2	2	0	1	0	0	0	1	0	0	22.74	21	22.24	23.04	23.3	23.23
Q12824	Q12824	SWI/SNF-related matrix-associated actin-dependent regulator of chromatin subfamily B member 1	SMARCB1			3	3	3	15.6	15.6	15.6	44.14	0	8.27	189730000	6	2	3	3	2	2	2	0.86	0.06	1.33	0.77	0.86	0.06	1.33	0.77	24.91	24.91	24.82	24.98	22.79	22.88
Q12830	Q12830	Nucleosome-remodeling factor subunit BPTF	BPTF			26	26	26	10.6	10.6	10.6	338.26	0	167.93	1430100000	89	24	25	25	19	20	15	2.07	0.06	0.9	0.76	2.07	0.06	0.9	0.76	27.89	28.39	28.33	27.43	27.12	27.38
Q12857	Q12857	Nuclear factor 1 A-type	NFIA			3	3	3	14.5	14.5	14.5	55.94	0	10.43	137430000	7	2	3	3	2	2	2	0.26	0.81	0.14	0.11	0.26	0.81	0.14	0.11	24.64	24.5	24.36	24.69	24.01	24.4
Q12872	Q12872	Splicing factor, suppressor of white-apricot homolog	SFSWAP	+	Hmg20a_Ctrl	4	4	4	4.5	4.5	4.5	104.82	0	16.75	122740000	9	4	4	3	3	1	1	3.8	0	3.35	2.7	3.8	0	3.35	2.7	24.75	25.48	24.87	21.65	21.55	21.85
Q12873	Q12873	Chromodomain-helicase-DNA-binding protein 3	CHD3	+	Hmg20a_Ctrl	45	36	35	25.9	21.9	21.9	226.59	0	227.25	2045500000	98	37	39	42	16	11	11	3.07	0	4.53	3.01	3.07	0	4.53	3.01	28.45	29.33	29.75	25.14	24.77	24.01
Q12874	Q12874	Splicing factor 3A subunit 3	SF3A3			21	21	21	28.7	28.7	28.7	58.85	0	126.37	3570900000	71	17	18	17	18	17	14	2.06	0.45	-0.34	-0.32	2.06	0.45	-0.34	-0.32	28.88	28.9	29.08	29.28	29.24	29.36
Q12888	Q12888	Tumor suppressor p53-binding protein 1	TP53BP1			14	14	14	9.5	9.5	9.5	213.57	0	89.19	577810000	43	13	12	13	9	8	10	0.22	0.81	-0.15	-0.12	0.22	0.81	-0.15	-0.12	26.5	26.13	26.95	26.91	26.48	26.64
Q12905	Q12905	Interleukin enhancer-binding factor 2	ILF2			9	9	9	25.6	25.6	25.6	43.06	0	32.65	1322300000	37	7	7	7	7	6	7	0.15	0.84	0.12	0.09	0.15	0.84	0.12	0.09	27.49	27.62	28.23	27.68	27.28	28
Q12906	Q12906	Interleukin enhancer-binding factor 3	ILF3			36	36	34	52.3	52.3	50.4	95.34	0	323.31	17237000000	241	27	31	33	32	29	29	0.82	0.71	0.18	0.17	0.82	0.71	0.18	0.17	31.24	31.49	31.55	31.25	31.17	31.3
Q12931	Q12931	Heat shock protein 75 kDa, mitochondrial	TRAP1			5	5	5	6.7	6.7	6.7	80.11	0	11.01	119120000	11	5	5	4	2	1	0	1.23	0.01	2.75	1.34	1.23	0.01	2.75	1.34	25.18	25.02	24.51	24.22	21.08	21.18
Q12948	Q12948	Forkhead box protein C1	FOXC1			2	2	2	6.3	6.3	6.3	56.79	0	4.59	45097000	5	2	2	1	0	0	0	0.81	0.11	0.98	0.63	0.81	0.11	0.98	0.63	24.17	23.77	22.34	22.31	22.42	22.6
Q12959;P78352;Q15700	Q12959	Disks large homolog 1	DLG1			6	6	6	9.2	9.2	9.2	100.45	0	38.7	183260000	11	1	3	1	6	4	5	0	1	0	0	0	1	0	0	21.65	24.32	21.79	25.58	25.54	25.69
Q12965	Q12965	Unconventional myosin-Ie	MYO1E			9	9	9	11.5	11.5	11.5	127.06	0	23.26	248210000	22	3	3	2	8	8	8	2.2	0.03	-1.1	-0.91	2.2	0.03	-1.1	-0.91	24.31	24.82	24.73	25.51	25.66	25.97
Q12996	Q12996	Cleavage stimulation factor subunit 3	CSTF3			17	17	17	33.6	33.6	33.6	82.92	0	131.12	1375100000	55	10	7	5	13	14	15	1.72	0.05	-1.02	-0.81	1.72	0.05	-1.02	-0.81	27.32	26.93	27.1	28.1	27.74	28.59
Q13045	Q13045	Protein flightless-1 homolog	FLII			6	6	6	7.6	7.6	7.6	144.75	0	65.5	156680000	13	1	1	0	5	6	5	0	1	0	0	0	1	0	0	21.97	22.22	22.39	25.67	25.8	25.24
Q13111	Q13111	Chromatin assembly factor 1 subunit A	CHAF1A			12	12	12	19.8	19.8	19.8	106.91	0	26.18	506440000	38	5	7	9	8	11	12	2.42	0.28	-0.47	-0.43	2.42	0.28	-0.47	-0.43	26.06	26.1	26.19	26.48	26.56	26.71
Q13112	Q13112	Chromatin assembly factor 1 subunit B	CHAF1B			7	7	7	15.4	15.4	15.4	61.49	0	36.79	191920000	22	4	4	6	5	5	6	0.65	0.41	-0.45	-0.34	0.65	0.41	-0.45	-0.34	24.46	24.44	25.35	25.23	25.03	25.35
Q13123	Q13123	Protein Red	IK			22	22	22	45.2	45.2	45.2	65.6	0	70.55	1645600000	88	17	16	17	21	17	20	0.32	0.83	0.12	0.1	0.32	0.83	0.12	0.1	28.07	28.02	28.23	28.15	27.71	28.1
Q13148	Q13148	TAR DNA-binding protein 43	TARDBP			18	18	18	30	30	30	44.74	0	305.07	5233200000	108	17	17	17	16	15	15	0.94	0.65	0.22	0.2	0.94	0.65	0.22	0.2	29.9	29.73	29.81	29.78	29.53	29.47
Q13151	Q13151	Heterogeneous nuclear ribonucleoprotein A0	HNRNPA0			31	31	31	73.8	73.8	73.8	30.84	0	323.31	29943000000	224	28	31	29	25	27	26	0.09	0.93	0.05	0.04	0.09	0.93	0.05	0.04	32.18	32.03	32.66	32.41	32.07	32.24
Q13185	Q13185	Chromobox protein homolog 3	CBX3	+	Hmg20a_Ctrl	16	16	14	65	65	65	20.81	0	86.78	4043100000	59	15	16	15	9	9	11	3.77	0.01	1.77	1.57	3.77	0.01	1.77	1.57	29.71	30.01	29.74	28.19	28.07	27.89
Q13200	Q13200	26S proteasome non-ATPase regulatory subunit 2	PSMD2			2	2	2	3.7	3.7	3.7	100.2	0	5.11	64530000	6	1	1	1	2	2	1	0	1	0	0	0	1	0	0	22.54	22.05	21.78	24.07	23.68	21.51
Q13206	Q13206	Probable ATP-dependent RNA helicase DDX10	DDX10			9	9	9	10.7	10.7	10.7	100.89	0	29.11	458480000	24	9	9	7	6	8	6	1.87	0.13	0.7	0.6	1.87	0.13	0.7	0.6	26.43	26.53	26.51	25.65	26.12	25.61
Q13227	Q13227	G protein pathway suppressor 2	GPS2	+	Hmg20a_Ctrl	2	2	2	4.6	4.6	4.6	36.69	0	5.47	79305000	2	2	2	2	1	1	1	3	0	2.52	1.95	3	0	2.52	1.95	24.34	24.77	23.91	21.54	21.83	22.08
Q13242	Q13242	Serine/arginine-rich splicing factor 9	SRSF9			34	33	33	84.6	81.4	81.4	25.54	0	173.67	7094100000	192	29	32	29	26	28	28	2.21	0.05	0.94	0.8	2.21	0.05	0.94	0.8	30.49	30.5	30.74	29.35	29.67	29.89
Q13247	Q13247	Serine/arginine-rich splicing factor 6	SRSF6			10	10	7	25.6	25.6	20.1	39.59	0	37.09	984970000	35	7	8	8	8	8	9	0.3	0.78	0.17	0.13	0.3	0.78	0.17	0.13	27.06	27.42	27.79	27.13	27.38	27.27
Q13263	Q13263	Transcription intermediary factor 1-beta	TRIM28			28	28	28	38.1	38.1	38.1	88.55	0	323.31	4787200000	124	27	28	27	17	19	18	1.94	0.1	0.76	0.65	1.94	0.1	0.76	0.65	29.72	29.99	30	29.29	29.28	28.85
Q13283	Q13283	Ras GTPase-activating protein-binding protein 1	G3BP1			21	21	18	50.6	50.6	46.1	52.16	0	146.23	3175200000	123	20	21	21	18	17	17	1.85	0.17	0.61	0.53	1.85	0.17	0.61	0.53	28.92	29.19	29.23	28.71	28.46	28.33
Q13310	Q13310	Polyadenylate-binding protein 4	PABPC4			16	10	10	25.8	17.2	17.2	70.78	0	28.21	483930000	26	10	10	9	13	12	14	1.02	0.15	-0.77	-0.57	1.02	0.15	-0.77	-0.57	25.56	25.52	26.44	26.27	26.64	26.92
Q13330	Q13330	Metastasis-associated protein MTA1	MTA1	+	Hmg20a_Ctrl	41	37	31	57.5	54.3	45.6	80.79	0	214.29	4073300000	128	38	39	37	14	11	11	4.79	0	3.61	3.15	4.79	0	3.61	3.15	30.05	30.34	30.48	26.82	26.61	26.59
Q13347	Q13347	Eukaryotic translation initiation factor 3 subunit I	EIF3I			4	4	4	16	16	16	36.5	0	13.64	190540000	12	2	3	3	4	3	4	0.57	0.51	0.35	0.28	0.57	0.51	0.35	0.28	25.2	25.22	24.79	24.63	25.16	24.35
Q13393	Q13393	Phospholipase D1	PLD1			5	5	5	5.7	5.7	5.7	124.18	0	5.76	51916000	6	0	0	0	4	3	3	0	1	0	0	0	1	0	0	21.37	21.74	23.09	24.22	21.83	24.31
Q13415	Q13415	Origin recognition complex subunit 1	ORC1			2	2	2	2.1	2.1	2.1	97.35	0.01	2.14	76342000	7	2	2	2	2	2	2	2.16	0.05	1	0.83	2.16	0.05	1	0.83	23.82	24.05	24.25	22.77	23.28	23.08
Q13416	Q13416	Origin recognition complex subunit 2	ORC2	+	Hmg20a_Ctrl	5	5	5	9.5	9.5	9.5	65.97	0	13.34	197080000	8	5	5	5	4	4	4	2.91	0.01	1.69	1.4	2.91	0.01	1.69	1.4	25.78	25.75	25.19	24.02	23.75	23.87
Q13425;Q13884	Q13425	Beta-2-syntrophin	SNTB2			4	4	4	9.4	9.4	9.4	57.95	0	7.03	96925000	10	4	3	3	3	4	4	4.9	0.01	-1.36	-1.29	4.9	0.01	-1.36	-1.29	23.18	23.14	23.04	24.45	24.54	24.43
Q13428	Q13428	Treacle protein	TCOF1			68	68	68	43.3	43.3	43.3	152.1	0	323.31	19004000000	330	55	57	58	66	61	63	1.7	0.11	-0.77	-0.64	1.7	0.11	-0.77	-0.64	30.78	31.01	31.45	31.92	31.73	31.91
Q13435	Q13435	Splicing factor 3B subunit 2	SF3B2			53	53	53	55.5	55.5	55.5	100.23	0	323.31	14223000000	294	44	44	42	51	48	49	2.21	0.31	-0.45	-0.41	2.21	0.31	-0.45	-0.41	30.98	30.75	30.87	31.36	31.21	31.37
Q13470	Q13470	Non-receptor tyrosine-protein kinase TNK1	TNK1			2	2	2	6.5	6.5	6.5	72.47	0	3.43	28178000	2	1	0	1	1	2	2	0	1	0	0	0	1	0	0	22.03	23.11	21.28	22.66	22.96	22.96
Q13492	Q13492	Phosphatidylinositol-binding clathrin assembly protein	PICALM			3	3	3	9.2	9.2	9.2	70.75	0	69.64	113270000	8	2	2	1	3	2	3	0.38	0.39	-0.6	-0.36	0.38	0.39	-0.6	-0.36	24.39	23.7	22.66	24.81	23.35	24.39
Q13503	Q13503	Mediator of RNA polymerase II transcription subunit 21	MED21			2	2	2	17.4	17.4	17.4	15.56	0	3.65	49115000	6	2	2	1	2	1	1	0.31	0.45	0.55	0.32	0.31	0.45	0.55	0.32	23.63	23.91	21.69	22.88	22.48	22.22
Q13523	Q13523	Serine/threonine-protein kinase PRP4 homolog	PRPF4B			4	4	4	2.5	2.5	2.5	116.99	0	10.06	190140000	21	4	4	4	2	4	3	0.47	0.59	0.29	0.23	0.47	0.59	0.29	0.23	25.25	24.82	25.21	24.34	25.01	25.05
Q13547;O15379	Q13547	Histone deacetylase 1	HDAC1	+	Hmg20a_Ctrl	19	7	7	31.1	16.6	16.6	55.1	0	50.68	3877500000	18	18	19	18	10	5	9	1.58	0.01	2.69	1.51	1.58	0.01	2.69	1.51	28.73	30.41	30.7	27.85	26.3	27.63
Q13561	Q13561	Dynactin subunit 2	DCTN2			6	6	6	20	20	20	44.23	0	10.33	282520000	12	4	4	2	5	6	6	1.24	0.03	-1.42	-0.92	1.24	0.03	-1.42	-0.92	24.88	25.05	23.37	25.83	25.76	25.96
Q13573	Q13573	SNW domain-containing protein 1	SNW1			19	19	19	44	44	44	61.49	0	100.36	1142800000	73	15	16	11	13	12	14	0.99	0.54	0.29	0.26	0.99	0.54	0.29	0.26	27.92	27.46	27.58	27.38	27.33	27.37
Q13595	Q13595	Transformer-2 protein homolog alpha	TRA2A			10	7	7	28.4	21.3	21.3	32.69	0	36.53	337710000	21	7	9	8	7	5	7	0.25	0.8	-0.15	-0.12	0.25	0.8	-0.15	-0.12	25.68	25.37	25.89	25.46	26.04	25.89
Q13610	Q13610	Periodic tryptophan protein 1 homolog	PWP1	+	Hmg20a_Ctrl	5	5	5	14.2	14.2	14.2	55.83	0	7.72	234270000	14	5	4	5	4	4	4	3.59	0.01	1.78	1.55	3.59	0.01	1.78	1.55	26.06	25.86	25.79	23.91	24.13	24.34
Q13625	Q13625	Apoptosis-stimulating of p53 protein 2	TP53BP2			4	4	4	6.4	6.4	6.4	125.61	0	19.05	61753000	5	3	1	2	4	3	3	0	1	0	0	0	1	0	0	22.36	22.67	21.5	23.87	23.96	23.86
Q13724	Q13724	Mannosyl-oligosaccharide glucosidase	MOGS			4	4	4	6	6	6	91.92	0	3.14	85090000	3	2	4	3	3	4	4	0	1	0	0	0	1	0	0	21.97	22.58	22.58	24.17	24.57	23.87
Q13813	Q13813	Spectrin alpha chain, non-erythrocytic 1	SPTAN1			273	273	272	78	78	77.8	284.54	0	323.31	170660000000	1704	220	214	192	246	250	260	2.54	0.02	-1.36	-1.13	2.54	0.02	-1.36	-1.13	34.02	33.82	33.56	34.86	35.23	35.41
Q13823	Q13823	Nucleolar GTP-binding protein 2	GNL2			10	10	10	16.7	16.7	16.7	83.65	0	29.32	366460000	30	8	10	8	6	9	6	2.96	0.03	1	0.89	2.96	0.03	1	0.89	26.25	26.38	26.2	25.06	25.4	25.36
Q13838	Q13838	Spliceosome RNA helicase DDX39B	DDX39B			21	21	6	41.6	41.6	21.3	48.99	0	282.22	4438200000	88	19	20	15	13	11	14	2.28	0.03	1.1	0.92	2.28	0.03	1.1	0.92	29.87	30.08	29.53	28.96	28.61	28.61
Q13868	Q13868	Exosome complex component RRP4	EXOSC2			5	5	5	18.8	18.8	18.8	32.79	0	9.02	132050000	15	4	4	4	4	4	4	0.45	0.62	-0.27	-0.22	0.45	0.62	-0.27	-0.22	23.89	24.46	24.4	24.83	24.18	24.57
Q13887	Q13887	Krueppel-like factor 5	KLF5			2	2	2	7.4	7.4	7.4	50.79	0	2.82	47131000	2	2	2	1	0	1	1	0.52	0.18	0.95	0.53	0.52	0.18	0.95	0.53	23.35	23.9	21.5	21.82	22.6	21.48
Q13895	Q13895	Bystin	BYSL			7	7	7	17.2	17.2	17.2	49.6	0	34.87	660040000	22	7	6	5	6	6	5	2.46	0.01	1.45	1.18	2.46	0.01	1.45	1.18	27.45	27.41	26.76	25.9	25.69	25.67
Q13952	Q13952	Nuclear transcription factor Y subunit gamma	NFYC	+	Hmg20a_Ctrl	4	4	4	9.8	9.8	9.8	50.3	0	8.25	79207000	7	3	4	3	1	1	1	2.54	0.01	2.24	1.67	2.54	0.01	2.24	1.67	24.3	24.53	24.82	22.65	21.69	22.59
Q14011	Q14011	Cold-inducible RNA-binding protein	CIRBP	+	Hmg20a_Ctrl	12	12	12	72.7	72.7	72.7	18.65	0	184.49	1636400000	42	12	11	11	6	8	7	4.43	0.01	1.47	1.37	4.43	0.01	1.47	1.37	28.6	28.69	28.57	27.11	27.06	27.27
Q14103	Q14103	Heterogeneous nuclear ribonucleoprotein D0	HNRNPD			24	22	22	50.4	49.9	49.9	38.43	0	178.4	6954600000	127	21	21	21	24	23	20	1.56	0.21	-0.58	-0.49	1.56	0.21	-0.58	-0.49	29.66	29.72	30	30.43	30.12	30.57
Q14126	Q14126	Desmoglein-2	DSG2	+	Hmg20a_Ctrl	29	29	29	32.1	32.1	32.1	122.29	0	323.31	7538300000	131	18	17	12	28	29	25	2.96	0	-2.77	-2.08	2.96	0	-2.77	-2.08	28.64	28.24	27.54	30.95	30.98	30.79
Q14134	Q14134	Tripartite motif-containing protein 29	TRIM29			9	9	9	13.9	13.9	13.9	65.83	0	15.71	349370000	13	9	8	7	3	3	1	1.14	0.01	2.73	1.28	1.14	0.01	2.73	1.28	26.35	26.98	26.04	24.65	24.98	21.54
Q14137	Q14137	Ribosome biogenesis protein BOP1	BOP1			4	4	4	6.4	6.4	6.4	83.63	0	5.89	70444000	8	3	3	2	3	2	3	1.04	0.44	-0.38	-0.33	1.04	0.44	-0.38	-0.33	23.06	23.1	23.38	23.29	23.66	23.74
Q14151	Q14151	Scaffold attachment factor B2	SAFB2			64	64	45	59.9	59.9	46.9	107.47	0	323.31	11061000000	304	61	57	51	53	53	54	0.34	0.83	0.12	0.1	0.34	0.83	0.12	0.1	30.69	30.76	31.13	30.82	30.69	30.73
Q14152	Q14152	Eukaryotic translation initiation factor 3 subunit A	EIF3A			33	33	33	24	24	24	166.57	0	53.87	1775500000	91	24	26	25	28	26	28	0.14	0.88	-0.09	-0.07	0.14	0.88	-0.09	-0.07	27.77	28.48	27.94	27.96	28.36	28.14
Q14157	Q14157	Ubiquitin-associated protein 2-like	UBAP2L			15	15	15	18.3	18.3	18.3	114.53	0	67.04	1043000000	58	12	12	13	12	10	13	0.5	0.69	0.21	0.18	0.5	0.69	0.21	0.18	27.45	27.3	27.9	27.36	27.39	27.27
Q14160	Q14160	Protein scribble homolog	SCRIB			16	16	16	16.4	16.4	16.4	174.88	0	62.42	727060000	33	8	11	7	10	15	13	2.97	0.01	-1.47	-1.25	2.97	0.01	-1.47	-1.25	26	25.88	25.79	27.24	27.67	27.15
Q14207	Q14207	Protein NPAT	NPAT	+	Hmg20a_Ctrl	3	3	3	2.5	2.5	2.5	154.29	0	20.18	61803000	8	3	2	2	1	1	1	4.33	0.01	1.99	1.8	4.33	0.01	1.99	1.8	23.98	24.13	24.14	21.94	22.26	22.07
Q14244;Q3KQU3	Q14244	Ensconsin	MAP7			22	22	22	37.7	37.7	37.7	84.05	0	52.93	1122700000	67	19	21	18	12	15	17	1.68	0.26	0.51	0.45	1.68	0.26	0.51	0.45	27.63	27.66	27.98	27.13	27.21	27.4
Q14247	Q14247	Src substrate cortactin	CTTN			96	96	96	80.7	80.7	80.7	61.59	0	323.31	108720000000	803	93	90	84	87	92	89	0.65	0.52	-0.34	-0.28	0.65	0.52	-0.34	-0.28	34.2	33.87	33.4	34.17	34.23	34.09
Q14254	Q14254	Flotillin-2	FLOT2	+	Hmg20a_Ctrl	19	19	19	40	40	40	47.06	0	175.75	943040000	51	9	10	8	17	13	18	2.77	0.01	-1.93	-1.54	2.77	0.01	-1.93	-1.54	26.33	25.58	25.9	28.04	27.6	27.97
Q14257	Q14257	Reticulocalbin-2	RCN2			5	5	5	22.4	22.4	22.4	36.88	0	17.97	115830000	9	1	2	0	4	5	5	0	1	0	0	0	1	0	0	23.01	21.65	21.94	25.05	25.16	25.18
Q14444	Q14444	Caprin-1	CAPRIN1			18	18	18	19.7	19.7	19.7	78.37	0	323.31	1889500000	72	16	16	17	15	15	14	0.1	0.93	-0.05	-0.04	0.1	0.93	-0.05	-0.04	27.89	28.09	28.51	28.2	28.17	28.27
Q14498;Q86U06	Q14498	RNA-binding protein 39	RBM39			27	27	27	42.3	42.3	42.3	59.38	0	323.31	6974700000	156	24	24	21	22	22	24	0.04	0.98	-0.02	-0.01	0.04	0.98	-0.02	-0.01	30.21	29.89	30.25	30.08	30.08	30.23
Q14651	Q14651	Plastin-1	PLS1			13	11	11	24	19.9	19.9	70.25	0	131.48	1444300000	36	8	8	4	12	11	11	2.04	0.01	-1.69	-1.25	2.04	0.01	-1.69	-1.25	26.68	26.76	26.44	29	27.85	28.12
Q14671	Q14671	Pumilio homolog 1	PUM1			13	13	12	14.3	14.3	13.4	126.47	0	145.81	725380000	48	11	13	8	9	7	7	0.26	0.73	0.21	0.16	0.26	0.73	0.21	0.16	27.03	26.93	26.58	27.15	26.16	26.6
Q14676	Q14676	Mediator of DNA damage checkpoint protein 1	MDC1			33	33	33	30.8	30.8	30.8	226.66	0	323.31	4894800000	157	31	30	27	24	22	25	1.99	0.11	0.72	0.63	1.99	0.11	0.72	0.63	30.02	29.75	30	29	29.44	29.15
Q14677	Q14677	Clathrin interactor 1	CLINT1			3	3	3	6.7	6.7	6.7	68.26	0	3.75	73661000	5	3	2	3	1	1	0	0.4	0.22	0.98	0.48	0.4	0.22	0.98	0.48	24.88	22.15	23.29	21.4	22.27	23.7
Q14683	Q14683	Structural maintenance of chromosomes protein 1A	SMC1A			79	79	79	54.7	54.7	54.7	143.23	0	323.31	8721200000	278	71	74	61	47	39	42	2.35	0.01	1.53	1.21	2.35	0.01	1.53	1.21	30.78	31.16	30.91	29.9	29.13	29.24
Q14684	Q14684	Ribosomal RNA processing protein 1 homolog B	RRP1B			3	3	3	8.4	8.4	8.4	84.43	0	19.1	148960000	6	3	3	2	2	3	2	1.24	0.33	-0.46	-0.39	1.24	0.33	-0.46	-0.39	24.17	24.21	24.7	24.76	24.85	24.86
Q14686	Q14686	Nuclear receptor coactivator 6	NCOA6			6	6	6	3.1	3.1	3.1	219.14	0	17.77	207190000	15	5	4	6	4	4	4	2.66	0.02	1.27	1.08	2.66	0.02	1.27	1.08	25.62	25.68	25.5	24.66	24.08	24.24
Q14687	Q14687	Genetic suppressor element 1	GSE1	+	Hmg20a_Ctrl	85	85	85	63	63	63	136.16	0	323.31	44332000000	372	78	80	76	7	7	5	6.44	0	9.25	8.08	6.44	0	9.25	8.08	33.66	33.76	34.13	24.65	24.55	24.6
Q14692	Q14692	Ribosome biogenesis protein BMS1 homolog	BMS1			2	2	2	1.6	1.6	1.6	145.81	0	2.86	73930000	6	2	2	1	0	1	1	0.89	0.02	2.1	1	0.89	0.02	2.1	1	24.3	24.49	21.77	22.71	20.46	21.11
Q14694	Q14694	Ubiquitin carboxyl-terminal hydrolase 10	USP10			11	11	11	22.9	22.9	22.9	87.13	0	105.8	269440000	21	8	11	7	3	2	3	1.29	0.02	1.69	1.05	1.29	0.02	1.69	1.05	25.73	26.62	25.03	24.64	23.31	24.35
Q14739	Q14739	Lamin-B receptor	LBR			2	2	2	4.7	4.7	4.7	70.7	0	4.87	41645000	6	2	2	2	2	2	2	0.86	0.62	-0.24	-0.21	0.86	0.62	-0.24	-0.21	22.52	22.74	22.55	23.01	22.64	22.88
Q14764	Q14764	Major vault protein	MVP			8	8	8	13.7	13.7	13.7	99.33	0	40.96	151550000	21	1	0	1	8	7	6	0	1	0	0	0	1	0	0	22.1	21.63	22.16	25.3	25.86	25.43
Q14807	Q14807	Kinesin-like protein KIF22	KIF22			23	23	23	38.9	38.9	38.9	73.26	0	62.79	873810000	52	18	19	21	12	9	13	2.9	0.02	1.23	1.07	2.9	0.02	1.23	1.07	27.57	27.66	27.72	26.6	26.53	26.14
Q14839;A0A2R8Y445	Q14839	Chromodomain-helicase-DNA-binding protein 4	CHD4	+	Hmg20a_Ctrl	50	50	34	25.4	25.4	17.6	218	0	323.31	7641400000	176	46	48	47	25	14	22	3.44	0	2.55	2.08	3.44	0	2.55	2.08	30.78	31.21	31.11	28.86	28.28	28.32
Q14966	Q14966	Zinc finger protein 638	ZNF638			23	23	23	12.6	12.6	12.6	220.62	0	96.72	1330100000	90	20	18	15	15	16	15	1.2	0.39	-0.41	-0.36	1.2	0.39	-0.41	-0.36	27.71	27.56	27.21	27.79	28.02	27.91
Q14974	Q14974	Importin subunit beta-1	KPNB1			17	17	17	18.2	18.2	18.2	97.17	0	182.81	2946500000	58	11	16	11	13	9	9	1.69	0.02	1.63	1.13	1.69	0.02	1.63	1.13	29.32	29.79	28.95	28.37	27.1	27.69
Q14978	Q14978	Nucleolar and coiled-body phosphoprotein 1	NOLC1			26	26	26	25.2	25.2	25.2	73.6	0	112.94	2587000000	114	25	23	24	17	19	19	1.92	0.27	0.49	0.44	1.92	0.27	0.49	0.44	28.74	29	29.07	28.48	28.34	28.51
Q14980	Q14980	Nuclear mitotic apparatus protein 1	NUMA1			176	176	176	68.8	68.8	68.8	238.26	0	323.31	30651000000	692	164	165	145	110	108	104	2.46	0.01	1.65	1.3	2.46	0.01	1.65	1.3	32.93	33.09	32.3	31.34	31.06	30.97
Q15007	Q15007	Pre-mRNA-splicing regulator WTAP	WTAP			12	12	12	34.1	34.1	34.1	44.24	0	186.76	695370000	40	10	9	8	7	10	10	0.99	0.52	0.32	0.28	0.99	0.52	0.32	0.28	26.67	27.14	26.85	26.47	26.67	26.57
Q15014	Q15014	Mortality factor 4-like protein 2	MORF4L2			5	5	5	16	16	16	32.31	0	11.27	218010000	15	5	5	3	2	2	3	2.4	0.12	0.68	0.61	2.4	0.12	0.68	0.61	25.3	25.32	25.63	24.72	24.81	24.68
Q15022	Q15022	Polycomb protein SUZ12	SUZ12	+	Hmg20a_Ctrl	6	6	6	12	12	12	83.05	0	28.21	215670000	13	4	6	6	1	1	4	1.32	0.01	2.82	1.41	1.32	0.01	2.82	1.41	25.82	25.95	25.8	21.39	22.9	24.83
Q15029	Q15029	116 kDa U5 small nuclear ribonucleoprotein component	EFTUD2			10	10	10	14	14	14	109.43	0	20.21	352100000	28	3	8	2	10	7	9	1.09	0.02	-1.83	-1.02	1.09	0.02	-1.83	-1.02	24.54	25.27	23.26	27.07	25.24	26.27
Q15050	Q15050	Ribosome biogenesis regulatory protein homolog	RRS1			24	24	24	60.5	60.5	60.5	41.19	0	94.14	2641900000	130	23	22	23	20	18	20	2.09	0.11	0.73	0.64	2.09	0.11	0.73	0.64	28.86	28.94	29.13	28.09	28.49	28.15
Q15061	Q15061	WD repeat-containing protein 43	WDR43			2	2	2	5.5	5.5	5.5	74.89	0	8.17	117560000	11	1	1	1	2	2	2	0	1	0	0	0	1	0	0	21.87	21.76	22.07	24.84	24.92	25.03
Q15072	Q15072	Zinc finger protein OZF	ZNF146			2	2	2	5.8	5.8	5.8	33.31	0	5.8	70193000	8	2	1	2	1	1	1	1.16	0.66	0.21	0.19	1.16	0.66	0.21	0.19	23.67	23.75	23.6	23.52	23.54	23.32
Q15149	Q15149	Plectin	PLEC			450	450	441	62.6	62.6	61.2	531.78	0	323.31	84144000000	2039	389	362	296	384	383	370	0.96	0.41	-0.42	-0.35	0.96	0.41	-0.42	-0.35	33.76	33.48	33.12	34.03	33.75	33.83
Q15233	Q15233	Non-POU domain-containing octamer-binding protein	NONO			65	62	62	80.7	80.5	80.5	54.23	0	323.31	80552000000	748	61	65	61	54	60	56	0.9	0.3	0.53	0.41	0.9	0.3	0.53	0.41	33.47	33.67	34.07	32.82	33.53	33.28
Q15286	Q15286	Ras-related protein Rab-35	RAB35			5	5	5	37.3	37.3	37.3	23.03	0	13.68	142350000	8	1	0	1	5	5	4	0	1	0	0	0	1	0	0	22.19	22.93	23.41	25.54	25.37	25.49
Q15287	Q15287	RNA-binding protein with serine-rich domain 1	RNPS1			8	8	8	29.8	29.8	29.8	34.21	0	28.86	272230000	19	7	7	4	6	7	4	2.67	0.06	-0.88	-0.79	2.67	0.06	-0.88	-0.79	24.93	25.1	24.67	25.77	25.8	25.79
Q15291	Q15291	Retinoblastoma-binding protein 5	RBBP5			6	6	6	10.8	10.8	10.8	59.15	0	14.45	507430000	22	5	6	5	6	4	5	0.88	0.26	0.59	0.45	0.88	0.26	0.59	0.45	26.4	27.01	26.2	26.29	25.61	25.93
Q15365	Q15365	Poly(rC)-binding protein 1	PCBP1			18	18	14	69.1	69.1	58.1	37.5	0	304.23	6683800000	125	18	16	14	15	15	15	0.19	0.85	0.1	0.09	0.19	0.85	0.1	0.09	29.93	30.1	29.54	30.02	29.59	29.65
Q15366;P57721	Q15366	Poly(rC)-binding protein 2	PCBP2			15	11	11	44.9	34.2	34.2	38.58	0	150.36	1610000000	54	14	14	13	12	11	10	0.79	0.11	1.01	0.63	0.79	0.11	1.01	0.63	28.04	28.79	27.18	27.73	26.68	26.58
Q15370	Q15370	Transcription elongation factor B polypeptide 2	TCEB2			3	3	3	19.5	19.5	19.5	13.13	0	6.44	105370000	11	2	3	1	3	2	2	0.73	0.4	-0.45	-0.35	0.73	0.4	-0.45	-0.35	23.92	23.4	24.13	24.58	23.97	24.23
Q15390	Q15390	Mitochondrial fission regulator 1	MTFR1	+	Hmg20a_Ctrl	5	5	5	22.5	22.5	22.5	37	0	25.53	303530000	21	2	3	1	5	5	5	3.66	0	-3.65	-2.84	3.66	0	-3.65	-2.84	22.82	23.03	22.56	25.97	26.57	26.81
Q15393	Q15393	Splicing factor 3B subunit 3	SF3B3			40	40	40	33.1	33.1	33.1	135.58	0	245.22	2698600000	138	28	36	26	36	31	37	0.83	0.13	-0.9	-0.6	0.83	0.13	-0.9	-0.6	27.63	28.67	28.06	29.34	28.22	29.5
Q15397	Q15397	Pumilio domain-containing protein KIAA0020	KIAA0020			26	26	26	28.1	28.1	28.1	73.58	0	79.94	7563500000	121	21	20	19	23	26	23	1.01	0.33	0.49	0.4	1.01	0.33	0.49	0.4	30.29	30.52	30.68	29.73	30.39	29.91
Q15424	Q15424	Scaffold attachment factor B1	SAFB			61	42	42	50.7	36.7	36.7	102.64	0	276.37	11869000000	217	53	57	51	52	51	48	0.22	0.86	0.1	0.08	0.22	0.86	0.1	0.08	30.77	30.82	31.27	30.76	30.97	30.83
Q15427	Q15427	Splicing factor 3B subunit 4	SF3B4			4	4	4	10.6	10.6	10.6	44.39	0	44.1	449810000	16	4	3	3	3	3	3	0.51	0.78	-0.15	-0.13	0.51	0.78	-0.15	-0.13	26.26	26.08	26	26.43	26.07	26.3
Q15428	Q15428	Splicing factor 3A subunit 2	SF3A2			12	12	12	26.9	26.9	26.9	49.26	0	130.73	4070500000	49	9	10	9	12	10	11	1.93	0.18	-0.59	-0.52	1.93	0.18	-0.59	-0.52	29.02	28.92	29.12	29.8	29.39	29.65
Q15434	Q15434	RNA-binding motif, single-stranded-interacting protein 2	RBMS2			8	8	6	22.1	22.1	19.9	43.96	0	23.93	341000000	23	6	6	3	8	5	7	0.66	0.63	-0.25	-0.21	0.66	0.63	-0.25	-0.21	25.66	25.56	25.62	26.16	25.58	25.84
Q15459	Q15459	Splicing factor 3A subunit 1	SF3A1			29	29	29	35.8	35.8	35.8	88.89	0	323.31	9502100000	152	24	26	24	25	23	23	1.59	0.45	-0.35	-0.32	1.59	0.45	-0.35	-0.32	30.52	30.26	30.39	30.77	30.61	30.84
Q15528	Q15528	Mediator of RNA polymerase II transcription subunit 22	MED22	+	Hmg20a_Ctrl	3	3	3	21.5	21.5	21.5	22.22	0	5.46	102680000	6	2	3	2	1	1	1	3.68	0	2.77	2.28	3.68	0	2.77	2.28	24.39	24.88	24.86	22.11	21.65	22.04
Q15532	Q15532	Protein SSXT	SS18			5	5	5	10	10	10	45.93	0	15.9	2273200000	24	5	5	4	5	3	4	1.71	0.02	1.59	1.12	1.71	0.02	1.59	1.12	29.2	29.42	28.16	27.66	27.18	27.17
Q15545	Q15545	Transcription initiation factor TFIID subunit 7	TAF7			3	3	3	12.9	12.9	12.9	40.26	0	6.24	56685000	5	3	3	3	3	0	2	0.9	0.19	0.7	0.51	0.9	0.19	0.7	0.51	23.29	24.24	23.09	22.74	22.84	22.94
Q15554	Q15554	Telomeric repeat-binding factor 2	TERF2	+	Hmg20a_Ctrl	6	6	6	23.4	23.4	23.4	59.59	0	14.08	107330000	9	4	5	6	1	1	0	3.37	0	2.55	2.06	3.37	0	2.55	2.06	24.87	25.19	25.3	22.21	22.91	22.58
Q15599	Q15599	Na(+)/H(+) exchange regulatory cofactor NHE-RF2	SLC9A3R2			7	7	7	25.5	25.5	25.5	37.41	0	26.75	398940000	22	4	2	3	6	6	6	1.03	0.11	-0.89	-0.64	1.03	0.11	-0.89	-0.64	25.56	25.79	24.88	25.87	26.88	26.16
Q155Q3	Q155Q3	Dixin	DIXDC1			3	3	3	5	5	5	77.48	0	2.83	18713000	3	0	1	0	3	3	1	0	1	0	0	0	1	0	0	22.32	22.48	21.99	22.15	23.11	22.16
Q15637	Q15637	Splicing factor 1	SF1			26	26	26	35.7	35.7	35.7	68.33	0	288.97	3934800000	115	23	23	19	18	20	21	0.48	0.65	-0.24	-0.2	0.48	0.65	-0.24	-0.2	29.23	28.81	29.33	29.64	29.13	29.32
Q15697;V9GZ69	Q15697	Zinc finger protein 174	ZNF174			3	3	3	7.4	7.4	7.4	46.45	0	3.89	56587000	6	2	3	3	2	2	0	2.02	0.02	1.22	0.97	2.02	0.02	1.22	0.97	23.77	24.18	23.39	22.73	22.63	22.32
Q15717;Q12926;P26378	Q15717	ELAV-like protein 1	ELAVL1			34	34	34	69.6	69.6	69.6	36.09	0	307.09	7765700000	174	33	31	29	25	24	25	1.41	0.17	0.65	0.53	1.41	0.17	0.65	0.53	30.3	30.72	30.47	30.15	29.54	29.87
Q15746	Q15746	Myosin light chain kinase, smooth muscle;Myosin light chain kinase, smooth muscle, deglutamylated form	MYLK			4	4	4	2.5	2.5	2.5	210.71	0	13.04	88916000	12	2	1	1	3	4	4	0	1	0	0	0	1	0	0	20.61	21.92	22.13	24.41	24.7	25.06
Q15773	Q15773	Myeloid leukemia factor 2	MLF2			4	4	4	29.8	29.8	29.8	28.15	0	14.69	82184000	9	1	2	3	4	2	4	1.71	0.04	-1.07	-0.83	1.71	0.04	-1.07	-0.83	22.75	23.33	23.5	24.35	24.5	23.94
Q15853	Q15853	Upstream stimulatory factor 2	USF2	+	Hmg20a_Ctrl	4	4	3	14.7	14.7	11.3	36.95	0	18.23	87362000	9	2	4	2	1	1	1	1.97	0.01	2.07	1.42	1.97	0.01	2.07	1.42	24.46	24.66	24.43	22.5	21.64	23.21
Q15906	Q15906	Vacuolar protein sorting-associated protein 72 homolog	VPS72			8	8	8	20.1	20.1	20.1	40.59	0	33.75	759190000	27	8	7	6	4	3	5	2.08	0.01	1.88	1.35	2.08	0.01	1.88	1.35	27.7	27.84	26.89	26.03	25.17	25.6
Q15911;Q86UP3;Q9C0A1	Q15911	Zinc finger homeobox protein 3	ZFHX3			7	7	7	2.6	2.6	2.6	404.41	0	12.98	78269000	11	6	6	4	3	1	1	2.16	0.01	1.8	1.33	2.16	0.01	1.8	1.33	24.54	24.23	24.15	23.12	21.99	22.42
Q16514	Q16514	Transcription initiation factor TFIID subunit 12	TAF12			2	2	2	14.3	14.3	14.3	17.92	0	3.65	38838000	2	2	2	1	1	1	1	1.36	0.02	1.47	0.98	1.36	0.02	1.47	0.98	23.23	23.71	22.23	21.84	21.08	21.84
Q16527	Q16527	Cysteine and glycine-rich protein 2	CSRP2			2	2	2	18.7	18.7	18.7	20.95	0	7.53	71016000	4	1	1	0	2	1	2	0	1	0	0	0	1	0	0	22.56	21.32	22.22	24.41	22.13	24.62
Q16576	Q16576	Histone-binding protein RBBP7	RBBP7	+	Hmg20a_Ctrl	30	30	21	85.9	85.9	83.3	47.82	0	323.31	14109000000	147	25	29	25	18	10	13	2.63	0	3.02	2.1	2.63	0	3.02	2.1	31.36	32.32	31.8	29.38	28.2	28.84
Q16594;Q9HBM6	Q16594	Transcription initiation factor TFIID subunit 9	TAF9			7	7	7	45.5	45.5	45.5	28.97	0	42.82	182900000	15	6	7	5	2	2	2	1.33	0.02	1.53	1	1.33	0.02	1.53	1	25.16	26.22	24.41	23.59	23.95	23.65
Q16629	Q16629	Serine/arginine-rich splicing factor 7	SRSF7			7	6	6	30.7	30.7	30.7	27.37	0	33.3	388460000	23	7	7	7	6	6	6	0.97	0.31	-0.51	-0.41	0.97	0.31	-0.51	-0.41	25.5	25.52	26.12	26.42	25.96	26.31
Q16630	Q16630	Cleavage and polyadenylation specificity factor subunit 6	CPSF6			9	9	9	14.2	14.2	14.2	59.21	0	117.1	1303400000	43	5	6	8	6	8	9	1.23	0.28	-0.51	-0.43	1.23	0.28	-0.51	-0.43	27.01	27.26	27.67	27.91	27.78	27.81
Q16643	Q16643	Drebrin	DBN1	+	Hmg20a_Ctrl	64	64	64	61.8	61.8	61.8	71.43	0	323.31	207850000000	598	54	58	48	60	61	59	4.39	0	-2.58	-2.28	4.39	0	-2.58	-2.28	33.28	33.07	32.83	35.63	35.67	35.62
Q16649	Q16649	Nuclear factor interleukin-3-regulated protein	NFIL3			3	3	3	13.2	13.2	13.2	51.47	0	8.96	61210000	5	3	3	2	0	0	1	1.4	0.02	1.92	1.17	1.4	0.02	1.92	1.17	24.42	23.93	24.39	21.81	21.62	23.56
Q16658	Q16658	Fascin	FSCN1			24	24	24	53.8	53.8	53.8	54.53	0	93.16	918780000	46	1	0	0	19	21	20	0	1	0	0	0	1	0	0	22.1	22.4	23.77	28.02	28.2	28.31
Q6FI13;Q16777;Q96QV6	Q6FI13;Q16777	Histone H2A type 2-A;Histone H2A type 2-C	HIST2H2AA3;HIST2H2AC			16	2	2	77.7	25.4	25.4	14.1	0	323.31	9131000000	35	15	15	15	13	14	13	1.13	0.06	1.1	0.76	1.13	0.06	1.1	0.76	30.12	31	31.67	29.9	29.65	29.94
Q16778	Q16778	Histone H2B type 2-E	HIST2H2BE			26	6	0	84.1	20.6	0	13.92	0	16.07	511750000	20	22	23	25	23	24	25	0.19	0.9	0.07	0.06	0.19	0.9	0.07	0.06	26.31	26.49	26.77	26.37	26.47	26.53
Q16891	Q16891	MICOS complex subunit MIC60	IMMT			10	10	10	18.2	18.2	18.2	83.68	0	39.78	597620000	26	4	6	5	8	7	10	1.95	0.02	-1.32	-1.02	1.95	0.02	-1.32	-1.02	26.08	25.83	25.4	26.66	27.21	27.39
Q1ED39	Q1ED39	Lysine-rich nucleolar protein 1	KNOP1			4	4	4	10.5	10.5	10.5	51.59	0	27.36	194360000	8	4	4	3	2	2	3	0.29	0.36	0.79	0.38	0.29	0.36	0.79	0.38	25.45	24.47	25.34	22.19	25.05	25.64
Q1KMD3;H3BQZ7	Q1KMD3;H3BQZ7	Heterogeneous nuclear ribonucleoprotein U-like protein 2	HNRNPUL2;HNRNPUL2-BSCL2			31	31	31	39.8	39.8	39.8	85.1	0	117.86	2997700000	110	28	21	25	23	16	23	1.56	0.24	0.54	0.46	1.56	0.24	0.54	0.46	28.95	29.19	29.35	28.84	28.51	28.53
Q27J81	Q27J81	Inverted formin-2	INF2			15	15	15	15.2	15.2	15.2	135.62	0	75.94	585110000	35	1	1	1	15	12	12	0	1	0	0	0	1	0	0	22.1	22.41	20.98	27.33	27.53	27.36
Q29RF7	Q29RF7	Sister chromatid cohesion protein PDS5 homolog A	PDS5A	+	Hmg20a_Ctrl	12	12	12	9.6	9.6	9.6	150.83	0	179.38	792980000	29	10	12	8	4	3	3	2.38	0.01	2.67	1.84	2.38	0.01	2.67	1.84	27.64	28.03	27.5	25.78	24.31	25.06
Q2TAY7	Q2TAY7	WD40 repeat-containing protein SMU1;WD40 repeat-containing protein SMU1, N-terminally processed	SMU1			9	9	9	19.9	19.9	19.9	57.54	0	37.61	326290000	32	6	7	7	6	6	5	0.13	0.84	0.13	0.1	0.13	0.84	0.13	0.1	25.8	25.58	26.02	26.27	25.1	25.63
Q2TBE0	Q2TBE0	CWF19-like protein 2	CWF19L2			5	5	5	6.3	6.3	6.3	103.79	0	14.79	314960000	21	4	4	4	4	4	4	0.42	0.8	0.14	0.12	0.42	0.8	0.14	0.12	25.66	25.7	25.9	25.7	25.77	25.37
Q32MZ4	Q32MZ4	Leucine-rich repeat flightless-interacting protein 1	LRRFIP1	+	Hmg20a_Ctrl	8	8	8	15.5	15.5	15.5	89.25	0	75.02	419780000	17	3	3	1	7	6	8	1.78	0.01	-3	-1.71	1.78	0.01	-3	-1.71	24.83	24.19	22.43	26.77	26.43	27.24
Q32NC0	Q32NC0	UPF0711 protein C18orf21	C18orf21			2	2	2	11.4	11.4	11.4	24.83	0	4.16	141610000	11	2	2	2	2	2	2	0.83	0.66	-0.22	-0.19	0.83	0.66	-0.22	-0.19	24.21	24.48	24.51	24.54	24.55	24.76
Q3MHD2	Q3MHD2	Protein LSM12 homolog	LSM12			2	2	2	13.8	13.8	13.8	21.7	0	10.79	280190000	10	2	2	2	2	2	2	0.32	0.78	-0.16	-0.13	0.32	0.78	-0.16	-0.13	25.45	25.3	25.52	25.27	25.93	25.54
Q3T8J9;Q9H869	Q3T8J9;Q9H869	GON-4-like protein;YY1-associated protein 1	GON4L;YY1AP1			2	2	2	2.1	2.1	2.1	248.62	0	4.88	26118000	3	2	2	1	0	0	0	0.2	0.62	0.36	0.21	0.2	0.62	0.36	0.21	23.33	23.2	21.6	22.56	21.58	22.92
Q3YBR2	Q3YBR2	Transforming growth factor beta regulator 1	TBRG1			2	2	2	4.4	4.4	4.4	44.95	0	3.3	19378000	6	2	2	1	2	0	2	0.45	0.49	0.41	0.29	0.45	0.49	0.41	0.29	22.52	22.23	22.16	21.76	22.6	21.33
Q49A26	Q49A26	Putative oxidoreductase GLYR1	GLYR1			8	8	8	17.9	17.9	17.9	60.55	0	41.93	170200000	12	6	6	6	3	3	3	1.41	0.11	0.8	0.63	1.41	0.11	0.8	0.63	25.08	25.41	24.89	23.94	24.67	24.36
Q4KMQ1	Q4KMQ1	Taperin	TPRN			10	10	10	14.6	14.6	14.6	75.56	0	41.61	496520000	31	8	9	5	8	9	10	1.1	0.12	-0.82	-0.61	1.1	0.12	-0.82	-0.61	26.25	25.87	25.18	26.28	26.82	26.66
Q4LE39	Q4LE39	AT-rich interactive domain-containing protein 4B	ARID4B			4	4	4	3.7	3.7	3.7	147.81	0	11.28	222480000	13	4	4	4	4	4	4	2.55	0.01	1.57	1.27	2.55	0.01	1.57	1.27	25.75	25.63	25.92	23.75	24.34	24.48
Q4VC05	Q4VC05	B-cell CLL/lymphoma 7 protein family member A	BCL7A	+	Hmg20a_Ctrl	4	2	2	16.7	12.4	12.4	22.81	0	106.81	179360000	8	4	4	3	3	3	3	1.5	0.01	2.9	1.53	1.5	0.01	2.9	1.53	25.24	25.57	22.77	21.37	21.7	21.82
Q4VC44	Q4VC44	FLYWCH-type zinc finger-containing protein 1	FLYWCH1			3	3	3	6.8	6.8	6.8	80.11	0	18.95	76987000	12	3	2	2	3	2	3	1.58	0.02	1.36	0.97	1.58	0.02	1.36	0.97	24.68	23.55	24.27	23.22	22.5	22.72
Q53F19	Q53F19	Uncharacterized protein C17orf85	C17orf85			3	3	3	6.8	6.8	6.8	70.59	0	7.9	98319000	7	1	3	2	3	2	2	0.69	0.26	-0.64	-0.45	0.69	0.26	-0.64	-0.45	22.64	23.93	23.85	24	24.09	24.24
Q53HL2	Q53HL2	Borealin	CDCA8			2	2	2	11.8	11.8	11.8	31.32	0	5.16	48589000	4	2	2	2	1	2	1	0.34	0.35	0.71	0.38	0.34	0.35	0.71	0.38	23.32	22.74	23.67	20.9	23.5	23.18
Q53TN4	Q53TN4	Cytochrome b reductase 1	CYBRD1	+	Hmg20a_Ctrl	2	2	2	4.2	4.2	4.2	31.64	0	12.15	321870000	10	2	2	2	2	2	2	2.74	0	-2.76	-2.01	2.74	0	-2.76	-2.01	23.83	23.7	23.41	26.39	27.02	25.8
Q56NI9	Q56NI9	N-acetyltransferase ESCO2	ESCO2	+	Hmg20a_Ctrl	3	3	3	5.7	5.7	5.7	68.31	0	3.96	46394000	5	2	3	3	0	0	1	3.4	0.01	1.85	1.58	3.4	0.01	1.85	1.58	24	23.76	23.95	22.37	21.9	21.92
Q5BKZ1	Q5BKZ1	DBIRD complex subunit ZNF326	ZNF326			25	25	25	38.1	38.1	38.1	65.65	0	323.31	8614100000	140	22	24	21	20	19	20	3.33	0.03	0.97	0.89	3.33	0.03	0.97	0.89	30.75	30.94	30.64	29.85	29.77	29.78
Q5H9F3	Q5H9F3	BCL-6 corepressor-like protein 1	BCORL1			2	2	2	1.3	1.3	1.3	182.52	0.01	2.45	36086000	5	2	2	2	1	1	1	0.16	0.64	0.39	0.2	0.16	0.64	0.39	0.2	23.57	20.91	23.79	22.08	22.68	22.33
Q5JTH9	Q5JTH9	RRP12-like protein	RRP12	+	Hmg20a_Ctrl	22	22	22	11.7	11.7	11.7	143.7	0	83.98	2992300000	80	19	22	13	10	12	12	4.2	0.01	1.61	1.48	4.2	0.01	1.61	1.48	29.36	29.55	29.36	27.95	27.75	27.74
Q5JTV8	Q5JTV8	Torsin-1A-interacting protein 1	TOR1AIP1			4	4	4	10.8	10.8	10.8	66.25	0	26.83	83341000	6	1	1	0	3	4	4	0	1	0	0	0	1	0	0	22.27	22.21	22.71	24.73	24.65	24.7
Q5JWF2	Q5JWF2	Guanine nucleotide-binding protein G(s) subunit alpha isoforms XLas	GNAS	+	Hmg20a_Ctrl	16	14	11	14.7	14.7	9.7	111.02	0	77.7	1852700000	48	6	6	6	16	16	14	4.38	0	-2.78	-2.43	4.38	0	-2.78	-2.43	26.39	26.26	25.99	29.15	28.95	28.87
Q5M775	Q5M775	Cytospin-B	SPECC1			52	52	52	49	49	49	118.58	0	323.31	4994300000	196	37	34	26	48	47	48	2.86	0.01	-1.54	-1.29	2.86	0.01	-1.54	-1.29	28.91	28.6	28.38	29.94	30.34	30.22
Q5QJE6	Q5QJE6	Deoxynucleotidyltransferase terminal-interacting protein 2	DNTTIP2			9	9	9	20.4	20.4	20.4	84.47	0	63.27	378270000	32	8	6	7	6	8	8	0.25	0.81	0.14	0.12	0.25	0.81	0.14	0.12	26.02	25.79	26.29	25.53	26.07	26.06
Q93079;Q5QNW6	Q93079;Q5QNW6	Histone H2B type 1-H;Histone H2B type 2-F	HIST1H2BH;HIST2H2BF			26	2	0	84.1	9.5	0	13.89	0	5.45	6916300000	12	24	24	25	26	26	24	2.07	0.02	1.42	1.1	2.07	0.02	1.42	1.1	30.32	30.72	30.92	28.83	29.64	29.24
Q5RKV6	Q5RKV6	Exosome complex component MTR3	EXOSC6			4	4	4	26.8	26.8	26.8	28.24	0	31.43	256620000	11	4	4	4	4	3	3	0.2	0.8	0.16	0.12	0.2	0.8	0.16	0.12	25.24	25.9	25.1	25.59	25.27	24.89
Q5SSJ5	Q5SSJ5	Heterochromatin protein 1-binding protein 3	HP1BP3			18	18	18	27.8	27.8	27.8	61.21	0	65.72	1958300000	72	16	14	17	12	14	11	0.55	0.48	0.39	0.3	0.55	0.48	0.39	0.3	28.19	28.59	28.67	27.58	28.53	28.16
Q5SW79;Q96L14	Q5SW79	Centrosomal protein of 170 kDa	CEP170			9	9	9	6.2	6.2	6.2	175.29	0	20.62	172160000	15	6	7	6	2	3	7	0.9	0.22	0.64	0.48	0.9	0.22	0.64	0.48	24.99	25.41	24.7	24.06	24.9	24.23
Q5T0W9	Q5T0W9	Protein FAM83B	FAM83B			2	2	2	1.9	1.9	1.9	114.8	0	2.47	25940000	3	0	0	0	1	2	2	0	1	0	0	0	1	0	0	22.2	22.72	20.95	23.15	23.4	23.48
Q5T200	Q5T200	Zinc finger CCCH domain-containing protein 13	ZC3H13			20	20	20	13.4	13.4	13.4	196.63	0	74.72	1438200000	69	18	19	17	15	11	16	1.07	0.37	0.44	0.37	1.07	0.37	0.44	0.37	27.89	28.16	28.12	27.29	27.66	27.89
Q5T3I0	Q5T3I0	G patch domain-containing protein 4	GPATCH4			3	3	3	8.7	8.7	8.7	50.38	0	7.34	57090000	6	2	3	2	0	1	2	0.57	0.22	0.78	0.49	0.57	0.22	0.78	0.49	21.82	23.83	23.17	22.25	22.37	21.86
Q5T5U3;Q9P227	Q5T5U3	Rho GTPase-activating protein 21	ARHGAP21	+	Hmg20a_Ctrl	29	29	29	21	21	21	217.33	0	322.13	1649800000	71	17	15	10	25	27	24	2.7	0.01	-2.23	-1.7	2.7	0.01	-2.23	-1.7	26.84	26.55	26.06	28.31	29.03	28.78
Q5T5X7	Q5T5X7	BEN domain-containing protein 3	BEND3	+	Hmg20a_Ctrl	21	21	21	21.6	21.6	21.6	94.47	0	86.47	795060000	56	21	19	18	5	1	3	2.89	0	4.45	2.86	2.89	0	4.45	2.86	27.73	27.96	28.2	24.59	22.9	23.06
Q5T8P6	Q5T8P6	RNA-binding protein 26	RBM26			2	2	2	1.4	1.4	1.4	113.6	0.01	2.24	24759000	4	1	2	1	1	2	2	0	1	0	0	0	1	0	0	22.3	21.85	21.22	22.41	23.07	21.88
Q5T9A4	Q5T9A4	ATPase family AAA domain-containing protein 3B	ATAD3B			7	3	2	13.4	6.8	5.7	72.57	0	29.74	334310000	11	5	6	4	5	4	5	0	1	0	0	0	1	0	0	21.3	22.6	22.98	25.98	26.43	25.82
Q5TC63	Q5TC63	Growth hormone-regulated TBC protein 1	GRTP1			2	2	2	6	6	6	38.55	0	3.19	59935000	4	1	0	1	1	2	2	0	1	0	0	0	1	0	0	22.28	21.62	20.88	22.41	24.47	24.35
Q5UIP0	Q5UIP0	Telomere-associated protein RIF1	RIF1			18	18	18	7.4	7.4	7.4	274.46	0	55.24	435720000	32	14	18	8	8	4	8	1.34	0.03	1.39	0.94	1.34	0.03	1.39	0.94	27.14	26.47	25.92	25.52	24.45	25.39
Q5VT52	Q5VT52	Regulation of nuclear pre-mRNA domain-containing protein 2	RPRD2			9	9	9	10.3	10.3	10.3	156.02	0	54.27	718450000	37	9	9	8	8	9	9	1.23	0.6	0.25	0.23	1.23	0.6	0.25	0.23	26.96	27.02	26.86	26.64	26.86	26.6
Q5VWG9	Q5VWG9	Transcription initiation factor TFIID subunit 3	TAF3			2	2	2	3	3	3	103.58	0	4.11	55920000	7	2	2	1	2	2	2	0.5	0.56	-0.32	-0.25	0.5	0.56	-0.32	-0.25	23.16	23.22	22.4	23.22	23.41	23.12
Q5VWN6	Q5VWN6	Protein FAM208B	FAM208B			3	3	3	1.3	1.3	1.3	268.84	0	3.37	49335000	3	3	3	3	3	3	3	1.86	0.07	0.89	0.73	1.86	0.07	0.89	0.73	23.26	23.73	23.06	22.52	22.55	22.31
Q5VZL5	Q5VZL5	Zinc finger MYM-type protein 4	ZMYM4			7	7	7	8.2	8.2	8.2	172.79	0	21.97	198160000	15	6	7	5	4	3	0	1.56	0.04	1.13	0.85	1.56	0.04	1.13	0.85	25.73	25.44	25.32	24.56	24.78	23.77
Q66PJ3	Q66PJ3	ADP-ribosylation factor-like protein 6-interacting protein 4	ARL6IP4			2	2	2	4	4	4	44.92	0	4.16	46475000	6	2	2	2	1	1	1	1.31	0.1	0.88	0.67	1.31	0.1	0.88	0.67	23.79	23.1	23.89	22.64	23.08	22.43
Q687X5	Q687X5	Metalloreductase STEAP4	STEAP4			8	8	8	22	22	22	51.98	0	31.89	312170000	16	1	0	0	8	4	6	0	1	0	0	0	1	0	0	23.18	23.31	20.37	27.04	26.27	26.46
Q68CP9	Q68CP9	AT-rich interactive domain-containing protein 2	ARID2			8	8	8	6.6	6.6	6.6	197.39	0	17.42	401280000	16	5	5	6	6	5	6	2.32	0.15	0.63	0.57	2.32	0.15	0.63	0.57	26.17	26.39	26.41	25.83	25.69	25.56
Q68DK7	Q68DK7	Male-specific lethal 1 homolog	MSL1			3	3	3	9.9	9.9	9.9	67.13	0	9.95	93118000	9	2	2	3	1	2	2	1.23	0.11	0.84	0.64	1.23	0.11	0.84	0.64	24.02	24.29	24.61	22.92	23.72	23.76
Q68E01	Q68E01	Integrator complex subunit 3	INTS3			7	7	7	8.7	8.7	8.7	118.07	0	27.45	161550000	16	4	5	5	2	2	3	2.5	0.02	1.38	1.14	2.5	0.02	1.38	1.14	25.43	25.46	24.8	23.8	23.83	23.91
Q69YH5	Q69YH5	Cell division cycle-associated protein 2	CDCA2	+	Hmg20a_Ctrl	3	3	3	4.3	4.3	4.3	112.68	0	7.6	145600000	5	3	3	3	0	0	0	4.25	0	2.62	2.29	4.25	0	2.62	2.29	25.47	25.76	25.32	22.88	22.79	23.02
Q69YN4	Q69YN4	Protein virilizer homolog	KIAA1429			7	7	7	4.5	4.5	4.5	202.02	0	15.57	147530000	12	6	6	5	2	2	3	0.46	0.51	0.38	0.28	0.46	0.51	0.38	0.28	24.6	24.97	24.74	24.78	23.71	24.68
Q69YQ0;F8WAN1	Q69YQ0;F8WAN1	Cytospin-A	SPECC1L;SPECC1L-ADORA2A	+	Hmg20a_Ctrl	59	59	59	50.6	50.6	50.6	124.6	0	323.31	4833700000	206	33	33	25	54	57	53	3.1	0.01	-2.06	-1.68	3.1	0.01	-2.06	-1.68	28.51	28.15	27.88	30.01	30.48	30.24
Q6DKI1	Q6DKI1	60S ribosomal protein L7-like 1	RPL7L1			2	2	2	11	11	11	28.66	0.01	2.24	22491000	2	2	1	1	2	2	2	0	1	0	0	0	1	0	0	21.87	22.04	22.37	22.32	22.06	22.75
Q6I9Y2	Q6I9Y2	THO complex subunit 7 homolog	THOC7			3	3	3	15.2	15.2	15.2	23.74	0	6.74	94166000	9	2	2	2	2	2	2	0.9	0.1	0.98	0.65	0.9	0.1	0.98	0.65	24.59	24.17	24.24	24.33	22.87	22.87
Q6IBS0;H0Y858	Q6IBS0	Twinfilin-2	TWF2			9	8	8	37	35	35	39.55	0	24.75	495980000	27	3	4	4	7	8	7	2.7	0.01	-1.48	-1.23	2.7	0.01	-1.48	-1.23	25.69	25.36	25.02	26.72	26.82	26.96
Q6KC79	Q6KC79	Nipped-B-like protein	NIPBL			23	23	23	12.2	12.2	12.2	316.05	0	219.71	1953400000	76	20	23	19	14	7	14	2.04	0.01	1.78	1.3	2.04	0.01	1.78	1.3	28.78	29.29	28.41	27.57	26.63	26.93
Q6N043;H0YL38	Q6N043	Zinc finger protein 280D	ZNF280D	+	Hmg20a_Ctrl	5	5	5	9.3	9.3	9.3	109.28	0	68.56	231340000	13	3	3	3	2	1	2	1.91	0.01	3.21	1.84	1.91	0.01	3.21	1.84	25.81	26.01	25.9	22.1	21.82	24.17
Q6NUQ4	Q6NUQ4	Transmembrane protein 214	TMEM214			2	2	2	9.3	9.3	9.3	77.15	0	5.33	82723000	2	2	1	1	2	1	2	0	1	0	0	0	1	0	0	20.89	22.23	22.73	24.02	21.43	23.78
Q6NYC8	Q6NYC8	Phostensin	PPP1R18			48	48	48	65.7	65.7	65.7	67.94	0	323.31	15150000000	196	35	37	29	43	41	46	2.02	0.02	-1.33	-1.04	2.02	0.02	-1.33	-1.04	30.67	30.58	29.89	31.54	31.99	31.59
Q6NZI2	Q6NZI2	Polymerase I and transcript release factor	PTRF			26	26	26	54.1	54.1	54.1	43.48	0	200.56	1750400000	85	18	18	16	22	23	20	1.66	0.03	-1.3	-0.96	1.66	0.03	-1.3	-0.96	27.61	27.42	26.74	28.98	28.54	28.14
Q6NZY4	Q6NZY4	Zinc finger CCHC domain-containing protein 8	ZCCHC8			4	4	4	8.2	8.2	8.2	78.58	0	8.92	93288000	6	3	4	3	3	3	2	0.15	0.8	0.17	0.12	0.15	0.8	0.17	0.12	23.57	24.55	23.42	23.61	23.26	24.15
Q6P1J9	Q6P1J9	Parafibromin	CDC73			11	11	11	21.1	21.1	21.1	60.58	0	41.3	665100000	38	9	11	10	10	8	8	1.9	0.18	0.6	0.52	1.9	0.18	0.6	0.52	27.08	26.88	27.11	26.26	26.66	26.36
Q6P2E9	Q6P2E9	Enhancer of mRNA-decapping protein 4	EDC4			26	26	26	24.8	24.8	24.8	151.66	0	300.64	2557300000	95	18	21	16	22	14	19	0.07	0.91	0.07	0.05	0.07	0.91	0.07	0.05	29.12	28.58	28.23	29.04	28.35	28.31
Q6P2Q9	Q6P2Q9	Pre-mRNA-processing-splicing factor 8	PRPF8			6	6	6	4.2	4.2	4.2	273.6	0	13.97	133600000	13	4	2	3	4	3	4	0.64	0.81	-0.13	-0.12	0.64	0.81	-0.13	-0.12	24.38	24.29	24.48	24.51	24.39	24.63
Q6P4F7	Q6P4F7	Rho GTPase-activating protein 11A	ARHGAP11A			17	17	17	22.3	22.3	22.3	113.86	0	38.09	587140000	36	12	14	12	10	12	12	0.71	0.61	0.26	0.22	0.71	0.61	0.26	0.22	26.82	26.7	26.37	26.25	26.31	26.56
Q6P4R8	Q6P4R8	Nuclear factor related to kappa-B-binding protein	NFRKB			17	17	17	19.9	19.9	19.9	139	0	76.91	853210000	53	16	14	14	13	12	13	0.82	0.62	0.25	0.22	0.82	0.62	0.25	0.22	27.28	27.09	27.18	27.19	26.81	26.81
Q6P9B9	Q6P9B9	Integrator complex subunit 5	INTS5			4	4	4	5	5	5	107.99	0	9.24	48984000	6	3	4	3	2	0	1	1.37	0.1	0.84	0.65	1.37	0.1	0.84	0.65	23.31	23.69	23.39	23.1	22.55	22.21
Q6PI98;K7ENP7	Q6PI98	INO80 complex subunit C	INO80C	+	Hmg20a_Ctrl	6	6	6	45.3	45.3	45.3	20.64	0	15.94	209880000	13	6	6	6	1	1	2	1.67	0.01	2.62	1.53	1.67	0.01	2.62	1.53	26.13	25.67	25.25	22.35	22.46	24.39
Q6PIY7	Q6PIY7	Poly(A) RNA polymerase GLD2	PAPD4			2	2	2	4.8	4.8	4.8	56.03	0.01	2.02	20927000	5	2	1	2	1	1	1	0.31	0.69	-0.23	-0.18	0.31	0.69	-0.23	-0.18	21.93	22.54	22.45	22.96	22.15	22.5
Q6PJ61	Q6PJ61	F-box only protein 46	FBXO46			10	10	10	22.9	22.9	22.9	64.63	0	105.18	748350000	31	6	7	5	9	10	10	2.55	0.01	-1.55	-1.25	2.55	0.01	-1.55	-1.25	26.2	25.98	25.5	27.22	27.62	27.49
Q6PJG2	Q6PJG2	ELM2 and SANT domain-containing protein 1	ELMSAN1			5	5	5	6.7	6.7	6.7	114.99	0	10.46	123750000	11	4	4	4	3	3	4	1.56	0.09	0.87	0.69	1.56	0.09	0.87	0.69	24.65	24.35	25.15	24.06	23.77	23.7
Q6PJT7	Q6PJT7	Zinc finger CCCH domain-containing protein 14	ZC3H14			37	37	37	39.8	39.8	39.8	82.88	0	323.31	7020200000	176	28	33	33	35	36	36	1.23	0.59	-0.26	-0.23	1.23	0.59	-0.26	-0.23	29.79	30.09	29.96	30.23	30.27	30.12
Q6PK04	Q6PK04	Coiled-coil domain-containing protein 137	CCDC137			12	12	12	43.6	43.6	43.6	33.23	0	44.56	635030000	40	9	8	8	6	7	8	2.72	0.03	1.04	0.91	2.72	0.03	1.04	0.91	26.79	27.24	27.15	26.04	26.07	25.95
Q6PKG0	Q6PKG0	La-related protein 1	LARP1			14	14	14	20.6	20.6	20.6	123.51	0	49.24	691580000	39	7	11	9	9	9	9	1.75	0.2	-0.58	-0.5	1.75	0.2	-0.58	-0.5	26.45	26.33	26.73	26.89	27.18	27.16
Q6SPF0	Q6SPF0	Atherin	SAMD1			21	21	21	58.4	58.4	58.4	56.05	0	130.69	3376500000	100	18	20	17	15	15	14	2.83	0.03	1.04	0.92	2.83	0.03	1.04	0.92	29.38	29.49	29.76	28.51	28.38	28.63
Q6STE5	Q6STE5	SWI/SNF-related matrix-associated actin-dependent regulator of chromatin subfamily D member 3	SMARCD3			7	4	4	17	9.3	9.3	55.02	0	14.29	164370000	9	7	6	5	4	5	4	1.57	0.01	2.25	1.35	1.57	0.01	2.25	1.35	25.52	25.63	24.88	22.93	24.24	22.13
Q6T4R5	Q6T4R5	Nance-Horan syndrome protein	NHS	+	Hmg20a_Ctrl	11	11	11	10.1	10.1	10.1	179.13	0	48.84	283180000	19	2	3	3	10	10	9	2.16	0.01	-1.88	-1.37	2.16	0.01	-1.88	-1.37	24.57	23.83	24.26	26.26	25.52	26.5
Q6UN15;A0A0B4J203	Q6UN15;A0A0B4J203	Pre-mRNA 3-end-processing factor FIP1	FIP1L1			31	31	31	59.1	59.1	59.1	66.53	0	300.79	8666100000	147	27	24	24	26	28	27	0.62	0.74	-0.17	-0.15	0.62	0.74	-0.17	-0.15	30.49	30.28	30.27	30.32	30.64	30.6
Q6UXN9	Q6UXN9	WD repeat-containing protein 82	WDR82			2	2	2	6.4	6.4	6.4	35.08	0	4.38	93184000	4	2	2	2	2	1	2	0.71	0.09	1.18	0.67	0.71	0.09	1.18	0.67	23.83	24.99	23.68	23.79	21.74	23.44
Q6W2J9	Q6W2J9	BCL-6 corepressor	BCOR			29	29	29	24.2	24.2	24.2	192.19	0	70.3	1391500000	78	29	26	24	22	14	21	1.51	0.15	0.7	0.58	1.51	0.15	0.7	0.58	28.16	28.12	27.96	27.79	27.21	27.14
Q6WCQ1	Q6WCQ1	Myosin phosphatase Rho-interacting protein	MPRIP			11	11	11	16.4	16.4	16.4	116.53	0	29.8	462460000	31	7	3	3	7	8	9	2.49	0.01	-1.46	-1.18	2.49	0.01	-1.46	-1.18	25.73	24.98	25.2	26.69	26.89	26.7
Q6Y7W6	Q6Y7W6	PERQ amino acid-rich with GYF domain-containing protein 2	GIGYF2			5	5	5	5.7	5.7	5.7	150.07	0	17.54	83708000	8	2	0	1	5	3	5	0	1	0	0	0	1	0	0	23.69	20.44	22.03	24.21	24.21	24.81
Q6ZN30	Q6ZN30	Zinc finger protein basonuclin-2	BNC2			3	3	3	3.1	3.1	3.1	122.33	0	4.43	102020000	10	3	2	3	3	2	2	0.28	0.81	0.13	0.11	0.28	0.81	0.13	0.11	23.8	24.25	24.32	24.12	24.05	23.81
Q6ZRS2;A0A0C4DFX4	Q6ZRS2;A0A0C4DFX4	Helicase SRCAP	SRCAP			29	29	29	10.4	10.4	10.4	343.55	0	124.08	2421300000	99	26	29	23	17	13	18	2.58	0.02	1.46	1.2	2.58	0.02	1.46	1.2	29.1	29.29	28.81	27.87	27.65	27.3
Q6ZRY4	Q6ZRY4	RNA-binding protein with multiple splicing 2	RBPMS2			3	3	3	24.9	24.9	24.9	22.5	0	6.76	38749000	5	2	3	1	2	1	1	0.75	0.15	0.85	0.56	0.75	0.15	0.85	0.56	23.43	22.98	22.71	22.94	22.34	21.3
Q6ZU35	Q6ZU35	Uncharacterized protein KIAA1211	KIAA1211	+	Hmg20a_Ctrl	48	48	48	38.8	38.8	38.8	136.76	0	323.31	4375200000	177	31	31	28	42	46	46	3.24	0.01	-1.65	-1.42	3.24	0.01	-1.65	-1.42	28.67	28.27	28.19	29.9	30.14	30.05
Q6ZU65	Q6ZU65	Ubinuclein-2	UBN2			5	5	5	4.6	4.6	4.6	146.09	0	9.77	155670000	12	4	4	4	2	2	2	0.97	0.36	0.46	0.38	0.97	0.36	0.46	0.38	25.24	24.56	24.85	24.63	24.32	24.32
Q6ZVM7	Q6ZVM7	TOM1-like protein 2	TOM1L2			4	4	4	11.8	11.8	11.8	55.56	0	17.2	54311000	7	0	0	0	3	4	2	0	1	0	0	0	1	0	0	22.32	21.69	22.32	23.71	24.49	23.94
Q6ZW49	Q6ZW49	PAX-interacting protein 1	PAXIP1			4	4	4	3.9	3.9	3.9	121.34	0	7.57	43153000	6	3	4	2	2	1	1	0.86	0.14	0.86	0.58	0.86	0.14	0.86	0.58	23.65	23.14	22.51	22.63	21.59	22.51
Q71RC2	Q71RC2	La-related protein 4	LARP4			6	6	6	10.9	10.9	10.9	80.6	0	34.63	296940000	17	4	5	5	3	5	6	0.52	0.65	0.23	0.19	0.52	0.65	0.23	0.19	25.44	25.89	25.68	25.43	25.7	25.18
Q75N03	Q75N03	E3 ubiquitin-protein ligase Hakai	CBLL1			5	5	5	14.3	14.3	14.3	54.52	0	34.99	466990000	21	5	5	5	4	5	5	1.87	0.08	0.85	0.71	1.87	0.08	0.85	0.71	26.27	26.79	26.15	25.54	25.48	25.63
Q76I76	Q76I76	Protein phosphatase Slingshot homolog 2	SSH2	+	Hmg20a_Ctrl	15	15	15	16.9	16.9	16.9	158.21	0	115.51	607360000	35	6	4	3	12	13	12	3.87	0	-3.6	-2.88	3.87	0	-3.6	-2.88	24.11	23.47	23.98	27.51	27.69	27.16
Q7KZ85	Q7KZ85	Transcription elongation factor SPT6	SUPT6H			10	10	10	9.3	9.3	9.3	199.07	0	26.9	286780000	18	9	9	4	3	4	3	2.61	0.07	0.81	0.72	2.61	0.07	0.81	0.72	25.95	25.87	25.76	24.95	25.26	24.94
Q7KZF4	Q7KZF4	Staphylococcal nuclease domain-containing protein 1	SND1			14	14	14	20.4	20.4	20.4	102	0	41.54	354320000	30	6	8	10	10	10	11	1.16	0.4	-0.41	-0.35	1.16	0.4	-0.41	-0.35	25.74	25.51	25.61	26.32	25.83	25.93
Q7L014	Q7L014	Probable ATP-dependent RNA helicase DDX46	DDX46			19	19	19	17.8	17.8	17.8	117.36	0	60.04	1237600000	61	10	10	9	17	16	17	1.36	0.11	-0.81	-0.63	1.36	0.11	-0.81	-0.63	26.67	27.14	27.62	28.05	27.87	27.94
Q7L2E3	Q7L2E3	Putative ATP-dependent RNA helicase DHX30	DHX30			14	14	14	13.3	13.3	13.3	133.94	0	35.82	620610000	43	8	12	12	9	9	12	1.73	0.23	0.54	0.47	1.73	0.23	0.54	0.47	26.96	26.77	27.07	26.35	26.24	26.61
Q7L576;Q96F07	Q7L576;Q96F07	Cytoplasmic FMR1-interacting protein 1;Cytoplasmic FMR1-interacting protein 2	CYFIP1;CYFIP2			3	3	3	2.4	2.4	2.4	145.18	0	3.85	34566000	4	0	1	0	2	2	2	0	1	0	0	0	1	0	0	23.06	23.2	21.17	23.55	23.33	23.46
Q7RTV0	Q7RTV0	PHD finger-like domain-containing protein 5A	PHF5A			11	11	11	33.6	33.6	33.6	12.41	0	36.85	1951400000	37	9	8	8	10	9	10	0.36	0.81	-0.13	-0.11	0.36	0.81	-0.13	-0.11	28.08	28.4	28.16	28.45	28.12	28.46
Q7Z2W4	Q7Z2W4	Zinc finger CCCH-type antiviral protein 1	ZC3HAV1			17	17	17	23.3	23.3	23.3	101.43	0	151.94	957560000	54	16	14	15	11	12	14	3.02	0.05	0.89	0.8	3.02	0.05	0.89	0.8	27.58	27.81	27.6	26.71	26.92	26.71
Q7Z3B1	Q7Z3B1	Neuronal growth regulator 1	NEGR1			6	6	6	22.3	22.3	22.3	38.72	0	13.87	250750000	10	2	1	1	5	5	5	0	1	0	0	0	1	0	0	24.31	21.86	21.87	26.22	26.01	26.14
Q7Z3B3	Q7Z3B3	KAT8 regulatory NSL complex subunit 1	KANSL1			3	3	3	3.6	3.6	3.6	121.02	0	7.39	109690000	8	3	3	2	3	3	3	1.49	0.11	0.78	0.63	1.49	0.11	0.78	0.63	24.29	24.81	24.04	23.54	23.76	23.49
Q7Z3K3	Q7Z3K3	Pogo transposable element with ZNF domain	POGZ			14	14	14	14.2	14.2	14.2	155.34	0	51.08	420660000	36	11	14	12	7	5	9	1.17	0.42	0.39	0.34	1.17	0.42	0.39	0.34	26.06	26.33	26.43	26.08	25.69	25.87
Q7Z417	Q7Z417	Nuclear fragile X mental retardation-interacting protein 2	NUFIP2			21	21	21	42.3	42.3	42.3	76.12	0	158.15	1968400000	66	19	20	16	15	18	17	0.88	0.56	-0.28	-0.25	0.88	0.56	-0.28	-0.25	27.97	28.17	28.32	28.22	28.56	28.54
Q7Z478	Q7Z478	ATP-dependent RNA helicase DHX29	DHX29			13	13	13	12	12	12	155.23	0	78.73	791390000	45	10	10	12	9	12	11	1.32	0.19	-0.63	-0.51	1.32	0.19	-0.63	-0.51	26.33	26.64	26.95	27	27.42	27.37
Q7Z589	Q7Z589	Protein EMSY	EMSY			14	14	14	15.1	15.1	15.1	141.47	0	43.46	339360000	31	11	13	11	8	7	8	2.56	0.15	0.63	0.57	2.56	0.15	0.63	0.57	26.22	25.96	26.04	25.46	25.53	25.34
Q7Z5G4	Q7Z5G4	Golgin subfamily A member 7	GOLGA7			4	4	4	21.2	21.2	21.2	15.82	0	12.13	177000000	11	1	1	0	3	4	2	0	1	0	0	0	1	0	0	23.1	22.29	21.37	25.55	25.9	25.56
Q7Z5J4	Q7Z5J4	Retinoic acid-induced protein 1	RAI1	+	Hmg20a_Ctrl	121	119	119	59.2	59.2	59.2	203.35	0	323.31	53702000000	454	112	116	110	13	22	12	5.71	0	7.18	6.13	5.71	0	7.18	6.13	33.92	33.99	34.34	26.71	27.1	26.91
Q7Z6E9	Q7Z6E9	E3 ubiquitin-protein ligase RBBP6	RBBP6			11	11	11	8.8	8.8	8.8	201.56	0	31.75	378920000	23	7	7	8	7	7	9	0.76	0.66	0.22	0.19	0.76	0.66	0.22	0.19	26	26.07	26.09	25.62	26.07	25.82
Q7Z6I8	Q7Z6I8	UPF0461 protein C5orf24	C5orf24	+	Hmg20a_Ctrl	6	6	6	46.8	46.8	46.8	20.13	0	77.12	300550000	15	5	5	5	1	1	1	4.52	0	3.99	3.36	4.52	0	3.99	3.36	26.37	26.66	26.67	22.53	22.88	22.32
Q7Z739	Q7Z739	YTH domain-containing family protein 3	YTHDF3			3	2	2	9.9	8.4	8.4	63.86	0	17.39	42202000	4	1	1	1	3	1	3	0	1	0	0	0	1	0	0	21.44	21.76	22.67	23.87	22.04	23.51
Q7Z7B0	Q7Z7B0	Filamin-A-interacting protein 1	FILIP1			1	1	1	1	1	1	138.11	0.01	2.02	270710000	6	1	0	1	1	0	1	0.18	0.49	0.81	0.29	0.18	0.49	0.81	0.29	24.86	22.72	26.11	21.53	23.31	26.43
Q7Z7C8	Q7Z7C8	Transcription initiation factor TFIID subunit 8	TAF8			2	2	2	10	10	10	34.26	0	11.9	106230000	7	2	2	1	1	0	1	0.54	0.16	1.02	0.56	0.54	0.16	1.02	0.56	24.94	24.98	22.76	22.39	23.65	23.57
Q7Z7K6	Q7Z7K6	Centromere protein V	CENPV			4	4	4	25.5	25.5	25.5	29.95	0	16.48	135490000	6	4	3	4	2	3	3	0.07	0.93	-0.06	-0.04	0.07	0.93	-0.06	-0.04	23.96	24.76	24.67	24.2	24.82	24.54
Q86SQ0	Q86SQ0	Pleckstrin homology-like domain family B member 2	PHLDB2			7	7	7	9.3	9.3	9.3	142.16	0	10.41	81571000	8	3	1	2	4	5	4	0	1	0	0	0	1	0	0	23.23	22.6	22.87	24.08	23.92	24.65
Q86TG7	Q86TG7	Retrotransposon-derived protein PEG10	PEG10			2	2	2	4.7	4.7	4.7	80.17	0	3.32	47425000	3	2	2	1	1	1	1	1.34	0.03	1.42	0.95	1.34	0.03	1.42	0.95	23.77	23.99	22.47	21.88	21.84	22.25
Q86U38	Q86U38	Nucleolar protein 9	NOP9			4	4	4	7.1	7.1	7.1	69.44	0	22.02	93027000	8	3	4	2	2	2	1	1.42	0.02	1.49	1	1.42	0.02	1.49	1	24.45	24.89	23.63	23.2	23.11	22.2
Q86U42	Q86U42	Polyadenylate-binding protein 2	PABPN1			8	8	8	37.3	37.3	37.3	32.75	0	140.48	530380000	31	7	8	7	5	4	5	0.89	0.66	0.21	0.19	0.89	0.66	0.21	0.19	26.61	26.52	26.43	26.43	26.37	26.11
Q86U86	Q86U86	Protein polybromo-1	PBRM1			9	9	9	5.9	5.9	5.9	192.95	0	24.22	295180000	21	6	9	8	6	6	6	2.39	0.02	1.34	1.09	2.39	0.02	1.34	1.09	25.83	26.41	25.92	24.82	24.87	24.44
Q86UE4	Q86UE4	Protein LYRIC	MTDH			5	5	5	15.5	15.5	15.5	63.84	0	21.32	190170000	13	2	4	3	4	4	3	2.89	0.04	-0.94	-0.84	2.89	0.04	-0.94	-0.84	24.5	24.4	24.14	25.2	25.32	25.34
Q86UP2	Q86UP2	Kinectin	KTN1			30	30	30	26.8	26.8	26.8	156.27	0	108.99	1381600000	100	13	17	15	25	26	29	2.21	0.08	-0.81	-0.7	2.21	0.08	-0.81	-0.7	27.53	27.31	27.08	27.96	28.22	28.17
Q86V15	Q86V15	Zinc finger protein castor homolog 1	CASZ1			3	3	2	3.2	3.2	2.4	190.07	0	3.31	32630000	3	2	2	2	2	1	1	0.01	0.99	-0.02	-0.01	0.01	0.99	-0.02	-0.01	22.91	22.83	22.69	22.34	24.15	21.99
Q86V48	Q86V48	Leucine zipper protein 1	LUZP1	+	Hmg20a_Ctrl	38	38	38	42.1	42.1	42.1	120.27	0	198.6	1719400000	99	16	13	9	32	34	35	2.74	0.01	-1.92	-1.52	2.74	0.01	-1.92	-1.52	27.05	26.82	26.52	28.35	29.09	28.72
Q86V81	Q86V81	THO complex subunit 4	ALYREF			18	18	18	70.8	70.8	70.8	26.89	0	323.31	13714000000	171	17	17	14	16	16	15	0.86	0.51	0.33	0.28	0.86	0.51	0.33	0.28	30.99	31.07	31.25	30.47	30.86	31
Q86VE0	Q86VE0	Myb-related transcription factor, partner of profilin	MYPOP			7	7	7	16.5	16.5	16.5	42.51	0	27.61	311890000	23	7	7	7	5	3	4	0.68	0.36	0.5	0.38	0.68	0.36	0.5	0.38	25.9	25.7	26.02	25.95	24.83	25.33
Q86VM9	Q86VM9	Zinc finger CCCH domain-containing protein 18	ZC3H18			19	19	19	24.2	24.2	24.2	106.38	0	99.89	1189700000	64	18	18	18	17	14	15	0.47	0.81	0.13	0.12	0.47	0.81	0.13	0.12	27.7	27.56	27.82	27.62	27.38	27.69
Q86WB0	Q86WB0	Nuclear-interacting partner of ALK	ZC3HC1			10	10	10	25.5	25.5	25.5	55.26	0	100.86	731400000	26	10	9	6	6	4	6	1.31	0.03	1.43	0.94	1.31	0.03	1.43	0.94	27.48	27.77	26.66	26.65	25.49	25.49
Q86WX3	Q86WX3	Active regulator of SIRT1	RPS19BP1			3	3	3	32.4	32.4	32.4	15.43	0	9.95	96414000	10	3	3	2	1	2	2	0.46	0.23	0.87	0.48	0.46	0.23	0.87	0.48	24.03	24.43	24.1	21.72	24.06	24.18
Q86XP3	Q86XP3	ATP-dependent RNA helicase DDX42	DDX42			26	26	26	32.8	32.8	32.8	102.97	0	116.54	1390800000	90	21	23	22	18	19	18	0.97	0.58	0.27	0.24	0.97	0.58	0.27	0.24	27.73	28.03	28.12	27.61	27.7	27.78
Q86Y91	Q86Y91	Kinesin-like protein KIF18B	KIF18B			2	2	2	3.6	3.6	3.6	94.22	0	19.78	56881000	3	2	2	2	1	1	0	0.71	0.1	1.16	0.66	0.71	0.1	1.16	0.66	23.47	24.2	23.41	23.5	21.16	22.94
Q86YP4	Q86YP4	Transcriptional repressor p66-alpha	GATAD2A	+	Hmg20a_Ctrl	53	49	49	67.9	64.6	64.6	68.06	0	323.31	11672000000	231	48	50	46	29	26	26	3.94	0	3.3	2.7	3.94	0	3.3	2.7	31.55	31.66	31.9	28.79	28.18	28.24
Q8IU81	Q8IU81	Interferon regulatory factor 2-binding protein 1	IRF2BP1			2	2	2	6.5	6.5	6.5	61.69	0	5.46	54239000	7	2	2	2	1	1	1	2.05	0.01	1.67	1.24	2.05	0.01	1.67	1.24	23.96	24.06	23.18	21.84	21.86	22.48
Q8IUH3	Q8IUH3	RNA-binding protein 45	RBM45			8	8	8	17.2	17.2	17.2	53.5	0	50.47	247090000	14	5	7	5	4	3	4	0.28	0.81	0.13	0.11	0.28	0.81	0.13	0.11	25.07	25.51	25.66	25.39	25.14	25.32
Q8IV32	Q8IV32	Coiled-coil domain-containing protein 71	CCDC71			4	4	4	10.7	10.7	10.7	49.65	0	7.09	26433000	6	2	4	2	0	1	0	0	0.99	0.01	0.01	0	0.99	0.01	0.01	22.99	23.16	20.62	21.36	22.15	23.24
Q8IVM0	Q8IVM0	Coiled-coil domain-containing protein 50	CCDC50	+	Hmg20a_Ctrl	11	11	11	44.1	44.1	44.1	35.82	0	77.68	452600000	31	4	4	3	11	10	10	3.08	0	-2.61	-2.02	3.08	0	-2.61	-2.02	24.86	24.1	23.99	26.89	27.1	26.79
Q8IVT2;Q96FF7	Q8IVT2	Mitotic interactor and substrate of PLK1	MISP			83	83	83	81.9	81.9	81.9	75.36	0	323.31	64526000000	483	70	70	62	77	79	75	1.68	0.06	-0.96	-0.76	1.68	0.06	-0.96	-0.76	33.12	32.73	32.37	33.49	33.96	33.65
Q8IWC1	Q8IWC1	MAP7 domain-containing protein 3	MAP7D3			3	3	3	5.3	5.3	5.3	98.43	0	8.28	93672000	7	3	2	3	0	3	2	0.88	0.06	1.27	0.76	0.88	0.06	1.27	0.76	24.7	24.21	24.59	21.92	23.87	23.9
Q8IWI9	Q8IWI9	MAX gene-associated protein	MGA			17	17	17	7	7	7	331.83	0	63.52	529790000	41	15	16	14	11	12	11	1.53	0.18	0.62	0.52	1.53	0.18	0.62	0.52	26.65	26.73	26.67	25.91	26.43	25.84
Q8IWX8	Q8IWX8	Calcium homeostasis endoplasmic reticulum protein	CHERP			12	12	12	14.2	14.2	14.2	103.7	0	73.8	2483100000	67	12	11	12	12	9	11	1.62	0.26	0.51	0.45	1.62	0.26	0.51	0.45	28.86	28.8	28.7	28.39	28	28.43
Q8IWZ8	Q8IWZ8	SURP and G-patch domain-containing protein 1	SUGP1			5	5	5	9.5	9.5	9.5	72.47	0	12.59	108590000	7	4	3	4	4	3	4	1.09	0.58	0.26	0.24	1.09	0.58	0.26	0.24	24.16	24.18	24.49	23.98	24.08	23.98
Q8IX01	Q8IX01	SURP and G-patch domain-containing protein 2	SUGP2			47	47	47	43.4	43.4	43.4	120.21	0	280.82	5452800000	205	43	39	34	39	40	40	0.77	0.75	0.16	0.15	0.77	0.75	0.16	0.15	29.93	29.94	29.65	29.68	29.64	29.7
Q8IX12	Q8IX12	Cell division cycle and apoptosis regulator protein 1	CCAR1			10	10	10	9.5	9.5	9.5	132.82	0	20.8	748550000	31	7	8	9	8	8	10	0.75	0.23	-0.67	-0.48	0.75	0.23	-0.67	-0.48	26.17	26.19	27.3	27.29	26.91	27.49
Q8IXB1	Q8IXB1	DnaJ homolog subfamily C member 10	DNAJC10			13	13	13	16.5	16.5	16.5	91.08	0	37.58	633460000	48	9	10	12	11	11	13	0.35	0.69	-0.22	-0.17	0.35	0.69	-0.22	-0.17	26.45	26.39	26.85	27.06	26.36	26.92
Q8IXM2;H0YIS7	Q8IXM2;H0YIS7	Chromatin complexes subunit BAP18	BAP18;RNASEK-C17orf49			3	3	3	32	32	32	17.9	0	17.07	119480000	13	3	3	3	2	1	3	1.2	0.04	1.24	0.83	1.2	0.04	1.24	0.83	24.95	24.58	24.61	23.91	22.54	23.99
Q8IY63	Q8IY63	Angiomotin-like protein 1	AMOTL1			3	3	3	4.2	4.2	4.2	106.57	0	7.41	74025000	4	3	1	0	3	2	3	0	1	0	0	0	1	0	0	23.14	21.21	23.03	24.13	23.98	24.78
Q8IY67	Q8IY67	Ribonucleoprotein PTB-binding 1	RAVER1			18	18	17	34.2	34.2	29.5	63.88	0	118.45	3023900000	93	18	18	18	15	13	13	0.63	0.51	0.35	0.28	0.63	0.51	0.35	0.28	29.24	28.8	29.27	29.13	28.44	28.68
Q8IY81	Q8IY81	pre-rRNA processing protein FTSJ3	FTSJ3			17	17	17	23.4	23.4	23.4	96.56	0	53.17	844630000	48	14	15	15	9	12	14	1.34	0.16	0.69	0.55	1.34	0.16	0.69	0.55	27.51	27.17	27.64	26.36	26.94	26.95
Q8IYA6	Q8IYA6	Cytoskeleton-associated protein 2-like	CKAP2L			2	2	2	2.8	2.8	2.8	83.59	0	2.49	45491000	3	2	2	2	1	1	1	2.31	0.01	1.76	1.34	2.31	0.01	1.76	1.34	23.71	23.39	23.67	21.25	21.99	22.24
Q8IYH5;C9JUA4	Q8IYH5;C9JUA4	ZZ-type zinc finger-containing protein 3	ZZZ3			2	2	2	2.8	2.8	2.8	102.02	0	6.33	53847000	4	2	2	1	1	1	2	0.54	0.15	1.02	0.56	0.54	0.15	1.02	0.56	24.22	23.51	22.49	23.14	21.06	22.96
Q8IZ40	Q8IZ40	REST corepressor 2	RCOR2	+	Hmg20a_Ctrl	4	3	3	9.6	8.2	8.2	58.01	0	27.85	114000000	9	3	4	4	0	0	0	3.8	0.01	2.19	1.89	3.8	0.01	2.19	1.89	24.97	24.79	24.89	22.61	22.98	22.49
Q8IZH2	Q8IZH2	5-3 exoribonuclease 1	XRN1			3	3	3	3.2	3.2	3.2	194.1	0	7.66	5251400000	7	2	2	3	2	1	1	0.27	0.86	-0.09	-0.08	0.27	0.86	-0.09	-0.08	29.86	29.59	29.75	30.01	29.63	29.84
Q8IZL8	Q8IZL8	Proline-, glutamic acid- and leucine-rich protein 1	PELP1			2	2	2	3.5	3.5	3.5	119.7	0	9.76	113360000	8	2	2	1	1	1	1	0.62	0.08	1.48	0.72	0.62	0.08	1.48	0.72	25.26	24.95	21.93	22.34	22.54	22.81
Q8IZP0;Q9NYB9	Q8IZP0;Q9NYB9	Abl interactor 1;Abl interactor 2	ABI1;ABI2			4	4	4	9.1	9.1	9.1	55.08	0	4.86	60206000	6	0	0	0	4	3	3	0	1	0	0	0	1	0	0	22.71	21.91	22.21	24.03	24.46	24.19
Q8N0T1	Q8N0T1	Uncharacterized protein C8orf59	C8orf59			18	18	18	90	90	90	11.46	0	143.99	4327600000	86	13	15	14	18	17	18	2.78	0.01	-1.57	-1.3	2.78	0.01	-1.57	-1.3	28.09	28.55	28.59	30.16	29.72	30.06
Q8N163	Q8N163	Cell cycle and apoptosis regulator protein 2	CCAR2			17	17	17	20.7	20.7	20.7	102.9	0	103.08	1042600000	56	14	16	15	15	12	13	1.34	0.13	0.76	0.6	1.34	0.13	0.76	0.6	27.6	27.72	27.9	27.27	26.48	27.19
Q8N1F7	Q8N1F7	Nuclear pore complex protein Nup93	NUP93			7	7	7	10.7	10.7	10.7	93.49	0	100.31	254790000	13	6	5	3	4	2	3	1.35	0.06	1.05	0.77	1.35	0.06	1.05	0.77	26.25	25.77	25.1	24.89	24.38	24.71
Q8N1G0	Q8N1G0	Zinc finger protein 687	ZNF687	+	Hmg20a_Ctrl	34	34	34	28.3	28.3	28.3	129.53	0	279.89	3395800000	123	31	32	25	17	18	15	4.1	0.01	1.99	1.77	4.1	0.01	1.99	1.77	29.63	29.74	29.79	27.92	27.54	27.73
Q8N201	Q8N201	Integrator complex subunit 1	INTS1			4	4	4	2.7	2.7	2.7	244.29	0	31.29	317000000	15	3	4	2	2	3	1	1.08	0.03	1.53	0.92	1.08	0.03	1.53	0.92	26.36	26.58	25.16	24.92	25.09	23.51
Q8N257;A0A2R8Y619	Q8N257	Histone H2B type 3-B	HIST3H2BB			20	4	4	81.7	26.2	26.2	13.91	0	19.02	409080000	18	18	18	18	14	18	19	1.55	0.02	1.39	0.98	1.55	0.02	1.39	0.98	26.58	26.75	25.8	24.67	25.57	24.72
Q8N3E9	Q8N3E9	1-phosphatidylinositol 4,5-bisphosphate phosphodiesterase delta-3	PLCD3			2	2	2	3.5	3.5	3.5	89.26	0	3.66	37693000	2	0	0	0	2	2	2	0	1	0	0	0	1	0	0	21.53	21.41	22.54	20.96	23.67	23.47
Q8N3U4	Q8N3U4	Cohesin subunit SA-2	STAG2	+	Hmg20a_Ctrl	11	11	10	11.5	11.5	10.6	141.32	0	56.1	327960000	21	8	10	5	3	2	1	1.34	0.01	2.98	1.46	1.34	0.01	2.98	1.46	26.25	26.93	24.32	23.44	23.64	21.49
Q8N3V7	Q8N3V7	Synaptopodin	SYNPO			31	31	31	35	35	35	99.46	0	323.31	7490500000	181	26	29	21	29	30	27	2.1	0.03	-1.11	-0.91	2.1	0.03	-1.11	-0.91	29.94	29.34	29.25	30.54	30.76	30.56
Q8N556	Q8N556	Actin filament-associated protein 1	AFAP1	+	Hmg20a_Ctrl	45	45	45	54.1	54.1	54.1	80.72	0	323.31	8902900000	188	26	27	24	42	42	41	2.79	0.01	-1.83	-1.48	2.79	0.01	-1.83	-1.48	29.59	29.36	28.81	31.11	31.19	30.96
Q8N684	Q8N684	Cleavage and polyadenylation specificity factor subunit 7	CPSF7			18	18	18	33.5	33.5	33.5	52.05	0	120.26	1345900000	68	15	15	16	14	16	17	0.03	0.98	-0.02	-0.02	0.03	0.98	-0.02	-0.02	27.65	27.53	28.13	27.81	27.68	27.88
Q8N8Q3	Q8N8Q3	Endonuclease V	ENDOV			2	2	2	10.3	10.3	10.3	30.79	0.01	1.91	92725000	2	1	0	2	0	1	1	0.88	0.02	2.2	1.02	0.88	0.02	2.2	1.02	25.76	22.35	25.68	22	22.25	22.95
Q8N8S7	Q8N8S7	Protein enabled homolog	ENAH			7	7	7	15.9	15.9	15.9	66.51	0	28.89	284420000	12	4	4	2	7	6	5	1.3	0.01	-2.5	-1.32	1.3	0.01	-2.5	-1.32	24.37	24.49	21.9	26.04	26.67	25.56
Q8N8U2	Q8N8U2	Chromodomain Y-like protein 2	CDYL2			4	4	4	8.7	8.7	8.7	56.5	0	8.52	412820000	19	4	4	4	3	3	4	1.13	0.23	0.58	0.47	1.13	0.23	0.58	0.47	25.87	26.23	26.59	25.4	25.84	25.7
Q8N9B5	Q8N9B5	Junction-mediating and -regulatory protein	JMY			3	3	3	4.9	4.9	4.9	111.44	0	4.84	111200000	9	3	3	2	2	3	2	0.31	0.31	0.88	0.41	0.31	0.31	0.88	0.41	24.78	25.02	21.88	21.82	23.57	23.65
Q8N9M1	Q8N9M1	Uncharacterized protein C19orf47	C19orf47			5	5	5	12.8	12.8	12.8	44.75	0	11.54	182790000	16	5	4	3	4	5	3	0.27	0.82	0.13	0.11	0.27	0.82	0.13	0.11	24.93	24.71	25.13	24.52	24.85	25.01
Q8N9Z2	Q8N9Z2	Coiled-coil domain-containing protein 71L	CCDC71L	+	Hmg20a_Ctrl	9	9	9	42.1	42.1	42.1	26.26	0	23.9	611730000	22	9	9	8	0	1	1	3.91	0	5.8	4.16	3.91	0	5.8	4.16	27.27	27.69	28.05	22.27	22.11	21.23
Q8NBJ5	Q8NBJ5	Procollagen galactosyltransferase 1	COLGALT1			4	4	4	8.8	8.8	8.8	71.64	0	29.4	96176000	7	1	1	2	2	4	4	0	1	0	0	0	1	0	0	23.56	21.05	22.22	24.82	24.7	24.75
Q8NBZ0	Q8NBZ0	INO80 complex subunit E	INO80E			2	2	2	9	9	9	26.48	0	3.43	57372000	2	2	2	1	0	0	0	0.91	0.04	1.54	0.86	0.91	0.04	1.54	0.86	23.96	24.82	22.3	22.7	21.92	21.83
Q8NC51	Q8NC51	Plasminogen activator inhibitor 1 RNA-binding protein	SERBP1			13	13	13	32.6	32.6	32.6	44.97	0	207.07	2258100000	65	11	12	12	11	12	12	0.58	0.73	-0.18	-0.16	0.58	0.73	-0.18	-0.16	28.32	28.29	28.69	28.52	28.65	28.68
Q8NCA5	Q8NCA5	Protein FAM98A	FAM98A			7	7	6	15	15	12.3	55.4	0	37.46	474240000	26	6	6	5	6	5	5	0.59	0.53	0.33	0.27	0.59	0.53	0.33	0.27	26.18	26.54	26.47	25.65	26.43	26.11
Q8NCN4	Q8NCN4	E3 ubiquitin-protein ligase RNF169	RNF169			11	11	11	21.2	21.2	21.2	77.19	0	35.46	304680000	20	8	9	9	2	4	3	1.07	0.02	2.35	1.16	1.07	0.02	2.35	1.16	25.92	26.4	26.66	21.98	24.78	25.18
Q8NDF8	Q8NDF8	Non-canonical poly(A) RNA polymerase PAPD5	PAPD5			2	2	2	6.6	6.6	6.6	63.27	0	6.41	156230000	13	2	2	2	2	2	2	1.2	0.27	0.54	0.44	1.2	0.27	0.54	0.44	24.71	25.06	24.89	24.16	24.72	24.17
Q8NDT2	Q8NDT2	Putative RNA-binding protein 15B	RBM15B			12	11	11	14.7	13.6	13.6	97.2	0	23.62	325530000	28	10	12	9	7	6	6	2.62	0.13	0.65	0.59	2.62	0.13	0.65	0.59	25.99	25.86	26.12	25.24	25.41	25.39
Q8NEF9	Q8NEF9	Serum response factor-binding protein 1	SRFBP1			10	10	10	31	31	31	48.63	0	38.49	549930000	36	9	9	10	8	8	9	1.92	0.09	0.79	0.67	1.92	0.09	0.79	0.67	26.61	27.03	26.88	25.78	26.22	26.14
Q8NEY8	Q8NEY8	Periphilin-1	PPHLN1			11	11	11	25.1	25.1	25.1	52.74	0	24.51	818910000	46	10	10	10	8	7	7	1.89	0.15	0.66	0.57	1.89	0.15	0.66	0.57	27.12	27.38	27.03	26.29	26.62	26.65
Q8NEZ4	Q8NEZ4	Histone-lysine N-methyltransferase 2C	KMT2C			3	3	3	1.1	1.1	1.1	541.36	0	5.77	71432000	8	3	2	3	3	1	1	1.18	0.07	1.03	0.73	1.18	0.07	1.03	0.73	24.58	23.74	23.88	23.63	22.91	22.56
Q8NFC6	Q8NFC6	Biorientation of chromosomes in cell division protein 1-like 1	BOD1L1			10	10	10	4.3	4.3	4.3	330.46	0	47.65	427100000	30	6	10	7	9	10	8	0.3	0.89	-0.07	-0.06	0.3	0.89	-0.07	-0.06	26.04	25.98	26.17	25.98	26.24	26.19
Q8NFD5	Q8NFD5	AT-rich interactive domain-containing protein 1B	ARID1B			16	14	14	13.3	12.3	12.3	236.12	0	164.76	1233300000	61	14	14	14	11	12	12	1.17	0.31	0.5	0.41	1.17	0.31	0.5	0.41	27.84	27.91	27.41	27.3	27.39	26.99
Q8NFJ5	Q8NFJ5	Retinoic acid-induced protein 3	GPRC5A			4	4	4	16	16	16	40.25	0	63.96	790810000	16	1	1	1	4	3	3	0	1	0	0	0	1	0	0	21.94	22.57	22.08	27.71	28.13	27.96
Q8NFW8	Q8NFW8	N-acylneuraminate cytidylyltransferase	CMAS			3	3	3	9	9	9	48.38	0	6.37	56435000	4	2	2	3	0	0	0	0.51	0.12	1.31	0.62	0.51	0.12	1.31	0.62	24.46	21.73	25.14	22.06	22.02	23.31
Q8NHM5	Q8NHM5	Lysine-specific demethylase 2B	KDM2B			3	2	2	3.7	2.9	2.9	152.61	0	6.53	82266000	6	2	3	2	2	3	3	1.32	0.36	0.43	0.37	1.32	0.36	0.43	0.37	23.68	24.19	23.99	23.6	23.47	23.49
Q8NHQ8	Q8NHQ8	Ras association domain-containing protein 8	RASSF8			2	2	2	8.6	8.6	8.6	48.33	0	5.59	61656000	2	1	1	1	2	2	2	0	1	0	0	0	1	0	0	21.98	21.12	22.95	23.62	23.71	24.11
Q8NHZ8	Q8NHZ8	Anaphase-promoting complex subunit CDC26	CDC26			2	2	2	24.7	24.7	24.7	9.78	0.01	1.82	145420000	4	2	2	1	1	1	1	0.82	0.02	2.12	0.96	0.82	0.02	2.12	0.96	24.91	25.9	22.02	21.57	22.22	22.66
Q8NI27	Q8NI27	THO complex subunit 2	THOC2			2	2	2	1.4	1.4	1.4	182.77	0	2.98	115140000	5	2	2	2	2	1	2	0.25	0.65	0.29	0.2	0.25	0.65	0.29	0.2	24.28	24.2	24.5	24.48	23.12	24.51
Q8TA86	Q8TA86	Retinitis pigmentosa 9 protein	RP9			2	2	2	11.8	11.8	11.8	26.11	0	5.04	161090000	9	2	1	1	2	2	2	0	1	0	0	0	1	0	0	25.17	22.05	22.39	24.87	24.7	25.4
Q8TAQ2	Q8TAQ2	SWI/SNF complex subunit SMARCC2	SMARCC2			50	50	34	25.5	25.5	22	132.88	0	323.31	8364700000	224	44	48	36	37	35	37	2.08	0.05	0.97	0.81	2.08	0.05	0.97	0.81	30.58	30.98	30.36	29.8	29.7	29.5
Q8TB72	Q8TB72	Pumilio homolog 2	PUM2			3	2	2	3.8	2.7	2.7	114.21	0	7.42	62459000	4	2	2	2	3	3	3	0	1	0	0	0	1	0	0	22.48	21.99	22.01	24.31	21.9	23.3
Q8TBE0	Q8TBE0	Bromo adjacent homology domain-containing 1 protein	BAHD1			4	4	4	6.2	6.2	6.2	84.65	0	8.59	57767000	5	3	4	3	0	1	0	1.38	0.02	1.72	1.09	1.38	0.02	1.72	1.09	23.7	24.63	23.77	22.45	23.1	21.39
Q8TDD1	Q8TDD1	ATP-dependent RNA helicase DDX54	DDX54	+	Hmg20a_Ctrl	12	12	12	14.2	14.2	14.2	98.59	0	39.97	352710000	32	11	12	11	5	6	5	3.53	0.01	2.1	1.78	3.53	0.01	2.1	1.78	26.68	26.51	26.43	24.12	24.58	24.63
Q8TDN6	Q8TDN6	Ribosome biogenesis protein BRX1 homolog	BRIX1			13	13	13	43.6	43.6	43.6	41.4	0	30.65	3154800000	63	10	11	9	12	13	12	0.33	0.8	0.14	0.12	0.33	0.8	0.14	0.12	28.92	29.02	29.28	28.78	29.21	28.81
Q8TEK3	Q8TEK3	Histone-lysine N-methyltransferase, H3 lysine-79 specific	DOT1L			3	3	3	2.6	2.6	2.6	164.85	0	6.36	131690000	11	3	2	3	3	2	2	1.87	0.04	1.04	0.83	1.87	0.04	1.04	0.83	24.93	25.01	24.48	24.14	23.57	23.61
Q8TF72	Q8TF72	Protein Shroom3	SHROOM3			2	2	2	2.4	2.4	2.4	216.85	0	8.56	68553000	2	0	0	0	2	2	2	0	1	0	0	0	1	0	0	22.9	22.78	22.59	24.21	24.36	24.75
Q8WTT2	Q8WTT2	Nucleolar complex protein 3 homolog	NOC3L			5	5	5	7.1	7.1	7.1	92.55	0	9.35	401080000	28	5	5	5	4	4	4	1.74	0.08	0.89	0.72	1.74	0.08	0.89	0.72	26.44	26.38	26.4	25.07	25.83	25.66
Q8WU90	Q8WU90	Zinc finger CCCH domain-containing protein 15	ZC3H15			2	2	2	2.8	2.8	2.8	48.6	0	4.48	109850000	5	1	2	2	2	1	1	0	1	0	0	0	1	0	0	22.08	23.67	24.22	24.96	22.55	22.46
Q8WUA2	Q8WUA2	Peptidyl-prolyl cis-trans isomerase-like 4	PPIL4			7	7	7	16.7	16.7	16.7	57.22	0	155.05	965160000	35	6	5	6	6	6	7	0.16	0.84	-0.13	-0.1	0.16	0.84	-0.13	-0.1	26.97	27.02	27.81	27.6	27.21	27.37
Q8WUA4	Q8WUA4	General transcription factor 3C polypeptide 2	GTF3C2			9	9	9	9.2	9.2	9.2	100.68	0	22.2	224990000	20	7	9	5	6	4	5	1.19	0.06	1.08	0.76	1.19	0.06	1.08	0.76	25.2	25.92	25.37	25.13	24.22	23.9
Q8WUB8	Q8WUB8	PHD finger protein 10	PHF10			8	8	8	11.8	11.8	11.8	56.05	0	26.85	503260000	29	6	8	6	4	4	3	2.32	0.03	1.13	0.94	2.32	0.03	1.13	0.94	26.81	26.98	26.39	25.6	25.76	25.41
Q8WUD4	Q8WUD4	Coiled-coil domain-containing protein 12	CCDC12			5	5	5	51.8	51.8	51.8	19.18	0	8.48	117470000	9	5	5	4	2	1	2	0.41	0.27	0.8	0.44	0.41	0.27	0.8	0.44	24.2	24.89	24.08	24.43	22	24.33
Q8WUM0	Q8WUM0	Nuclear pore complex protein Nup133	NUP133			5	5	5	4	4	4	128.98	0	13.18	107690000	11	4	5	3	3	2	3	0.99	0.08	1.05	0.7	0.99	0.08	1.05	0.7	25.34	23.68	24.2	23.48	23.25	23.33
Q8WUZ0	Q8WUZ0	B-cell CLL/lymphoma 7 protein family member C	BCL7C			8	8	6	29	29	24.4	23.47	0	35.19	705270000	29	8	8	7	5	7	5	1.47	0.13	0.74	0.6	1.47	0.13	0.74	0.6	27.1	27.42	26.63	26.29	26.38	26.24
Q8WVB6	Q8WVB6	Chromosome transmission fidelity protein 18 homolog	CHTF18	+	Hmg20a_Ctrl	3	3	3	2.7	2.7	2.7	107.38	0	5.72	48213000	6	3	2	2	0	0	0	2.32	0.01	1.91	1.43	2.32	0.01	1.91	1.43	24.04	24.27	23.16	21.85	21.91	21.97
Q8WVC0	Q8WVC0	RNA polymerase-associated protein LEO1	LEO1			6	6	6	11.6	11.6	11.6	75.4	0	14.8	100570000	8	5	5	5	4	2	3	1.78	0.06	0.96	0.77	1.78	0.06	0.96	0.77	24.39	24.66	24.23	23.12	23.83	23.47
Q8WVK2	Q8WVK2	U4/U6.U5 small nuclear ribonucleoprotein 27 kDa protein	SNRNP27			7	7	7	24.5	24.5	24.5	18.86	0	29.3	710340000	29	4	5	7	7	6	7	1.44	0.04	-1.16	-0.84	1.44	0.04	-1.16	-0.84	25.8	25.93	26.84	27.6	27.01	27.44
Q8WVM7	Q8WVM7	Cohesin subunit SA-1	STAG1			5	4	4	4.9	4.1	4.1	144.43	0	13.27	97458000	7	2	4	2	3	1	1	1.59	0.02	1.67	1.13	1.59	0.02	1.67	1.13	23.95	25.18	23.97	22.18	23.01	22.88
Q8WVV9	Q8WVV9	Heterogeneous nuclear ribonucleoprotein L-like	HNRNPLL			6	6	6	18.1	18.1	18.1	60.08	0	15.82	323130000	15	6	6	6	4	4	3	2.49	0.02	1.41	1.15	2.49	0.02	1.41	1.15	26.43	26.34	25.87	25.09	24.7	24.65
Q8WW12	Q8WW12	PEST proteolytic signal-containing nuclear protein	PCNP			13	13	12	69.7	69.7	62.9	18.93	0	35.22	1272700000	55	10	9	11	10	6	9	0.59	0.44	0.42	0.32	0.59	0.44	0.42	0.32	28.19	27.86	27.56	27.78	26.92	27.64
Q8WWI1	Q8WWI1	LIM domain only protein 7	LMO7	+	Hmg20a_Ctrl	109	109	109	48.2	48.2	48.2	192.69	0	323.31	44062000000	540	86	82	70	101	104	100	3.25	0.01	-1.67	-1.43	3.25	0.01	-1.67	-1.43	31.86	31.72	31.31	33.26	33.3	33.33
Q8WWK9	Q8WWK9	Cytoskeleton-associated protein 2	CKAP2			4	4	4	9.4	9.4	9.4	76.99	0	10.64	142060000	8	4	3	3	1	2	1	2.1	0.01	1.79	1.31	2.1	0.01	1.79	1.31	25.26	25.28	24.92	23.14	24.04	22.91
Q8WWM7	Q8WWM7	Ataxin-2-like protein	ATXN2L			25	25	25	30.5	30.5	30.5	113.37	0	96.33	2138900000	106	18	19	23	18	20	20	1.36	0.31	-0.47	-0.41	1.36	0.31	-0.47	-0.41	28.04	28.2	28.3	28.4	28.9	28.65
Q8WWQ0	Q8WWQ0	PH-interacting protein	PHIP			28	28	28	13.9	13.9	13.9	206.69	0	116.79	2354300000	93	24	25	27	19	21	22	1.34	0.24	0.56	0.47	1.34	0.24	0.56	0.47	28.68	28.89	28.98	27.98	28.58	28.3
Q8WWY3	Q8WWY3	U4/U6 small nuclear ribonucleoprotein Prp31	PRPF31			9	9	9	20.2	20.2	20.2	55.46	0	50.03	546010000	32	7	7	8	5	7	8	1.34	0.26	0.54	0.45	1.34	0.26	0.54	0.45	26.73	26.92	26.33	26.05	26.25	26.07
Q8WXA9	Q8WXA9	Splicing regulatory glutamine/lysine-rich protein 1	SREK1			4	4	4	10.2	10.2	10.2	59.38	0	86.28	158210000	21	4	4	4	4	4	3	0.58	0.45	-0.42	-0.32	0.58	0.45	-0.42	-0.32	23.92	24.33	24.99	25	24.76	24.76
Q8WXF1	Q8WXF1	Paraspeckle component 1	PSPC1	+	Hmg20a_Ctrl	31	30	30	59.7	57.6	57.6	58.74	0	172.66	2042900000	85	23	26	27	14	18	18	3.45	0.01	1.84	1.58	3.45	0.01	1.84	1.58	28.92	28.97	29.39	27.11	27.32	27.32
Q8WXH0	Q8WXH0	Nesprin-2	SYNE2			3	3	3	0.7	0.7	0.7	796.43	0.01	1.93	104680000	3	1	1	1	3	2	3	0	1	0	0	0	1	0	0	22.69	21.24	23.1	24.7	22.42	24.82
Q8WXI9	Q8WXI9	Transcriptional repressor p66-beta	GATAD2B	+	Hmg20a_Ctrl	66	66	61	79.6	79.6	77.7	65.26	0	323.31	19185000000	315	58	62	60	35	27	23	4.15	0	3.54	2.93	4.15	0	3.54	2.93	32.3	32.54	32.39	29.25	28.78	28.58
Q8WYL5	Q8WYL5	Protein phosphatase Slingshot homolog 1	SSH1	+	Hmg20a_Ctrl	14	14	14	16	16	16	115.51	0	111.69	939990000	39	7	7	5	13	13	13	3.6	0	-2.64	-2.18	3.6	0	-2.64	-2.18	25.58	25.29	25.01	27.75	28.21	27.86
Q8WYP5	Q8WYP5	Protein ELYS	AHCTF1			20	20	20	14.5	14.5	14.5	252.5	0	130.18	1324800000	68	16	18	16	13	14	14	3.86	0.04	0.93	0.88	3.86	0.04	0.93	0.88	28.25	28.13	28.08	27.19	27.3	27.17
Q8WYQ5	Q8WYQ5	Microprocessor complex subunit DGCR8	DGCR8			2	2	2	3.2	3.2	3.2	86.04	0	3.57	99660000	10	2	2	2	2	2	2	0.92	0.42	0.4	0.34	0.92	0.42	0.4	0.34	23.93	24.12	24.61	23.81	23.87	23.77
Q92499	Q92499	ATP-dependent RNA helicase DDX1	DDX1			19	19	19	33.8	33.8	33.8	82.43	0	149.01	1081700000	67	12	15	12	17	17	17	1.22	0.19	-0.64	-0.51	1.22	0.19	-0.64	-0.51	26.78	27.06	27.34	27.33	27.9	27.85
Q92522	Q92522	Histone H1x	H1FX			26	26	26	64.3	64.3	64.3	22.49	0	224.93	5195900000	144	25	24	24	23	19	22	1.36	0.18	0.64	0.53	1.36	0.18	0.64	0.53	29.71	29.94	30.28	29.06	29.55	29.41
Q92576	Q92576	PHD finger protein 3	PHF3			15	15	15	9.2	9.2	9.2	229.48	0	34.87	796050000	49	13	11	9	9	9	9	1.47	0.28	0.5	0.43	1.47	0.28	0.5	0.43	27.47	27.1	27.11	26.61	26.92	26.66
Q92610	Q92610	Zinc finger protein 592	ZNF592	+	Hmg20a_Ctrl	14	14	12	17.7	17.7	16.5	137.53	0	70.46	992900000	41	13	14	11	5	5	4	3.78	0	2.24	1.93	3.78	0	2.24	1.93	28.22	27.83	28.09	26.01	25.59	25.8
Q92614	Q92614	Unconventional myosin-XVIIIa	MYO18A	+	Hmg20a_Ctrl	59	59	59	35.2	35.2	35.2	233.11	0	323.31	4128100000	174	12	15	14	49	54	54	3.35	0	-2.92	-2.29	3.35	0	-2.92	-2.29	27.55	27.09	27.01	29.75	30.5	30.17
Q92615	Q92615	La-related protein 4B	LARP4B			4	4	4	8.3	8.3	8.3	80.55	0	8.23	925530000	9	4	3	3	3	4	4	0.26	0.84	0.11	0.09	0.26	0.84	0.11	0.09	27.49	27.01	27.43	27.2	27.11	27.3
Q92747	Q92747	Actin-related protein 2/3 complex subunit 1A	ARPC1A			12	2	2	44.3	11.4	11.4	41.57	0	16.07	162370000	9	10	8	8	11	11	12	0.29	0.26	1.22	0.45	0.29	0.26	1.22	0.45	24.99	22.28	24.88	22.38	20.57	25.54
Q92766	Q92766	Ras-responsive element-binding protein 1	RREB1			14	14	14	12.2	12.2	12.2	181.42	0	123.96	785790000	54	10	12	12	10	7	12	0.26	0.86	-0.1	-0.08	0.26	0.86	-0.1	-0.08	26.69	26.89	27.15	27.08	27.03	26.89
Q92769	Q92769	Histone deacetylase 2	HDAC2	+	Hmg20a_Ctrl	25	25	13	49.6	49.6	35.2	55.36	0	236.73	4499100000	118	25	25	24	15	7	11	2.63	0	2.84	2.01	2.63	0	2.84	2.01	29.61	30.37	30.13	27.89	26.77	26.94
Q92785	Q92785	Zinc finger protein ubi-d4	DPF2			14	14	14	42.7	42.7	42.7	44.16	0	177.41	1143100000	43	12	12	10	7	9	8	2.7	0.02	1.15	0.99	2.7	0.02	1.15	0.99	27.94	28.22	27.68	26.77	26.86	26.75
Q92797	Q92797	Symplekin	SYMPK			10	10	10	12.2	12.2	12.2	141.15	0	43.91	1120400000	39	9	8	9	10	8	8	0.16	0.86	-0.1	-0.08	0.16	0.86	-0.1	-0.08	27.65	27.51	26.97	27.62	27.27	27.54
Q92804	Q92804	TATA-binding protein-associated factor 2N	TAF15			39	39	35	54.7	54.7	51.7	61.83	0	323.31	65637000000	206	33	30	33	26	27	28	2.25	0.27	0.48	0.44	2.25	0.27	0.48	0.44	33.5	33.31	33.56	32.92	32.96	33.06
Q92828;Q9UQN3	Q92828	Coronin-2A	CORO2A			18	18	18	28.4	28.4	28.4	59.76	0	54.2	2108500000	68	16	14	15	17	17	17	1.08	0.28	-0.54	-0.43	1.08	0.28	-0.54	-0.43	28.13	28.35	27.71	28.54	28.87	28.4
Q92841	Q92841	Probable ATP-dependent RNA helicase DDX17	DDX17			60	45	45	59.9	49	49	80.27	0	323.31	23066000000	310	55	53	49	56	55	57	0.15	0.93	0.05	0.05	0.15	0.93	0.05	0.05	31.61	31.84	32.03	31.76	31.73	31.84
Q92879;O95319	Q92879	CUGBP Elav-like family member 1	CELF1			5	5	5	11.5	11.5	11.5	52.06	0	33.37	187880000	14	5	5	5	5	2	3	1.37	0.11	0.81	0.64	1.37	0.11	0.81	0.64	25.52	25.06	25.01	24.83	24.16	24.16
Q92900	Q92900	Regulator of nonsense transcripts 1	UPF1			3	3	3	3.1	3.1	3.1	124.34	0	4.57	82496000	6	3	2	3	2	2	2	3.22	0.33	0.41	0.39	3.22	0.33	0.41	0.39	23.9	23.95	24.02	23.56	23.5	23.58
Q92922	Q92922	SWI/SNF complex subunit SMARCC1	SMARCC1			36	20	20	25.3	20.5	20.5	122.87	0	104.19	1263300000	63	27	31	27	26	29	27	0.84	0.65	0.22	0.2	0.84	0.65	0.22	0.2	27.84	27.69	27.75	27.77	27.4	27.45
Q92925	Q92925	SWI/SNF-related matrix-associated actin-dependent regulator of chromatin subfamily D member 2	SMARCD2			11	11	10	22.2	22.2	18.6	58.92	0	36.69	856400000	46	9	9	8	10	10	11	1.02	0.33	0.48	0.39	1.02	0.33	0.48	0.39	27.21	27.59	26.95	26.95	26.56	26.81
Q92945	Q92945	Far upstream element-binding protein 2	KHSRP			38	35	33	51.8	51.8	49.2	73.11	0	323.31	9045300000	176	34	33	37	33	33	33	0.89	0.44	0.39	0.32	0.89	0.44	0.39	0.32	30.42	30.65	31.12	30.37	30.31	30.34
Q92973	Q92973	Transportin-1	TNPO1			2	2	2	2.6	2.6	2.6	102.35	0	4.49	50133000	7	2	2	2	2	1	1	0.95	0.1	0.97	0.66	0.95	0.1	0.97	0.66	23.21	23.84	22.93	22.99	22.45	21.64
Q92974	Q92974	Rho guanine nucleotide exchange factor 2	ARHGEF2	+	Hmg20a_Ctrl	9	9	9	12.4	12.4	12.4	111.54	0	42.46	562090000	23	8	8	8	5	3	5	2.3	0.01	1.86	1.39	2.3	0.01	1.86	1.39	26.95	27.57	26.7	25.07	24.96	25.63
Q93050	Q93050	V-type proton ATPase 116 kDa subunit a isoform 1	ATP6V0A1			2	2	2	2.2	2.2	2.2	96.41	0	3.11	33017000	4	0	1	0	2	2	2	0	1	0	0	0	1	0	0	22.66	23.15	22.29	22.8	23.56	23.47
Q93074;Q86YW9	Q93074	Mediator of RNA polymerase II transcription subunit 12	MED12			3	3	3	2.2	2.2	2.2	243.08	0	41.06	80892000	9	3	2	1	2	2	1	0.21	0.56	0.47	0.25	0.21	0.56	0.47	0.25	24.45	23.98	22.43	23.8	23.77	21.89
Q93077;Q8IUE6	Q93077;Q8IUE6	Histone H2A type 1-C;Histone H2A type 2-B	HIST1H2AC;HIST2H2AB			17	2	0	77.7	13.8	0	14.11	0	56.73	3180000000	25	14	16	16	14	13	13	0.09	0.88	-0.1	-0.07	0.09	0.88	-0.1	-0.07	28.66	28.62	29.7	28.77	29.09	29.4
Q969G3	Q969G3	SWI/SNF-related matrix-associated actin-dependent regulator of chromatin subfamily E member 1	SMARCE1			23	23	23	59.4	59.4	59.4	46.65	0	323.31	5864500000	129	22	22	17	16	14	15	2.12	0.02	1.44	1.12	2.12	0.02	1.44	1.12	30.4	30.62	29.76	29.06	28.78	28.61
Q969G5	Q969G5	Protein kinase C delta-binding protein	PRKCDBP			9	9	9	38.3	38.3	38.3	27.7	0	37.2	303370000	26	5	5	4	9	8	7	2.39	0.02	-1.49	-1.19	2.39	0.02	-1.49	-1.19	24.64	25.01	24.25	26.19	26.29	25.89
Q96A00	Q96A00	Protein phosphatase 1 regulatory subunit 14A	PPP1R14A			2	2	2	13.6	13.6	13.6	16.69	0	3.67	122810000	8	2	2	2	1	2	2	0.43	0.33	0.66	0.4	0.43	0.33	0.66	0.4	24.21	25.11	23.87	22.66	24.35	24.2
Q96A72	Q96A72	Protein mago nashi homolog 2	MAGOHB			6	6	1	43.2	43.2	6.1	17.28	0	17.35	440070000	30	5	5	5	6	6	5	3.71	0.02	-1.23	-1.13	3.71	0.02	-1.23	-1.13	25.3	25.38	25.48	26.62	26.48	26.75
Q96AE4	Q96AE4	Far upstream element-binding protein 1	FUBP1			15	8	8	20.5	14	14	67.56	0	21.05	395590000	27	12	13	13	12	11	14	0.15	0.81	-0.15	-0.11	0.15	0.81	-0.15	-0.11	25.75	25.45	26.59	26.27	25.74	26.23
Q96AG4	Q96AG4	Leucine-rich repeat-containing protein 59	LRRC59			6	6	6	15.3	15.3	15.3	34.93	0	15.17	452370000	26	6	5	4	5	5	5	2.98	0.04	-0.93	-0.84	2.98	0.04	-0.93	-0.84	25.71	25.73	25.46	26.44	26.63	26.63
Q96B26	Q96B26	Exosome complex component RRP43	EXOSC8			2	2	2	5.4	5.4	5.4	30.04	0	6.33	78544000	7	2	1	1	2	2	2	0	1	0	0	0	1	0	0	24.17	22.15	22.06	23.58	23.75	23.64
Q96BD5	Q96BD5	PHD finger protein 21A	PHF21A	+	Hmg20a_Ctrl	42	42	42	54.3	54.3	54.3	74.85	0	323.31	10402000000	189	40	41	40	6	5	6	4.76	0	7.21	5.55	4.76	0	7.21	5.55	31.55	31.6	31.96	25.01	24.11	24.36
Q96BT3	Q96BT3	Centromere protein T	CENPT			4	4	4	13.4	13.4	13.4	60.42	0	16.23	72644000	9	4	4	4	1	0	2	1.36	0.02	1.65	1.05	1.36	0.02	1.65	1.05	24.29	24.38	24.1	21.67	22.52	23.62
Q96C19	Q96C19	EF-hand domain-containing protein D2	EFHD2	+	Hmg20a_Ctrl	19	19	18	63.3	63.3	58.8	26.7	0	240.1	10813000000	102	15	13	10	16	15	17	3.71	0.01	-2.21	-1.89	3.71	0.01	-2.21	-1.89	29.45	29.28	28.96	31.45	31.57	31.28
Q96CB8	Q96CB8	Integrator complex subunit 12	INTS12			8	8	8	20.1	20.1	20.1	48.81	0	25.08	316040000	13	6	7	7	4	1	2	0.83	0.02	2.2	0.98	0.83	0.02	2.2	0.98	26.59	26.4	25.55	25.08	21.6	25.26
Q96CT7	Q96CT7	Coiled-coil domain-containing protein 124	CCDC124			7	7	7	34.1	34.1	34.1	25.84	0	23.17	356620000	35	6	6	6	7	7	7	1.33	0.22	-0.58	-0.48	1.33	0.22	-0.58	-0.48	25.5	25.25	25.84	26.21	26.23	25.89
Q96CW1	Q96CW1	AP-2 complex subunit mu	AP2M1			6	6	6	15.4	15.4	15.4	49.65	0	13.81	310300000	28	5	6	5	5	5	5	0.47	0.56	-0.33	-0.25	0.47	0.56	-0.33	-0.25	25.28	25.62	25.44	26.07	25.21	26.05
Q96DH6	Q96DH6	RNA-binding protein Musashi homolog 2	MSI2			3	3	3	10.4	10.4	10.4	35.2	0	28.55	434920000	15	3	3	3	1	2	2	0.86	0.02	2.4	1.05	0.86	0.02	2.4	1.05	27.07	26.78	25.93	21.7	25.28	25.59
Q96DI7	Q96DI7	U5 small nuclear ribonucleoprotein 40 kDa protein	SNRNP40			8	8	8	31.7	31.7	31.7	39.31	0	36.82	375320000	19	5	7	3	4	5	8	0.65	0.59	-0.27	-0.23	0.65	0.59	-0.27	-0.23	25.79	25.51	25.96	26.07	25.77	26.25
Q96DT7	Q96DT7	Zinc finger and BTB domain-containing protein 10	ZBTB10			4	4	4	9.6	9.6	9.6	94.89	0	11.8	120100000	5	4	3	3	2	0	0	1.45	0.01	2.04	1.23	1.45	0.01	2.04	1.23	24.81	25.49	24.58	24.02	21.99	22.74
Q96E14	Q96E14	RecQ-mediated genome instability protein 2	RMI2			3	3	3	27.9	27.9	27.9	15.87	0	6.64	32260000	5	3	3	2	0	1	1	1.7	0.05	1.05	0.82	1.7	0.05	1.05	0.82	22.82	23.54	22.81	21.97	22.27	21.78
Q96E39	Q96E39	RNA binding motif protein, X-linked-like-1	RBMXL1			61	14	14	78.5	34.1	34.1	42.14	0	54.11	2178700000	63	58	57	58	54	57	55	2.48	0.04	0.95	0.83	2.48	0.04	0.95	0.83	28.72	28.69	29.03	27.65	27.99	27.95
Q96EP5	Q96EP5	DAZ-associated protein 1	DAZAP1			3	3	3	9.1	9.1	9.1	43.38	0	14.43	164110000	14	3	3	3	3	3	3	0.09	0.88	0.11	0.07	0.09	0.88	0.11	0.07	24.33	24.53	25.49	25.01	24.19	24.84
Q96ES7	Q96ES7	SAGA-associated factor 29 homolog	CCDC101			2	2	2	5.5	5.5	5.5	33.24	0	4.41	41025000	2	2	2	2	2	2	1	0.18	0.71	0.26	0.16	0.18	0.71	0.26	0.16	22.77	23.72	22.81	22.33	22.46	23.76
Q96EU6	Q96EU6	Ribosomal RNA processing protein 36 homolog	RRP36			4	4	4	18.1	18.1	18.1	29.82	0	7.49	143630000	9	4	4	4	3	3	3	1.33	0.34	0.45	0.39	1.33	0.34	0.45	0.39	24.64	24.92	24.73	24.19	24.58	24.17
Q96EY1	Q96EY1	DnaJ homolog subfamily A member 3, mitochondrial	DNAJA3			5	5	5	11.5	11.5	11.5	52.49	0	12.61	210330000	17	3	3	3	3	3	5	0.88	0.42	-0.41	-0.34	0.88	0.42	-0.41	-0.34	24.61	24.9	25.07	25.31	24.96	25.55
Q96F86	Q96F86	Enhancer of mRNA-decapping protein 3	EDC3			5	5	5	12.4	12.4	12.4	56.08	0	8.32	191900000	8	5	4	3	5	3	2	0.53	0.46	0.42	0.31	0.53	0.46	0.42	0.31	25.42	25.21	24.56	25.01	24.22	24.7
Q96FF9	Q96FF9	Sororin	CDCA5			7	7	7	38.5	38.5	38.5	27.6	0	26.14	574450000	23	7	6	5	3	3	4	0.87	0.34	0.49	0.39	0.87	0.34	0.49	0.39	26.78	26.79	26.7	25.78	26.68	26.33
Q96FS4	Q96FS4	Signal-induced proliferation-associated protein 1	SIPA1	+	Hmg20a_Ctrl	54	54	54	57.2	57.2	57.2	112.15	0	319.19	5757000000	161	27	27	17	47	48	44	4.31	0	-2.7	-2.36	4.31	0	-2.7	-2.36	28.01	27.94	27.77	30.51	30.85	30.45
Q96FV9	Q96FV9	THO complex subunit 1	THOC1			5	5	5	10.8	10.8	10.8	75.67	0	7.49	121430000	9	4	3	3	4	3	3	0.33	0.81	0.13	0.11	0.33	0.81	0.13	0.11	24.5	24.2	24.41	24.24	23.99	24.48
Q96G25	Q96G25	Mediator of RNA polymerase II transcription subunit 8	MED8			3	3	3	25.7	25.7	25.7	29.08	0	47.25	189550000	10	3	3	2	1	0	2	0.91	0.02	1.96	0.98	0.91	0.02	1.96	0.98	25.56	25.8	24.99	24.36	21.52	24.57
Q96GA3	Q96GA3	Protein LTV1 homolog	LTV1			2	2	2	5.3	5.3	5.3	54.85	0	3.47	75805000	5	2	2	2	1	1	1	0.9	0.08	1.15	0.72	0.9	0.08	1.15	0.72	23.71	24.87	23.16	22.93	22.14	23.22
Q96GD4	Q96GD4	Aurora kinase B	AURKB			5	5	5	20.3	20.3	20.3	39.31	0	29.41	96238000	13	4	4	4	3	1	2	1.33	0.02	1.84	1.12	1.33	0.02	1.84	1.12	24.35	24.99	24.43	23.88	21.75	22.6
Q96GM5	Q96GM5	SWI/SNF-related matrix-associated actin-dependent regulator of chromatin subfamily D member 1	SMARCD1			11	10	8	31.8	28.2	24.7	58.23	0	40.87	630200000	36	9	11	9	8	6	6	0.73	0.45	0.4	0.32	0.73	0.45	0.4	0.32	26.62	27.21	26.56	26.61	26.45	26.15
Q96GM8	Q96GM8	Target of EGR1 protein 1	TOE1			4	4	4	10	10	10	56.55	0	5.32	145150000	11	4	4	4	3	3	4	0.28	0.76	-0.18	-0.14	0.28	0.76	-0.18	-0.14	24.13	24.48	24.89	24.41	24.87	24.76
Q96GN5	Q96GN5	Cell division cycle-associated 7-like protein	CDCA7L	+	Hmg20a_Ctrl	7	7	7	10.4	10.4	10.4	52.21	0	9.62	170210000	14	7	6	4	1	1	1	3.91	0	3.17	2.61	3.91	0	3.17	2.61	25.69	25.75	25.67	22.38	22.26	22.95
Q96GQ7	Q96GQ7	Probable ATP-dependent RNA helicase DDX27	DDX27			7	7	7	8.3	8.3	8.3	89.83	0	11.07	194640000	20	6	6	7	5	5	6	1.1	0.51	0.32	0.28	1.1	0.51	0.32	0.28	25.14	24.99	25.41	24.83	24.77	24.97
Q96HC4	Q96HC4	PDZ and LIM domain protein 5	PDLIM5			2	2	2	4.7	4.7	4.7	63.94	0	3.79	99648000	3	0	0	0	0	2	2	0	1	0	0	0	1	0	0	21.37	21.22	21.6	21.74	25.96	25.01
Q96I24	Q96I24	Far upstream element-binding protein 3	FUBP3			55	55	50	88.1	88.1	85.3	61.64	0	323.31	16730000000	354	53	51	45	44	43	46	2.34	0.09	0.77	0.68	2.34	0.09	0.77	0.68	31.76	31.57	31.63	31.12	30.7	30.82
Q96I25	Q96I25	Splicing factor 45	RBM17			19	19	19	38.4	38.4	38.4	44.96	0	323.31	3155400000	104	19	19	19	15	18	16	1.61	0.53	0.29	0.26	1.61	0.53	0.29	0.26	29.14	29.03	29.2	28.95	28.73	28.82
Q96IK1;Q8IYS8	Q96IK1	Biorientation of chromosomes in cell division protein 1	BOD1			3	3	3	16.2	16.2	16.2	19.2	0	3.84	88361000	8	2	3	3	3	3	3	3.11	0.06	-0.86	-0.79	3.11	0.06	-0.86	-0.79	23.22	23.52	23.27	24.17	24.22	24.19
Q96IZ0	Q96IZ0	PRKC apoptosis WT1 regulator protein	PAWR	+	Hmg20a_Ctrl	4	4	4	12.4	12.4	12.4	36.57	0	6.96	81935000	5	4	4	3	0	0	0	2.95	0	2.51	1.93	2.95	0	2.51	1.93	24.65	25.06	24.45	22.7	21.98	21.96
Q96JM3	Q96JM3	Chromosome alignment-maintaining phosphoprotein 1	CHAMP1			13	13	13	21.1	21.1	21.1	89.1	0	29.58	723530000	40	11	11	11	11	8	10	1.86	0.3	0.46	0.42	1.86	0.3	0.46	0.42	27.02	26.97	27.2	26.66	26.43	26.71
Q96JM7	Q96JM7	Lethal(3)malignant brain tumor-like protein 3	L3MBTL3	+	Hmg20a_Ctrl	4	4	4	3.5	3.5	3.5	88.34	0	10.19	307700000	8	4	4	4	1	0	0	3.81	0	4.49	3.39	3.81	0	4.49	3.39	26.17	26.97	26.8	21.96	21.94	22.59
Q96K58	Q96K58	Zinc finger protein 668	ZNF668			2	2	2	2.9	2.9	2.9	67.89	0.01	2.43	41740000	5	1	2	2	0	1	0	1.17	0.04	1.3	0.85	1.17	0.04	1.3	0.85	22.12	23.59	23.65	21.51	21.91	22.03
Q96KM6	Q96KM6	Zinc finger protein 512B	ZNF512B	+	Hmg20a_Ctrl	3	3	3	5.4	5.4	5.4	97.26	0	4.93	221790000	10	3	3	3	1	1	0	3.73	0	3.87	2.99	3.73	0	3.87	2.99	25.56	25.89	26.08	21.52	22.38	22.01
Q96KQ7	Q96KQ7	Histone-lysine N-methyltransferase EHMT2	EHMT2			11	11	11	11.2	11.2	11.2	132.37	0	40.02	400900000	29	9	8	5	7	8	6	0.11	0.93	-0.05	-0.04	0.11	0.93	-0.05	-0.04	25.81	25.92	26.15	26.02	26.2	25.8
Q96KR1	Q96KR1	Zinc finger RNA-binding protein	ZFR			22	22	22	22.7	22.7	22.7	117.01	0	323.31	1759000000	76	17	22	21	16	15	14	1.32	0.29	0.5	0.42	1.32	0.29	0.5	0.42	28.19	28.34	28.71	28.08	27.79	27.89
Q96L91	Q96L91	E1A-binding protein p400	EP400			40	40	40	18.4	18.4	18.4	343.48	0	323.31	2708800000	143	38	39	32	29	24	26	1.87	0.02	1.28	0.98	1.87	0.02	1.28	0.98	29.29	29.28	28.99	28.47	27.54	27.71
Q96LT9	Q96LT9	RNA-binding protein 40	RNPC3			3	3	3	8.7	8.7	8.7	58.57	0	8.12	109020000	8	2	2	2	2	1	3	0.27	0.42	0.66	0.33	0.27	0.42	0.66	0.33	24.16	24.07	24.28	24.72	21.56	24.24
Q96M96	Q96M96	FYVE, RhoGEF and PH domain-containing protein 4	FGD4	+	Hmg20a_Ctrl	15	15	15	26.1	26.1	26.1	86.63	0	44.84	557300000	35	11	8	2	11	11	13	2.43	0.01	-1.82	-1.4	2.43	0.01	-1.82	-1.4	25.63	25.42	24.69	27.12	26.89	27.19
Q96ME7	Q96ME7	Zinc finger protein 512	ZNF512			3	3	3	8.5	8.5	8.5	64.68	0	8.59	127130000	8	2	3	3	2	3	2	0.85	0.03	1.84	0.92	0.85	0.03	1.84	0.92	24.42	24.79	25.02	22.11	24.86	21.76
Q96MU7	Q96MU7	YTH domain-containing protein 1	YTHDC1			17	17	17	24.3	24.3	24.3	84.7	0	162.08	1841200000	64	16	17	15	15	15	13	1.39	0.25	0.54	0.46	1.39	0.25	0.54	0.46	28.38	28.45	28.49	27.54	28.12	28.03
Q96MX3	Q96MX3	Zinc finger protein 48	ZNF48			4	4	4	8.1	8.1	8.1	67.82	0	8.91	83001000	8	4	4	2	1	2	2	1.44	0.04	1.19	0.86	1.44	0.04	1.19	0.86	23.92	23.82	25.01	23.18	22.96	23.04
Q96MY1;O94818	Q96MY1;O94818	Nucleolar protein 4-like;Nucleolar protein 4	NOL4L;NOL4	+	Hmg20a_Ctrl	5	5	5	10.6	10.6	10.6	47.21	0	7.96	157830000	9	5	5	5	0	0	0	2.99	0	3.42	2.44	2.99	0	3.42	2.44	25.32	26.05	25.56	22.89	21.82	21.95
Q96N64	Q96N64	PWWP domain-containing protein 2A	PWWP2A			7	7	7	10.5	10.5	10.5	81.96	0	67.84	256100000	16	7	6	5	3	2	1	1.37	0.01	2.35	1.3	1.37	0.01	2.35	1.3	25.81	26.14	26.12	24.21	24.7	22.11
Q96N67;Q96HP0	Q96N67	Dedicator of cytokinesis protein 7	DOCK7	+	Hmg20a_Ctrl	13	13	13	8.6	8.6	8.6	242.56	0	112.71	455600000	28	3	5	2	10	11	9	5.54	0	-2.86	-2.66	5.54	0	-2.86	-2.66	24.09	24.13	24.14	26.84	27.01	27.09
Q96NC0	Q96NC0	Zinc finger matrin-type protein 2	ZMAT2			7	7	7	30.7	30.7	30.7	23.61	0	45.42	380040000	15	4	5	3	4	5	3	0.48	0.56	0.32	0.25	0.48	0.56	0.32	0.25	26.1	26.36	25.41	25.76	25.55	25.59
Q96P16	Q96P16	Regulation of nuclear pre-mRNA domain-containing protein 1A	RPRD1A			3	3	3	17.9	17.9	17.9	35.72	0	18.49	144660000	6	3	2	2	3	1	2	0.94	0.03	1.66	0.91	0.94	0.03	1.66	0.91	25.5	24.9	24.57	24.18	21.76	24.05
Q96PE2	Q96PE2	Rho guanine nucleotide exchange factor 17	ARHGEF17			5	5	5	3.8	3.8	3.8	221.67	0	17.4	124760000	6	1	0	0	3	5	2	0	1	0	0	0	1	0	0	22.24	22.52	21.25	25.07	25.45	25.21
Q96PK6;A0A0A0MSL8	Q96PK6	RNA-binding protein 14	RBM14			48	48	47	55	55	54.3	69.49	0	323.31	29446000000	308	45	46	44	43	40	40	1.99	0.14	0.66	0.58	1.99	0.14	0.66	0.58	32.37	32.49	32.53	32.01	31.54	31.85
Q96PU4	Q96PU4	E3 ubiquitin-protein ligase UHRF2	UHRF2			3	3	3	5.9	5.9	5.9	89.98	0	13.87	62405000	6	2	3	3	2	1	0	1.09	0.08	1.01	0.71	1.09	0.08	1.01	0.71	23.88	24.05	23.81	23.7	22.77	22.23
Q96PU8	Q96PU8	Protein quaking	QKI			8	8	8	38.4	38.4	38.4	37.67	0	42.97	659830000	43	8	7	7	8	6	7	2.23	0.1	0.74	0.65	2.23	0.1	0.74	0.65	27.15	26.9	27.03	26.52	26.14	26.2
Q96Q45	Q96Q45	Transmembrane protein 237	TMEM237			4	4	4	13.5	13.5	13.5	45.53	0	12.87	188120000	12	0	0	0	3	3	4	0	1	0	0	0	1	0	0	21.97	22.61	22.9	25.7	26	25.96
Q96QC0	Q96QC0	Serine/threonine-protein phosphatase 1 regulatory subunit 10	PPP1R10			11	11	11	13.9	13.9	13.9	99.06	0	38.2	566500000	33	10	7	9	6	7	7	1.39	0.56	0.27	0.25	1.39	0.56	0.27	0.25	26.55	26.74	26.77	26.37	26.35	26.53
Q96SB3	Q96SB3	Neurabin-2	PPP1R9B			71	71	69	60.6	60.6	60.6	89.19	0	323.31	39914000000	411	64	66	52	63	62	55	0.43	0.59	-0.3	-0.23	0.43	0.59	-0.3	-0.23	32.84	32.42	31.9	32.76	32.83	32.47
Q96ST2	Q96ST2	Protein IWS1 homolog	IWS1			6	6	6	7.9	7.9	7.9	91.95	0	9	181420000	12	5	5	5	3	3	3	0.92	0.42	0.4	0.33	0.92	0.42	0.4	0.33	24.74	25.09	25.29	24.84	24.68	24.4
Q96ST3	Q96ST3	Paired amphipathic helix protein Sin3a	SIN3A			10	10	10	9.5	9.5	9.5	145.17	0	56.25	748700000	38	10	10	10	8	7	8	0.73	0.48	0.37	0.3	0.73	0.48	0.37	0.3	26.95	27.13	27.18	26.39	27.14	26.64
Q96SY0	Q96SY0	von Willebrand factor A domain-containing protein 9	VWA9			3	3	3	10.6	10.6	10.6	57.47	0	22.88	72804000	6	2	3	1	2	2	2	0.31	0.42	-0.59	-0.33	0.31	0.42	-0.59	-0.33	23.58	23.85	21.41	23.87	23.27	23.49
Q96T23	Q96T23	Remodeling and spacing factor 1	RSF1			22	22	22	16.9	16.9	16.9	163.82	0	151.7	1291500000	67	21	20	19	15	9	13	2.73	0.02	1.33	1.13	2.73	0.02	1.33	1.13	28.1	28.34	28.25	27.12	26.57	27
Q96T37	Q96T37	Putative RNA-binding protein 15	RBM15			29	29	28	37.3	37.3	36.2	107.19	0	142.24	2472100000	113	25	24	19	22	20	20	2.49	0.16	0.59	0.54	2.49	0.16	0.59	0.54	28.92	28.86	28.9	28.13	28.44	28.33
Q96T58	Q96T58	Msx2-interacting protein	SPEN			49	49	49	17.2	17.2	17.2	402.24	0	268.59	3134700000	149	43	45	27	34	24	26	1.29	0.06	1.06	0.76	1.29	0.06	1.06	0.76	29.66	29.46	28.7	28.69	27.86	28.11
Q96T88	Q96T88	E3 ubiquitin-protein ligase UHRF1	UHRF1			6	6	6	9	9	9	89.81	0	16.8	96909000	12	5	4	3	4	4	6	2.58	0.06	-0.89	-0.78	2.58	0.06	-0.89	-0.78	23.34	23.37	23.62	24.46	24.39	24.14
Q99459	Q99459	Cell division cycle 5-like protein	CDC5L			16	16	16	27.7	27.7	27.7	92.25	0	126.96	674180000	45	10	14	10	6	11	9	0.36	0.86	-0.09	-0.08	0.36	0.86	-0.09	-0.08	26.88	26.72	26.68	26.87	26.69	26.99
Q99496	Q99496	E3 ubiquitin-protein ligase RING2	RNF2	+	Hmg20a_Ctrl	7	5	5	28.9	24.4	24.4	37.66	0	57.37	388860000	21	6	7	6	5	4	4	3.47	0.01	1.82	1.57	3.47	0.01	1.82	1.57	26.52	26.59	26.74	25.08	24.74	24.58
Q99501	Q99501	GAS2-like protein 1	GAS2L1			3	3	3	3.8	3.8	3.8	72.72	0	4.44	43032000	4	2	0	0	3	2	3	0	1	0	0	0	1	0	0	22.39	21.83	21.78	23.09	23.36	24.1
Q99549	Q99549	M-phase phosphoprotein 8	MPHOSPH8			7	7	7	14.9	14.9	14.9	97.18	0	26.23	465180000	25	7	7	5	5	4	5	1.62	0.12	0.75	0.62	1.62	0.12	0.75	0.62	26.48	26.48	25.87	25.54	25.61	25.42
Q99575	Q99575	Ribonucleases P/MRP protein subunit POP1	POP1			7	7	7	8.4	8.4	8.4	114.71	0	46.35	184120000	20	6	5	5	2	3	3	1.11	0.02	1.74	1	1.11	0.02	1.74	1	24.96	25.16	25.55	22.51	24.88	23.06
Q99590	Q99590	Protein SCAF11	SCAF11			27	27	27	14.5	14.5	14.5	164.65	0	139.17	3550300000	99	23	23	26	22	20	20	2.99	0.06	0.86	0.78	2.99	0.06	0.86	0.78	29.4	29.56	29.73	28.77	28.65	28.7
Q99700	Q99700	Ataxin-2	ATXN2			4	4	4	5.9	5.9	5.9	140.28	0	13.37	123520000	10	2	2	2	2	3	3	0	1	0	0	0	1	0	0	22.29	22.07	21.64	24.3	24.53	25.13
Q99728	Q99728	BRCA1-associated RING domain protein 1	BARD1			3	3	3	5.4	5.4	5.4	86.65	0	7.13	91222000	7	2	3	2	2	1	3	0.95	0.06	1.31	0.8	0.95	0.06	1.31	0.8	24.42	24.7	23.59	23.72	21.87	23.2
Q99729	Q99729	Heterogeneous nuclear ribonucleoprotein A/B	HNRNPAB			33	32	32	53	53	53	36.22	0	267.88	15770000000	168	29	30	28	29	29	29	0.66	0.58	0.28	0.24	0.66	0.58	0.28	0.24	31.4	31.25	31.63	31.32	30.83	31.29
Q99848	Q99848	Probable rRNA-processing protein EBP2	EBNA1BP2			21	21	21	58.2	58.2	58.2	34.85	0	107.21	3423300000	97	17	19	17	12	15	15	3.17	0.07	0.81	0.75	3.17	0.07	0.81	0.75	29.41	29.38	29.61	28.59	28.75	28.62
Q99877	Q99877	Histone H2B type 1-N	HIST1H2BN			25	1	0	83.3	8.7	0	13.92	0	5.28	3273800000	7	23	23	24	25	25	24	0.56	0.03	3.09	0.89	0.56	0.03	3.09	0.89	29.25	29.49	29.52	28.35	29.2	21.43
Q99879	Q99879	Histone H2B type 1-M	HIST1H2BM			25	1	1	83.3	8.7	8.7	13.99	0.01	2.18	542130000	7	23	23	24	25	25	24	2.03	0.03	1.19	0.95	2.03	0.03	1.19	0.95	27.14	27.02	26.73	25.39	26.16	25.76
Q99880	Q99880	Histone H2B type 1-L	HIST1H2BL			23	2	1	83.3	19.8	8.7	13.95	0	4.06	229100000	6	21	21	22	21	23	21	1.14	0.01	2.81	1.3	1.14	0.01	2.81	1.3	25.75	26.29	25.09	22.17	25.08	21.46
Q99959	Q99959	Plakophilin-2	PKP2			8	8	8	14.1	14.1	14.1	97.41	0	30.63	276840000	17	7	5	6	6	5	5	0.33	0.84	0.11	0.1	0.33	0.84	0.11	0.1	25.82	25.53	25.41	25.49	25.57	25.36
Q9BPX5	Q9BPX5	Actin-related protein 2/3 complex subunit 5-like protein	ARPC5L			20	20	19	96.1	96.1	96.1	16.94	0	323.31	19270000000	113	19	20	16	15	20	16	0.09	0.87	0.1	0.07	0.09	0.87	0.1	0.07	31.88	31.91	30.79	31.28	31.67	31.33
Q9BQ04	Q9BQ04	RNA-binding protein 4B	RBM4B			16	3	3	45.1	14.8	14.8	40.15	0	67.65	120110000	14	13	13	13	15	13	14	1.01	0.1	0.93	0.65	1.01	0.1	0.93	0.65	24.62	24.64	24.16	23.9	22.75	24
Q9BQ15	Q9BQ15	SOSS complex subunit B1	NABP2	+	Hmg20a_Ctrl	4	4	4	19	19	19	22.34	0	21.16	523950000	15	4	4	4	3	3	3	3.31	0.01	2.32	1.9	3.31	0.01	2.32	1.9	26.99	27.36	27	25.16	24.53	24.69
Q9BQ39	Q9BQ39	ATP-dependent RNA helicase DDX50	DDX50	+	Hmg20a_Ctrl	10	6	6	15.5	10.3	10.3	82.56	0	17.44	147700000	13	8	8	8	5	7	7	3.84	0.01	1.95	1.71	3.84	0.01	1.95	1.71	25.16	25.19	25.39	23.53	23.16	23.21
Q9BQ48	Q9BQ48	39S ribosomal protein L34, mitochondrial	MRPL34			5	5	5	28.3	28.3	28.3	10.17	0	13.87	256390000	19	3	5	4	5	5	5	2.45	0.04	-1.02	-0.87	2.45	0.04	-1.02	-0.87	24.64	24.81	24.81	26.04	25.5	25.78
Q9BQ61	Q9BQ61	Uncharacterized protein C19orf43	C19orf43			6	6	6	46.6	46.6	46.6	18.42	0	9.64	140440000	11	5	4	5	3	2	5	1.26	0.34	0.45	0.39	1.26	0.34	0.45	0.39	24.76	24.69	24.71	24.4	23.94	24.47
Q9BQE9	Q9BQE9	B-cell CLL/lymphoma 7 protein family member B	BCL7B			5	3	2	30.2	23.8	19.3	22.2	0	13.94	131610000	11	5	5	4	4	3	3	1	0.03	1.59	0.91	1	0.03	1.59	0.91	25.01	25.23	23.96	23.77	21.88	23.79
Q9BQG0	Q9BQG0	Myb-binding protein 1A	MYBBP1A			26	26	26	18	18	18	148.85	0	97.1	3255700000	99	22	24	25	20	17	23	0.41	0.79	0.15	0.13	0.41	0.79	0.15	0.13	28.86	29.2	29.32	28.88	28.95	29.1
Q9BQI0	Q9BQI0	Allograft inflammatory factor 1-like	AIF1L			4	4	4	25.3	25.3	25.3	17.07	0	50.89	1125700000	12	2	4	2	4	4	4	1.19	0.22	-0.61	-0.49	1.19	0.22	-0.61	-0.49	27.46	27.07	26.87	27.45	28.02	27.77
Q9BR76;A9Z1Z3	Q9BR76	Coronin-1B	CORO1B	+	Hmg20a_Ctrl	40	38	36	63.2	60.7	59.3	54.23	0	323.31	18527000000	198	25	24	19	35	36	38	2.95	0.01	-2.19	-1.74	2.95	0.01	-2.19	-1.74	30.12	29.96	29.4	31.83	32.3	31.92
Q9BRH9	Q9BRH9	Zinc finger protein 251	ZNF251			2	2	2	4.2	4.2	4.2	75.76	0	4.63	49750000	4	2	2	2	2	1	1	0.74	0.11	1.06	0.64	0.74	0.11	1.06	0.64	23.38	23.95	23.13	22.71	23.31	21.24
Q9BSC4	Q9BSC4	Nucleolar protein 10	NOL10			6	6	6	10.2	10.2	10.2	80.3	0	24.16	365640000	25	4	5	6	4	4	3	2.01	0.03	1.15	0.92	2.01	0.03	1.15	0.92	26.23	26.28	26.76	25.49	25.42	24.92
Q9BSI4	Q9BSI4	TERF1-interacting nuclear factor 2	TINF2	+	Hmg20a_Ctrl	2	2	2	6	6	6	50.02	0.01	2.03	44191000	4	2	2	2	0	1	0	3.24	0.01	1.87	1.58	3.24	0.01	1.87	1.58	23.62	24.08	23.63	21.71	21.89	22.1
Q9BSJ6	Q9BSJ6	Protein FAM64A	FAM64A			5	5	5	25	25	25	27.48	0	38.69	244670000	10	3	5	3	3	2	1	1.13	0.02	2.15	1.13	1.13	0.02	2.15	1.13	25.48	25.97	26.32	24.45	24.81	22.06
Q9BTC0	Q9BTC0	Death-inducer obliterator 1	DIDO1			24	24	24	16.8	16.8	16.8	243.87	0	115.33	1536200000	83	21	22	24	16	18	18	2.43	0.24	0.5	0.47	2.43	0.24	0.5	0.47	28.09	28.35	28.18	27.73	27.74	27.64
Q9BTC8	Q9BTC8	Metastasis-associated protein MTA3	MTA3	+	Hmg20a_Ctrl	26	15	15	44.3	28.8	28.8	67.5	0	52.51	1405200000	49	24	24	23	6	5	5	3.95	0	6.73	4.65	3.95	0	6.73	4.65	28.63	28.88	29.04	22.5	22.6	21.27
Q9BTD8	Q9BTD8	RNA-binding protein 42	RBM42			9	9	9	24.6	24.6	24.6	50.41	0	26.67	267100000	18	8	7	5	5	2	6	0.6	0.07	1.62	0.73	0.6	0.07	1.62	0.73	25.7	25.62	26.24	25.39	21.86	25.46
Q9BTM1	Q9BTM1	Histone H2A.J	H2AFJ			17	17	0	78.3	78.3	0	14.02	0	323.31	53504000000	140	15	16	16	14	14	13	0.48	0.54	0.34	0.26	0.48	0.54	0.34	0.26	32.9	33.3	33.68	32.75	33.36	32.75
Q9BTT4	Q9BTT4	Mediator of RNA polymerase II transcription subunit 10	MED10			2	2	2	17	17	17	15.69	0	3.57	64531000	4	2	2	2	2	1	1	0.7	0.07	1.39	0.73	0.7	0.07	1.39	0.73	23.52	24.56	23.11	23.22	20.74	23.06
Q9BU76	Q9BU76	Multiple myeloma tumor-associated protein 2	MMTAG2			6	6	6	26.6	26.6	26.6	29.41	0	16.8	326110000	17	6	6	5	5	6	6	0.1	0.89	0.08	0.06	0.1	0.89	0.08	0.06	25.33	26.02	25.82	25.28	25.97	25.67
Q9BUJ2	Q9BUJ2	Heterogeneous nuclear ribonucleoprotein U-like protein 1	HNRNPUL1			26	26	26	31.9	31.9	31.9	95.74	0	230.49	3572700000	104	25	25	24	16	16	21	1.12	0.33	0.47	0.39	1.12	0.33	0.47	0.39	29.13	29.46	29.69	29.17	28.78	28.91
Q9BV38	Q9BV38	WD repeat-containing protein 18	WDR18			7	7	7	11.8	11.8	11.8	47.41	0	16.32	243040000	18	6	7	5	3	4	3	0.87	0.02	2.09	0.99	0.87	0.02	2.09	0.99	25.62	25.67	26.01	25.02	24.54	21.48
Q9BVI0	Q9BVI0	PHD finger protein 20	PHF20			5	5	5	7.5	7.5	7.5	115.38	0	18.05	131260000	13	3	5	5	2	2	1	1.47	0.02	1.7	1.11	1.47	0.02	1.7	1.11	24.92	25.15	24.85	24.02	23.55	22.26
Q9BVJ6;Q5TAP6	Q9BVJ6	U3 small nucleolar RNA-associated protein 14 homolog A	UTP14A			10	10	10	17.8	17.8	17.8	87.98	0	32.31	373490000	27	9	8	7	7	5	7	1.13	0.36	0.44	0.37	1.13	0.36	0.44	0.37	26.1	25.95	26.35	25.42	25.91	25.74
Q9BVP2	Q9BVP2	Guanine nucleotide-binding protein-like 3	GNL3			9	9	9	21.1	21.1	21.1	61.99	0	49.13	544070000	37	7	8	9	7	5	7	0.1	0.93	-0.05	-0.05	0.1	0.93	-0.05	-0.05	26.29	26.26	26.86	26.45	26.46	26.66
Q9BWF3	Q9BWF3	RNA-binding protein 4	RBM4			21	20	8	57.7	56	28	40.31	0	323.31	3919700000	122	18	19	19	20	20	19	0.2	0.81	-0.15	-0.11	0.2	0.81	-0.15	-0.11	28.95	28.9	29.69	29.55	29.13	29.28
Q9BWJ5	Q9BWJ5	Splicing factor 3B subunit 5	SF3B5			6	6	6	68.6	68.6	68.6	10.14	0	168.46	6107700000	62	6	6	6	6	5	6	0.07	0.9	-0.08	-0.06	0.07	0.9	-0.08	-0.06	29.65	30.42	29.03	29.78	29.86	29.7
Q9BX66	Q9BX66	Sorbin and SH3 domain-containing protein 1	SORBS1			11	11	11	11.5	11.5	11.5	142.51	0	39.21	385970000	39	9	11	9	5	8	6	0.97	0.23	0.62	0.48	0.97	0.23	0.62	0.48	26.44	26.4	25.6	25.46	25.77	25.35
Q9BXS6	Q9BXS6	Nucleolar and spindle-associated protein 1	NUSAP1	+	Hmg20a_Ctrl	3	3	3	6.1	6.1	6.1	49.45	0	3.21	66275000	6	3	2	3	0	0	1	2.67	0.01	1.92	1.51	2.67	0.01	1.92	1.51	24.35	24.7	24.27	22.97	22.17	22.42
Q9BY77	Q9BY77	Polymerase delta-interacting protein 3	POLDIP3			27	27	27	61.5	61.5	61.5	46.09	0	154.1	2611900000	115	25	22	20	21	24	24	0.11	0.93	0.05	0.05	0.11	0.93	0.05	0.05	28.96	28.73	28.46	28.44	28.83	28.7
Q9BY89	Q9BY89	Uncharacterized protein KIAA1671	KIAA1671			78	78	78	55.2	55.2	55.2	196.71	0	323.31	6481200000	255	51	50	35	68	71	69	3.11	0.01	-1.55	-1.32	3.11	0.01	-1.55	-1.32	29.26	28.97	28.8	30.38	30.73	30.57
Q9BYJ9	Q9BYJ9	YTH domain-containing family protein 1	YTHDF1			3	2	2	5	3.4	3.4	60.87	0.01	2.33	76237000	5	2	2	2	2	2	3	1.56	0.02	1.45	1.01	1.56	0.02	1.45	1.01	23.21	24.29	24.56	22.49	22.81	22.42
Q9BYW2	Q9BYW2	Histone-lysine N-methyltransferase SETD2	SETD2			6	6	6	3.2	3.2	3.2	287.59	0	7.09	80817000	11	4	4	5	5	3	6	0.91	0.58	-0.27	-0.24	0.91	0.58	-0.27	-0.24	23.59	23.63	23.44	23.65	24.07	23.76
Q9BZ95	Q9BZ95	Histone-lysine N-methyltransferase NSD3	WHSC1L1			3	3	3	3.8	3.8	3.8	161.61	0	8.28	122470000	3	2	3	2	3	2	3	0.43	0.18	1.08	0.52	0.43	0.18	1.08	0.52	24.65	24.75	22.47	23.24	21.4	23.99
Q9BZE4	Q9BZE4	Nucleolar GTP-binding protein 1	GTPBP4			12	12	12	21.5	21.5	21.5	73.96	0	49.56	913420000	40	12	12	9	9	12	11	2.59	0.04	0.98	0.86	2.59	0.04	0.98	0.86	27.35	27.46	27.69	26.34	26.71	26.5
Q9BZZ5	Q9BZZ5	Apoptosis inhibitor 5	API5			8	8	8	16	16	16	59	0	60.92	572110000	22	6	7	4	3	4	4	1.21	0.06	1.12	0.78	1.21	0.06	1.12	0.78	26.88	27.27	26.31	26.37	25.44	25.3
Q9C005	Q9C005	Protein dpy-30 homolog	DPY30			10	10	10	100	100	100	11.25	0	168.59	4436000000	44	10	10	8	7	7	6	1.62	0.05	1.07	0.82	1.62	0.05	1.07	0.82	30.01	30.18	29.32	29.05	28.55	28.68
Q9C086;J3KQ70	Q9C086;J3KQ70	INO80 complex subunit B	INO80B;INO80B-WBP1			4	4	4	12.6	12.6	12.6	38.64	0	4.88	90734000	6	3	4	4	2	0	0	1.39	0.02	1.88	1.15	1.39	0.02	1.88	1.15	24.61	24.76	24.25	23.87	22.24	21.88
Q9C0B5;Q9ULC8	Q9C0B5	Palmitoyltransferase ZDHHC5	ZDHHC5	+	Hmg20a_Ctrl	41	41	41	55.1	55.1	55.1	77.54	0	323.31	3980100000	111	11	12	9	36	38	40	3.15	0	-3.82	-2.72	3.15	0	-3.82	-2.72	26.96	26.48	25.63	29.95	30.32	30.26
Q9C0C2	Q9C0C2	182 kDa tankyrase-1-binding protein	TNKS1BP1			29	29	29	24.8	24.8	24.8	181.79	0	110.59	992060000	66	10	12	7	24	27	25	2.38	0.02	-1.47	-1.17	2.38	0.02	-1.47	-1.17	26.78	26.19	26.13	27.56	28	27.96
Q9C0J8	Q9C0J8	pre-mRNA 3 end processing protein WDR33	WDR33			29	29	29	28.1	28.1	28.1	145.89	0	173.04	2545800000	111	22	22	19	23	20	23	2.05	0.28	-0.47	-0.43	2.05	0.28	-0.47	-0.43	28.17	28.22	28.06	28.68	28.46	28.75
Q9GZN1	Q9GZN1	Actin-related protein 6	ACTR6	+	Hmg20a_Ctrl	4	4	4	13.4	13.4	13.4	45.81	0	13.96	207870000	10	4	4	2	1	1	2	2.11	0.01	2.95	1.85	2.11	0.01	2.95	1.85	25.81	26.15	24.98	21.96	22.5	23.6
Q9GZR2	Q9GZR2	RNA exonuclease 4	REXO4			5	5	5	17.5	17.5	17.5	46.67	0	9.78	203230000	14	5	5	5	4	4	5	0.56	0.45	0.42	0.31	0.56	0.45	0.42	0.31	24.94	24.94	25.92	24.77	24.89	24.88
Q9GZR7	Q9GZR7	ATP-dependent RNA helicase DDX24	DDX24			8	8	8	16.9	16.9	16.9	96.33	0	41.36	300320000	27	7	6	6	5	8	8	2.68	0.06	-0.86	-0.76	2.68	0.06	-0.86	-0.76	25.25	24.87	25.12	26.03	25.88	25.9
Q9GZS1	Q9GZS1	DNA-directed RNA polymerase I subunit RPA49	POLR1E			7	7	7	13.3	13.3	13.3	53.96	0	23.06	448820000	14	5	6	5	7	6	5	0.08	0.93	-0.05	-0.04	0.08	0.93	-0.05	-0.04	25.93	26.41	25.93	26.41	26	26.01
Q9H098	Q9H098	Protein FAM107B	FAM107B			9	9	9	53.4	53.4	53.4	15.56	0	17.83	268640000	15	0	0	0	9	9	8	0	1	0	0	0	1	0	0	22.32	22.22	22.03	26.39	26.42	26.4
Q9H0A0	Q9H0A0	N-acetyltransferase 10	NAT10			5	5	5	4.8	4.8	4.8	115.73	0	15.88	226060000	9	3	3	3	4	4	4	1.63	0.03	1.25	0.93	1.63	0.03	1.25	0.93	25.38	25.39	26.4	24.44	24.33	24.65
Q9H0D6	Q9H0D6	5-3 exoribonuclease 2	XRN2			33	33	33	33.1	33.1	33.1	108.58	0	201.12	5118100000	130	26	31	23	27	23	27	2.55	0.3	0.45	0.42	2.55	0.3	0.45	0.42	29.83	29.93	29.72	29.43	29.39	29.33
Q9H0E3	Q9H0E3	Histone deacetylase complex subunit SAP130	SAP130			14	14	14	18.6	18.6	18.6	110.32	0	46.6	2142600000	57	12	13	12	12	8	10	2.05	0.29	0.47	0.43	2.05	0.29	0.47	0.43	28.57	28.74	28.65	28.15	28.34	28.06
Q9H0E9	Q9H0E9	Bromodomain-containing protein 8	BRD8	+	Hmg20a_Ctrl	5	5	5	5.6	5.6	5.6	135.33	0	7.76	95023000	5	4	2	3	2	1	1	2.71	0	2.71	1.97	2.71	0	2.71	1.97	24.63	24.58	24.64	21.95	22.53	21.23
Q9H0G5	Q9H0G5	Nuclear speckle splicing regulatory protein 1	NSRP1			6	6	6	14.2	14.2	14.2	66.39	0	29.95	513130000	32	6	6	5	6	6	5	0.66	0.63	0.24	0.21	0.66	0.63	0.24	0.21	26.16	26.61	26.59	26.29	26.28	26.07
Q9H0H5	Q9H0H5	Rac GTPase-activating protein 1	RACGAP1	+	Hmg20a_Ctrl	2	2	2	4.4	4.4	4.4	71.03	0	20.96	79536000	5	2	2	2	1	0	0	2.2	0.01	1.94	1.41	2.2	0.01	1.94	1.41	24.71	24.66	24.48	22.27	22.36	23.4
Q9H0L4	Q9H0L4	Cleavage stimulation factor subunit 2 tau variant	CSTF2T			15	9	9	27.4	22.2	22.2	64.44	0	21.65	224120000	14	9	11	8	13	14	13	0.65	0.39	-0.47	-0.36	0.65	0.39	-0.47	-0.36	24.84	24.92	24.78	24.87	25.95	25.15
Q9H0S4	Q9H0S4	Probable ATP-dependent RNA helicase DDX47	DDX47			7	7	7	23.1	23.1	23.1	50.65	0	48.8	318230000	25	7	7	7	6	5	5	0.11	0.95	-0.04	-0.03	0.11	0.95	-0.04	-0.03	25.49	25.78	25.76	25.57	25.85	25.73
Q9H0U9	Q9H0U9	Testis-specific Y-encoded-like protein 1	TSPYL1			6	6	6	20.4	20.4	20.4	49.19	0	21.5	596960000	16	6	3	4	5	5	5	1.74	0.1	-0.78	-0.65	1.74	0.1	-0.78	-0.65	26.44	25.86	26.09	26.71	27.09	26.93
Q9H1A4	Q9H1A4	Anaphase-promoting complex subunit 1	ANAPC1	+	Hmg20a_Ctrl	3	3	3	2.4	2.4	2.4	216.5	0	16.21	78777000	5	1	3	2	0	1	0	2.23	0.01	2.84	1.85	2.23	0.01	2.84	1.85	23.72	25.18	24.79	21.87	22.16	21.15
Q9H2F5;Q52LR7	Q9H2F5	Enhancer of polycomb homolog 1	EPC1	+	Hmg20a_Ctrl	3	3	3	6.8	6.8	6.8	93.46	0	10.66	264760000	11	3	3	3	1	2	2	1.78	0.01	2.68	1.6	1.78	0.01	2.68	1.6	26.29	26.4	25.31	22.15	23.95	23.84
Q9H2G4	Q9H2G4	Testis-specific Y-encoded-like protein 2	TSPYL2			3	3	3	3.6	3.6	3.6	79.43	0	6.26	111790000	7	2	2	2	2	3	1	0.06	0.87	0.15	0.08	0.06	0.87	0.15	0.08	24.48	24.53	22.45	24.12	24.41	22.49
Q9H2H8	Q9H2H8	Peptidyl-prolyl cis-trans isomerase-like 3	PPIL3			2	2	2	25.5	25.5	25.5	18.15	0	16.37	62076000	7	1	2	1	2	2	1	0	1	0	0	0	1	0	0	21.67	22.99	22.22	23.9	23.84	22.13
Q9H2P0	Q9H2P0	Activity-dependent neuroprotector homeobox protein	ADNP			32	32	32	33.2	33.2	33.2	123.56	0	323.31	3371200000	119	27	31	24	22	18	20	2.05	0.03	1.1	0.89	2.05	0.03	1.1	0.89	29.56	29.56	29.16	28.69	28.05	28.23
Q9H307	Q9H307	Pinin	PNN			20	20	20	22.9	22.9	22.9	81.63	0	72.32	1277100000	53	17	17	12	14	16	12	0.91	0.63	-0.23	-0.21	0.91	0.63	-0.23	-0.21	27.51	27.62	27.51	27.78	27.58	27.96
Q9H3P2	Q9H3P2	Negative elongation factor A	NELFA			2	2	2	6.1	6.1	6.1	57.28	0	4.03	32352000	2	2	2	2	0	0	1	0.8	0.41	0.42	0.34	0.8	0.41	0.42	0.34	23.13	23.5	22.98	23.04	22.9	22.41
Q9H410	Q9H410	Kinetochore-associated protein DSN1 homolog	DSN1			2	2	2	9.8	9.8	9.8	40.07	0	6.07	44897000	5	2	2	1	0	0	0	0.36	0.37	0.64	0.37	0.36	0.37	0.64	0.37	23.76	24.12	21.77	22.44	22.75	22.54
Q9H4A3	Q9H4A3	Serine/threonine-protein kinase WNK1	WNK1			2	2	2	1.1	1.1	1.1	250.79	0	4.12	27885000	2	2	2	0	2	1	0	0.18	0.67	-0.31	-0.18	0.18	0.67	-0.31	-0.18	23.04	22.9	21.16	22.52	22.32	23.18
Q9H501	Q9H501	ESF1 homolog	ESF1			10	10	10	13	13	13	98.8	0	31.33	489070000	26	9	8	8	6	6	7	2.22	0.18	0.57	0.52	2.22	0.18	0.57	0.52	26.44	26.6	26.63	26.06	26.08	25.8
Q9H582	Q9H582	Zinc finger protein 644	ZNF644			7	7	7	7.5	7.5	7.5	149.56	0	41.26	330010000	25	7	7	7	6	7	6	0.02	0.99	0.01	0.01	0.02	0.99	0.01	0.01	25.74	25.64	25.86	25.67	25.94	25.61
Q9H6F5	Q9H6F5	Coiled-coil domain-containing protein 86	CCDC86			18	18	18	45.6	45.6	45.6	40.24	0	146.05	4695200000	88	16	18	16	14	14	15	3.18	0.03	0.98	0.89	3.18	0.03	0.98	0.89	29.88	30.06	29.93	28.82	28.99	29.12
Q9H6R0	Q9H6R0	Putative ATP-dependent RNA helicase DHX33	DHX33			2	2	2	4.4	4.4	4.4	78.87	0	6.02	67908000	7	2	2	1	1	1	2	0.79	0.07	1.29	0.74	0.79	0.07	1.29	0.74	24.54	24.07	22.36	22.14	21.91	23.05
Q9H6R4	Q9H6R4	Nucleolar protein 6	NOL6			2	2	2	2.5	2.5	2.5	127.59	0	3.31	35278000	4	1	2	2	2	2	2	0.13	0.81	-0.17	-0.12	0.13	0.81	-0.17	-0.12	22.28	22.06	22.25	21.45	22.91	22.74
Q9H6W3	Q9H6W3	Bifunctional lysine-specific demethylase and histidyl-hydroxylase NO66	NO66			24	24	24	34.2	34.2	34.2	71.09	0	192.17	2595200000	98	22	23	21	13	11	15	2.63	0.02	1.38	1.15	2.63	0.02	1.38	1.15	29.14	29.05	29.49	27.72	27.69	28.14
Q9H792	Q9H792	Pseudopodium-enriched atypical kinase 1	PEAK1			8	8	8	7.2	7.2	7.2	193.1	0	15.97	180820000	11	3	3	1	6	8	7	0.77	0.03	-1.91	-0.89	0.77	0.03	-1.91	-0.89	24.56	24.48	21.17	24.91	25.68	25.34
Q9H7B2	Q9H7B2	Ribosome production factor 2 homolog	RPF2			6	6	6	11.8	11.8	11.8	35.58	0	18.77	481090000	21	5	4	6	6	6	6	0.26	0.76	0.18	0.14	0.26	0.76	0.18	0.14	25.85	26.52	26.64	25.99	26.03	26.44
Q9H7E2	Q9H7E2	Tudor domain-containing protein 3	TDRD3			10	10	10	20.9	20.9	20.9	73.18	0	16.23	300020000	21	9	9	9	4	8	8	1.49	0.11	0.8	0.64	1.49	0.11	0.8	0.64	25.84	25.89	26.24	24.77	25.36	25.46
Q9H7N4	Q9H7N4	Splicing factor, arginine/serine-rich 19	SCAF1			11	11	11	11.1	11.1	11.1	139.27	0	43.07	561330000	32	11	10	10	7	8	7	3.81	0.03	1.02	0.95	3.81	0.03	1.02	0.95	26.96	26.86	26.91	25.76	25.93	25.98
Q9H7Z6	Q9H7Z6	Histone acetyltransferase KAT8	KAT8			2	2	2	7.4	7.4	7.4	52.4	0	4.13	37211000	5	2	2	2	1	0	1	1.62	0.14	0.7	0.58	1.62	0.14	0.7	0.58	23.22	23.18	23.24	22.15	22.82	22.57
Q9H8V3	Q9H8V3	Protein ECT2	ECT2			2	2	2	2.3	2.3	2.3	103.5	0.01	2.2	39047000	3	2	2	2	2	2	2	1.04	0.13	0.81	0.6	1.04	0.13	0.81	0.6	22.44	23.64	22.8	22.07	22.32	22.05
Q9H9B1	Q9H9B1	Histone-lysine N-methyltransferase EHMT1	EHMT1			5	5	5	3.9	3.9	3.9	141.46	0	9.98	229580000	6	3	4	4	2	2	3	1.3	0.02	2	1.16	1.3	0.02	2	1.16	25.74	26.02	25.99	23.35	23.06	25.33
Q9H9F9	Q9H9F9	Actin-related protein 5	ACTR5			3	3	3	4.1	4.1	4.1	68.3	0	4.43	74714000	8	2	3	2	2	1	1	0.6	0.15	0.96	0.56	0.6	0.15	0.96	0.56	24.75	24.11	22.89	23.81	22.84	22.23
Q9HAF1	Q9HAF1	Chromatin modification-related protein MEAF6	MEAF6			6	6	6	22	22	22	21.64	0	10.15	266400000	15	5	4	5	5	4	4	1.17	0.11	0.86	0.64	1.17	0.11	0.86	0.64	25.09	26.06	26.13	25.08	24.8	24.81
Q9HAV0	Q9HAV0	Guanine nucleotide-binding protein subunit beta-4	GNB4			8	3	3	30.3	21.8	21.8	37.57	0	61.19	957200000	8	4	5	4	8	6	6	0	1	0	0	0	1	0	0	25.89	23.05	20.8	28.3	28.31	27.55
Q9HAW4	Q9HAW4	Claspin	CLSPN			4	4	4	4	4	4	151.09	0	8.31	239280000	13	3	4	4	4	3	3	2.21	0.04	1.02	0.86	2.21	0.04	1.02	0.86	25.61	25.99	25.38	24.5	24.66	24.76
Q9HBH1	Q9HBH1	Peptide deformylase, mitochondrial	PDF			8	8	8	38.7	38.7	38.7	27.01	0	16.26	245430000	11	3	2	3	7	6	6	1.32	0.02	-1.86	-1.12	1.32	0.02	-1.86	-1.12	24.22	23.15	24.47	26.75	24.96	25.69
Q9HBL0	Q9HBL0	Tensin-1	TNS1	+	Hmg20a_Ctrl	9	9	9	10.4	10.4	10.4	185.7	0	32.62	188300000	14	8	7	7	0	0	0	3.7	0	3.17	2.55	3.7	0	3.17	2.55	26.13	26.01	25.51	22.46	22.71	22.98
Q9HC52;O95503	Q9HC52	Chromobox protein homolog 8	CBX8			28	28	28	68.6	68.6	68.6	43.4	0	204.26	2612400000	113	24	25	23	13	17	16	3.46	0.01	1.42	1.26	3.46	0.01	1.42	1.26	29.28	29.37	28.98	27.82	27.7	27.84
Q9HCD5;REV__Q9HCD5	Q9HCD5	Nuclear receptor coactivator 5	NCOA5			24	24	24	53.7	53.7	53.7	65.54	0	323.31	3601200000	128	20	17	16	23	19	24	0.82	0.3	-0.55	-0.42	0.82	0.3	-0.55	-0.42	28.69	28.43	29.15	29.68	28.89	29.35
Q9HCE1	Q9HCE1	Putative helicase MOV-10	MOV10			2	2	2	1.8	1.8	1.8	113.67	0	3.59	26122000	3	2	2	2	1	1	0	0.37	0.46	0.49	0.31	0.37	0.46	0.49	0.31	22.97	22.27	22.6	22.82	21.13	22.44
Q9HCE3	Q9HCE3	Zinc finger protein 532	ZNF532	+	Hmg20a_Ctrl	10	8	8	9.4	8.2	8.2	141.69	0	18.29	261040000	17	10	9	9	2	1	1	3.98	0	4.46	3.46	3.98	0	4.46	3.46	26.47	25.98	26.98	21.98	21.96	22.1
Q9HCS2	Q9HCS2	Cytochrome P450 4F12	CYP4F12			1	1	1	2.7	2.7	2.7	60.31	0.01	2.09	178530000	3	1	1	1	1	1	1	0	1	0	0	0	1	0	0	22.26	22.78	22.51	25.74	22.48	25.05
Q9NP50	Q9NP50	Protein FAM60A	FAM60A			3	3	3	18.6	18.6	18.6	24.85	0	8.45	284280000	16	2	3	3	3	3	2	1.5	0.08	-0.92	-0.71	1.5	0.08	-0.92	-0.71	24.69	24.74	25.55	25.84	25.89	26
Q9NP64	Q9NP64	Nucleolar protein of 40 kDa	ZCCHC17			2	2	2	16.2	16.2	16.2	27.57	0	5.47	48522000	6	0	0	1	2	1	2	0	1	0	0	0	1	0	0	22.77	22.36	22.82	23.8	20.44	23.94
Q9NP66	Q9NP66	High mobility group protein 20A	HMG20A	+	Hmg20a_Ctrl	48	48	48	68.6	68.6	68.6	40.14	0	323.31	611420000000	762	48	48	47	11	11	13	6.57	0	9.91	8.66	6.57	0	9.91	8.66	37.41	37.54	37.65	27.4	27.84	27.63
Q9NPA8	Q9NPA8	Transcription and mRNA export factor ENY2	ENY2			6	6	6	56.4	56.4	56.4	11.53	0	15.85	330230000	20	6	6	5	3	3	5	1.28	0.17	0.66	0.53	1.28	0.17	0.66	0.53	26.09	26.12	25.38	25.22	25.22	25.16
Q9NPD3	Q9NPD3	Exosome complex component RRP41	EXOSC4			8	8	8	26.5	26.5	26.5	26.38	0	17.55	247470000	20	3	5	3	5	5	8	1.33	0.39	0.41	0.36	1.33	0.39	0.41	0.36	25.38	25.66	25.39	24.87	25.26	25.05
Q9NPE3	Q9NPE3	H/ACA ribonucleoprotein complex subunit 3	NOP10			4	4	4	62.5	62.5	62.5	7.71	0	6.93	133140000	6	3	3	3	2	2	2	1.34	0.02	1.64	1.04	1.34	0.02	1.64	1.04	25	24.23	24.41	22.67	22.15	23.91
Q9NPF5	Q9NPF5	DNA methyltransferase 1-associated protein 1	DMAP1			15	15	15	41.8	41.8	41.8	52.99	0	51.69	487420000	41	12	15	11	10	3	3	1.17	0.02	1.66	1	1.17	0.02	1.66	1	27.01	27.06	26.26	26.25	24.13	24.96
Q9NPI1	Q9NPI1	Bromodomain-containing protein 7	BRD7			8	8	8	18.1	18.1	18.1	74.14	0	14.98	152250000	13	6	5	3	2	3	2	0.87	0.05	1.39	0.8	0.87	0.05	1.39	0.8	25.2	24.79	24.76	22.47	24.93	23.19
Q9NPI6	Q9NPI6	mRNA-decapping enzyme 1A	DCP1A			5	5	5	11.9	11.9	11.9	63.28	0	22.73	171910000	10	3	5	3	2	1	0	0.87	0.02	2.17	1.01	0.87	0.02	2.17	1.01	25.46	25.35	24.7	25.22	21.53	22.25
Q9NPJ6	Q9NPJ6	Mediator of RNA polymerase II transcription subunit 4	MED4			2	2	2	12.6	12.6	12.6	29.75	0	7.23	53843000	5	2	2	2	2	1	1	1.02	0.06	1.2	0.77	1.02	0.06	1.2	0.77	23.97	23.42	23.1	23.26	21.67	21.97
Q9NQ55;A0A0B4J1V8	Q9NQ55;A0A0B4J1V8	Suppressor of SWI4 1 homolog	PPAN;PPAN-P2RY11			7	7	7	15.2	15.2	15.2	53.19	0	59.94	360260000	18	5	5	6	6	5	5	1.26	0.24	0.57	0.47	1.26	0.24	0.57	0.47	25.91	26.13	26.42	25.36	25.87	25.52
Q9NQ84	Q9NQ84	G-protein coupled receptor family C group 5 member C	GPRC5C			4	4	4	10.2	10.2	10.2	48.19	0	6.15	88194000	7	0	0	0	4	3	3	0	1	0	0	0	1	0	0	22.02	22.11	22.45	24.82	24.88	24.68
Q9NQS7	Q9NQS7	Inner centromere protein	INCENP			11	11	11	14.5	14.5	14.5	105.43	0	24.82	291100000	29	9	11	5	8	5	9	1.17	0.15	0.75	0.57	1.17	0.15	0.75	0.57	26.05	26.05	25.15	24.97	25.06	24.97
Q9NQT4	Q9NQT4	Exosome complex component RRP46	EXOSC5			2	2	2	9.4	9.4	9.4	25.25	0	4.08	36465000	10	2	2	2	2	2	2	0.84	0.1	1.05	0.66	0.84	0.1	1.05	0.66	22.52	22.98	23.03	22.67	21.94	20.77
Q9NQT5	Q9NQT5	Exosome complex component RRP40	EXOSC3			2	2	2	15.6	15.6	15.6	29.57	0	38.44	238800000	10	2	2	2	2	1	2	0.95	0.06	1.2	0.75	0.95	0.06	1.2	0.75	25.74	25.4	25.84	24.99	23.3	25.08
Q9NQW6	Q9NQW6	Actin-binding protein anillin	ANLN			1	1	1	1.9	1.9	1.9	124.2	0	27.6	91182000	4	0	0	0	1	1	1	0	1	0	0	0	1	0	0	22.12	21.77	22.5	21.65	25.69	24.44
Q9NQX4	Q9NQX4	Unconventional myosin-Vc	MYO5C			15	13	13	11.8	10.7	10.7	202.81	0	20.77	218120000	22	2	0	2	11	14	9	0	1	0	0	0	1	0	0	24.64	23.76	22.65	26.28	25.78	25.54
Q9NQZ2	Q9NQZ2	Something about silencing protein 10	UTP3			5	5	5	11.9	11.9	11.9	54.56	0	8.94	417370000	10	5	5	5	1	2	2	1.06	0.01	2.46	1.18	1.06	0.01	2.46	1.18	26.43	27.39	26.58	22.26	25.52	25.25
Q9NR12	Q9NR12	PDZ and LIM domain protein 7	PDLIM7	+	Hmg20a_Ctrl	9	9	9	44.2	44.2	44.2	49.84	0	68.58	743440000	32	5	5	5	8	9	8	2.86	0.01	-2.05	-1.63	2.86	0.01	-2.05	-1.63	25.5	25.92	25.11	27.35	27.72	27.62
Q9NR30	Q9NR30	Nucleolar RNA helicase 2	DDX21			53	53	49	52.2	52.2	49.9	87.34	0	323.31	9415500000	247	45	42	39	43	40	49	0.1	0.94	0.05	0.04	0.1	0.94	0.05	0.04	30.33	30.55	30.84	30.39	30.55	30.65
Q9NR56	Q9NR56	Muscleblind-like protein 1	MBNL1			5	5	3	17	17	10.3	41.82	0	32.47	433200000	21	4	5	5	3	2	4	0.63	0.66	0.22	0.19	0.63	0.66	0.22	0.19	26.16	26.3	26.38	26.26	26.14	25.78
Q9NRA8	Q9NRA8	Eukaryotic translation initiation factor 4E transporter	EIF4ENIF1			2	2	2	3.9	3.9	3.9	108.2	0	5.67	62936000	5	1	1	2	2	2	2	0	1	0	0	0	1	0	0	21.01	22.89	23.63	23.55	23.15	23.65
Q9NRF9	Q9NRF9	DNA polymerase epsilon subunit 3	POLE3			3	3	3	22.4	22.4	22.4	16.86	0	37.41	230300000	10	2	3	2	1	1	0	1.24	0.01	2.25	1.22	1.24	0.01	2.25	1.22	26.21	26.07	24.87	24.92	22.97	22.52
Q9NRG0	Q9NRG0	Chromatin accessibility complex protein 1	CHRAC1	+	Hmg20a_Ctrl	4	4	4	30.5	30.5	30.5	14.71	0	7.08	236900000	9	4	4	3	3	1	0	1.64	0.01	2.78	1.57	1.64	0.01	2.78	1.57	25.93	26.45	25.57	24.54	23.03	22.03
Q9NRL2	Q9NRL2	Bromodomain adjacent to zinc finger domain protein 1A	BAZ1A			22	22	22	9.6	9.6	9.6	178.7	0	63.67	939890000	65	20	20	18	14	15	10	2.25	0.18	0.59	0.53	2.25	0.18	0.59	0.53	27.4	27.46	27.63	26.78	27.06	26.89
Q9NRY2	Q9NRY2	SOSS complex subunit C	INIP	+	Hmg20a_Ctrl	6	6	6	67.3	67.3	67.3	11.43	0	110.02	970480000	23	5	6	4	3	3	3	2.37	0	3.03	1.99	2.37	0	3.03	1.99	28.08	28.5	27.2	25.59	24.48	24.62
Q9NRZ9	Q9NRZ9	Lymphoid-specific helicase	HELLS			6	6	6	5.3	5.3	5.3	97.07	0	11.36	200070000	10	5	6	4	5	1	2	0.91	0.03	1.87	0.96	0.91	0.03	1.87	0.96	25.34	25.85	25.13	24.7	21.72	24.28
Q9NS73	Q9NS73	MAP3K12-binding inhibitory protein 1	MBIP			3	3	3	8.7	8.7	8.7	39.28	0	3.07	42897000	6	3	3	2	1	0	3	1.13	0.05	1.2	0.8	1.13	0.05	1.2	0.8	23.58	23.32	23.41	22.71	21.26	22.75
Q9NS91	Q9NS91	E3 ubiquitin-protein ligase RAD18	RAD18			4	4	4	10.5	10.5	10.5	56.22	0	6.15	83934000	9	4	4	2	2	1	2	0.88	0.09	1.05	0.68	0.88	0.09	1.05	0.68	24.02	24.28	24.07	23.66	21.97	23.58
Q9NSI2	Q9NSI2	Protein FAM207A	FAM207A			7	7	7	25.7	25.7	25.7	25.46	0	33.81	414090000	27	7	7	7	6	3	6	2.9	0.02	1.26	1.09	2.9	0.02	1.26	1.09	26.76	26.62	26.29	25.16	25.32	25.41
Q9NSY1	Q9NSY1	BMP-2-inducible protein kinase	BMP2K			4	4	4	4.7	4.7	4.7	129.17	0	29.6	108760000	5	3	3	2	2	3	2	0.47	0.13	1.29	0.59	0.47	0.13	1.29	0.59	23.94	24.59	22.28	24.18	21.83	20.92
Q9NTI5	Q9NTI5	Sister chromatid cohesion protein PDS5 homolog B	PDS5B	+	Hmg20a_Ctrl	14	14	14	9.3	9.3	9.3	164.67	0	96.4	921050000	33	13	12	12	6	4	5	3.42	0.01	1.9	1.62	3.42	0.01	1.9	1.62	27.64	28.11	27.88	26.19	25.9	25.85
Q9NUI1	Q9NUI1	Peroxisomal 2,4-dienoyl-CoA reductase	DECR2			13	13	13	36	36	36	30.78	0	49.97	1815500000	41	13	11	9	13	12	10	0.82	0.39	-0.45	-0.36	0.82	0.39	-0.45	-0.36	28.13	28.05	27.51	28.64	28.3	28.09
Q9NUL3	Q9NUL3	Double-stranded RNA-binding protein Staufen homolog 2	STAU2			6	6	4	13	13	10	62.61	0	26.08	160820000	14	3	3	2	6	4	5	0.9	0.52	-0.32	-0.27	0.9	0.52	-0.32	-0.27	24.66	24.29	24.61	25.02	24.62	24.87
Q9NUP9;O14910	Q9NUP9	Protein lin-7 homolog C	LIN7C			12	12	12	81.7	81.7	81.7	21.83	0	105.48	1727100000	55	9	12	8	11	12	10	1.21	0.09	-0.92	-0.68	1.21	0.09	-0.92	-0.68	27.44	28.13	26.91	28.33	28.5	28.4
Q9NUU7;Q9UMR2	Q9NUU7;Q9UMR2	ATP-dependent RNA helicase DDX19A;ATP-dependent RNA helicase DDX19B	DDX19A;DDX19B			4	4	4	13.4	13.4	13.4	53.97	0	27.51	51491000	8	3	4	2	0	1	0	1.77	0.03	1.14	0.88	1.77	0.03	1.14	0.88	24.19	23.89	23.53	23.06	22.31	22.82
Q9NV56	Q9NV56	MRG/MORF4L-binding protein	MRGBP			2	2	2	10.8	10.8	10.8	22.42	0	3.84	69100000	5	2	2	1	1	0	1	0.4	0.26	0.85	0.45	0.4	0.26	0.85	0.45	23.98	24.28	21.89	21.72	22.41	23.46
Q9NVF7	Q9NVF7	F-box only protein 28	FBXO28			2	2	2	5.7	5.7	5.7	41.15	0	2.87	42632000	3	2	2	1	1	1	1	1.12	0.07	1.05	0.73	1.12	0.07	1.05	0.73	23.49	23.8	22.37	22.13	22.09	22.29
Q9NVH2	Q9NVH2	Integrator complex subunit 7	INTS7	+	Hmg20a_Ctrl	2	2	2	2.8	2.8	2.8	106.83	0	13.53	86367000	4	2	2	0	1	0	0	1.65	0.01	2.26	1.39	1.65	0.01	2.26	1.39	24.98	25.05	23.22	21.8	22.29	22.4
Q9NVI7	Q9NVI7	ATPase family AAA domain-containing protein 3A	ATAD3A			8	8	3	15.5	15.5	8.7	71.37	0	60.1	350910000	28	7	6	5	6	7	6	0.55	0.46	-0.41	-0.31	0.55	0.46	-0.41	-0.31	25.55	26.02	24.89	25.86	26.04	25.81
Q9NVM6	Q9NVM6	DnaJ homolog subfamily C member 17	DNAJC17			2	2	2	5.3	5.3	5.3	34.69	0.01	1.89	42115000	4	2	2	2	2	0	1	1.7	0.03	1.23	0.93	1.7	0.03	1.23	0.93	23.1	23.99	23.16	22.44	21.89	22.23
Q9NVM9	Q9NVM9	Protein asunder homolog	ASUN			5	5	5	10.8	10.8	10.8	80.22	0	10.95	105600000	8	2	5	2	2	2	3	0.64	0.33	0.54	0.39	0.64	0.33	0.54	0.39	23.98	24.86	23.65	23.79	23.41	23.66
Q9NVP1	Q9NVP1	ATP-dependent RNA helicase DDX18	DDX18			7	7	7	9.6	9.6	9.6	75.41	0	17.91	415010000	26	5	5	4	5	6	5	0.56	0.44	0.43	0.32	0.56	0.44	0.43	0.32	25.84	26.43	25.43	25.2	25.81	25.39
Q9NVU7	Q9NVU7	Protein SDA1 homolog	SDAD1	+	Hmg20a_Ctrl	5	5	5	6	6	6	79.87	0	18.35	325370000	15	5	5	4	4	4	4	2.94	0.01	2.03	1.63	2.94	0.01	2.03	1.63	26.46	26.68	25.87	24.26	24.25	24.39
Q9NW13	Q9NW13	RNA-binding protein 28	RBM28			27	27	27	27.9	27.9	27.9	85.74	0	74.65	2357400000	107	23	25	23	17	22	19	2.1	0.04	1.03	0.85	2.1	0.04	1.03	0.85	28.74	28.95	29.38	27.82	28.09	28.08
Q9NW64	Q9NW64	Pre-mRNA-splicing factor RBM22	RBM22			3	3	3	8.8	8.8	8.8	46.9	0	7.77	93327000	7	3	3	2	1	0	3	1.19	0.01	2.22	1.18	1.19	0.01	2.22	1.18	24.4	24.68	24.25	21.56	21.16	23.95
Q9NWA0	Q9NWA0	Mediator of RNA polymerase II transcription subunit 9	MED9			3	3	3	37.7	37.7	37.7	16.4	0	8.28	62952000	5	3	3	2	1	2	2	0.92	0.1	1.01	0.67	0.92	0.1	1.01	0.67	24.53	23.55	22.79	22.4	22.65	22.79
Q9NWB6	Q9NWB6	Arginine and glutamate-rich protein 1	ARGLU1			2	2	2	8.1	8.1	8.1	33.22	0.01	1.87	55984000	2	2	1	1	1	2	2	0	1	0	0	0	1	0	0	22.85	22.68	21.75	21.13	23.28	24.1
Q9NWH9	Q9NWH9	SAFB-like transcription modulator	SLTM			42	42	42	31.6	31.6	31.6	117.15	0	323.31	5716000000	180	36	38	40	33	33	32	2.45	0.15	0.62	0.57	2.45	0.15	0.62	0.57	29.99	30.13	30.19	29.48	29.61	29.33
Q9NWT1	Q9NWT1	p21-activated protein kinase-interacting protein 1	PAK1IP1	+	Hmg20a_Ctrl	5	5	5	10.5	10.5	10.5	43.96	0	8.23	140730000	6	5	4	4	1	2	1	2.42	0	3.89	2.36	2.42	0	3.89	2.36	24.93	25.56	25.73	22.58	21.47	20.51
Q9NX24	Q9NX24	H/ACA ribonucleoprotein complex subunit 2	NHP2			4	4	4	26.8	26.8	26.8	17.2	0	15.87	457630000	18	4	4	2	4	4	4	0.75	0.31	-0.54	-0.41	0.75	0.31	-0.54	-0.41	26.19	25.28	26.08	26.06	26.54	26.59
Q9NX58	Q9NX58	Cell growth-regulating nucleolar protein	LYAR			7	7	7	19.3	19.3	19.3	43.61	0	16.91	418870000	23	6	6	6	7	6	7	1.34	0.11	-0.79	-0.62	1.34	0.11	-0.79	-0.62	25.29	25.43	26.15	26.28	26.54	26.43
Q9NX63	Q9NX63	MICOS complex subunit MIC19	CHCHD3			7	7	7	29.1	29.1	29.1	26.15	0	17.89	261840000	13	4	3	2	4	6	6	1.32	0.03	-1.4	-0.93	1.32	0.03	-1.4	-0.93	24.99	24	24.14	25	26.08	26.23
Q9NXF1	Q9NXF1	Testis-expressed sequence 10 protein	TEX10	+	Hmg20a_Ctrl	4	4	4	3.1	3.1	3.1	105.67	0	5.35	215580000	9	4	3	4	2	3	2	2.81	0	2.62	1.95	2.81	0	2.62	1.95	25.87	26	26.1	22.98	23.1	24.04
Q9NXV6	Q9NXV6	CDKN2A-interacting protein	CDKN2AIP			18	18	18	34.8	34.8	34.8	61.12	0	280.77	1510900000	69	17	17	14	13	15	15	2.64	0.04	0.97	0.85	2.64	0.04	0.97	0.85	28.4	28.43	28.18	27.59	27.19	27.32
Q9NXZ1	Q9NXZ1	Sarcoma antigen 1	SAGE1	+	Hmg20a_Ctrl	4	4	4	7.9	7.9	7.9	99.22	0	12.84	97058000	7	4	3	4	0	0	0	5.05	0	3.46	3.08	5.05	0	3.46	3.08	24.94	24.94	25.25	21.66	21.46	21.64
Q9NY61	Q9NY61	Protein AATF	AATF			2	2	2	6.8	6.8	6.8	63.13	0	3.11	47153000	4	1	2	1	2	2	2	0	1	0	0	0	1	0	0	22.42	23.13	21.95	23.14	23.15	23.25
Q9NY93	Q9NY93	Probable ATP-dependent RNA helicase DDX56	DDX56			3	3	3	11	11	11	61.59	0	11.78	913160000	15	3	3	3	3	3	3	2.95	0.03	1.06	0.94	2.95	0.03	1.06	0.94	27.67	27.58	27.71	26.38	26.8	26.59
Q9NYB0	Q9NYB0	Telomeric repeat-binding factor 2-interacting protein 1	TERF2IP			4	4	4	21.6	21.6	21.6	44.26	0	6.61	85964000	5	2	4	4	1	0	0	0.96	0.02	2.34	1.09	0.96	0.02	2.34	1.09	22.05	24.94	25.56	21.47	21.5	22.56
Q9NYF8	Q9NYF8	Bcl-2-associated transcription factor 1	BCLAF1			30	29	29	30.9	29.7	29.7	106.12	0	95.02	2475400000	109	25	28	27	20	24	24	2.44	0.09	0.78	0.69	2.44	0.09	0.78	0.69	28.91	29.05	28.99	27.96	28.26	28.37
Q9NYL2	Q9NYL2	Mitogen-activated protein kinase kinase kinase MLT	ZAK			2	2	2	4.4	4.4	4.4	91.15	0	3.41	44674000	3	2	2	2	0	0	1	1.34	0.06	1.09	0.79	1.34	0.06	1.09	0.79	23.78	23.56	23.58	21.81	22.78	23.04
Q9NYL9;Q9NZR1	Q9NYL9	Tropomodulin-3	TMOD3	+	Hmg20a_Ctrl	41	41	41	86.6	86.6	86.6	39.59	0	323.31	28868000000	271	27	30	23	36	39	38	3.57	0	-2.45	-2.04	3.57	0	-2.45	-2.04	30.6	30.57	30.05	32.82	33.05	32.7
Q9NZB2	Q9NZB2	Constitutive coactivator of PPAR-gamma-like protein 1	FAM120A			8	8	8	12	12	12	121.89	0	45.53	513600000	23	6	7	5	6	4	7	0.55	0.72	-0.19	-0.16	0.55	0.72	-0.19	-0.16	26.17	26.1	26.51	26.61	26.4	26.34
Q9NZI8	Q9NZI8	Insulin-like growth factor 2 mRNA-binding protein 1	IGF2BP1			25	19	19	34.7	27.6	27.6	63.48	0	173	1916300000	96	21	21	22	20	22	22	0.04	0.98	-0.02	-0.02	0.04	0.98	-0.02	-0.02	28.12	28.17	28.57	28.46	28.25	28.21
Q9NZM5	Q9NZM5	Glioma tumor suppressor candidate region gene 2 protein	GLTSCR2			14	14	14	39.1	39.1	39.1	54.39	0	28.59	554260000	47	11	13	12	9	9	8	1.92	0.21	0.56	0.5	1.92	0.21	0.56	0.5	26.68	26.66	26.91	26	26.23	26.34
Q9NZN4	Q9NZN4	EH domain-containing protein 2	EHD2			3	3	3	6.4	6.4	6.4	61.16	0	7.61	100100000	5	3	3	2	3	2	3	0.71	0.09	-1.21	-0.68	0.71	0.09	-1.21	-0.68	23.8	23.81	21.53	24.48	24.39	23.91
Q9NZQ3	Q9NZQ3	NCK-interacting protein with SH3 domain	NCKIPSD			4	4	4	6.4	6.4	6.4	78.96	0	7.65	53706000	6	3	1	2	4	4	3	1.45	0.02	-1.49	-1.01	1.45	0.02	-1.49	-1.01	22.64	21.31	22.48	24.07	23.34	23.48
Q9P013	Q9P013	Spliceosome-associated protein CWC15 homolog	CWC15			5	5	5	23.1	23.1	23.1	26.62	0	13.05	332950000	16	4	4	2	4	2	5	0.35	0.52	0.41	0.28	0.35	0.52	0.41	0.28	26.15	26.31	24.75	25.35	25.31	25.32
Q9P031	Q9P031	Thyroid transcription factor 1-associated protein 26	CCDC59			6	6	6	30.3	30.3	30.3	28.67	0	10.33	230630000	10	4	6	4	3	3	4	2.15	0.01	1.59	1.21	2.15	0.01	1.59	1.21	25.58	26.09	25.67	24.5	24.42	23.66
Q9P0K7	Q9P0K7	Ankycorbin	RAI14			6	6	6	9.5	9.5	9.5	110.04	0	22.53	146830000	15	4	2	2	6	4	5	3.06	0.02	-1.27	-1.11	3.06	0.02	-1.27	-1.11	23.71	23.97	23.61	25.22	24.93	24.96
Q9P0U4	Q9P0U4	CXXC-type zinc finger protein 1	CXXC1			4	4	4	7.8	7.8	7.8	75.71	0	3.9	153440000	3	2	3	3	3	4	4	0.31	0.37	0.71	0.37	0.31	0.37	0.71	0.37	24.34	22.81	24.62	24.67	22.55	22.44
Q9P0W2	Q9P0W2	SWI/SNF-related matrix-associated actin-dependent regulator of chromatin subfamily E member 1-related	HMG20B	+	Hmg20a_Ctrl	53	53	53	93.1	93.1	93.1	35.81	0	323.31	75235000000	338	52	50	52	6	5	3	5.63	0	10.35	8.22	5.63	0	10.35	8.22	34.29	34.56	34.8	24.56	24.21	23.82
Q9P1U0	Q9P1U0	DNA-directed RNA polymerase I subunit RPA12	ZNRD1			2	2	2	30.2	30.2	30.2	13.9	0	8.18	89511000	5	2	2	1	2	2	2	0.36	0.53	-0.39	-0.27	0.36	0.53	-0.39	-0.27	23.88	23.98	22.74	23.62	24.33	23.8
Q9P1Y6	Q9P1Y6	PHD and RING finger domain-containing protein 1	PHRF1			3	3	3	3	3	3	178.66	0	9.65	58041000	10	1	1	1	2	3	3	0	1	0	0	0	1	0	0	21.88	21.63	23.34	23.64	24.02	23.5
Q9P1Z0	Q9P1Z0	Zinc finger and BTB domain-containing protein 4	ZBTB4			15	15	15	16.5	16.5	16.5	105.11	0	71.06	842790000	45	14	14	10	10	5	7	2.3	0.02	1.3	1.05	2.3	0.02	1.3	1.05	27.55	27.82	27.15	26.46	26.08	26.09
Q9P275	Q9P275	Ubiquitin carboxyl-terminal hydrolase 36	USP36			2	2	2	1.7	1.7	1.7	122.91	0.01	1.85	19611000	3	2	2	1	0	2	1	0.88	0.49	0.34	0.29	0.88	0.49	0.34	0.29	21.96	22.48	22.08	21.65	21.86	21.98
Q9P2D1	Q9P2D1	Chromodomain-helicase-DNA-binding protein 7	CHD7			13	13	13	6.1	6.1	6.1	335.92	0	32.25	380130000	30	9	9	11	8	6	7	0.71	0.29	0.58	0.42	0.71	0.29	0.58	0.42	25.95	26.14	26.59	26.28	25.45	25.2
Q9P2E9	Q9P2E9	Ribosome-binding protein 1	RRBP1			41	41	40	30.1	30.1	30.1	152.45	0	323.31	1822000000	144	24	29	24	31	33	38	1.5	0.2	-0.6	-0.51	1.5	0.2	-0.6	-0.51	28.01	27.67	27.89	28.15	28.67	28.55
Q9P2I0	Q9P2I0	Cleavage and polyadenylation specificity factor subunit 2	CPSF2			15	15	15	29.3	29.3	29.3	88.49	0	94.81	1046800000	44	9	8	9	14	13	14	3.48	0.02	-1.12	-1.02	3.48	0.02	-1.12	-1.02	26.61	26.82	26.75	27.88	27.71	27.97
Q9P2K3	Q9P2K3	REST corepressor 3	RCOR3	+	Hmg20a_Ctrl	42	42	35	63	63	53.7	55.58	0	323.31	4875600000	131	36	40	38	2	3	2	2.9	0	7.87	3.99	2.9	0	7.87	3.99	30.99	31.09	28.33	22.74	22.5	21.55
Q9P2K5	Q9P2K5	Myelin expression factor 2	MYEF2			2	2	2	1.7	1.7	1.7	64.12	0.01	1.84	1513800000	8	2	2	2	2	2	2	1.31	0.13	0.76	0.6	1.31	0.13	0.76	0.6	28.37	28.23	28.19	27.14	28.03	27.34
Q9P2L0	Q9P2L0	WD repeat-containing protein 35	WDR35			1	1	1	1.3	1.3	1.3	133.55	0.01	1.87	1171800000	5	1	1	1	1	1	1	0.51	0.08	1.9	0.72	0.51	0.08	1.9	0.72	27.38	28.57	26.89	27.38	27.15	22.6
Q9P2M7	Q9P2M7	Cingulin	CGN			3	3	3	4.5	4.5	4.5	136.38	0	7.33	56466000	8	2	2	1	3	3	3	0.33	0.59	-0.33	-0.23	0.33	0.59	-0.33	-0.23	23.42	23.15	22.4	23.17	23.82	22.95
Q9P2N5;U3KPZ7	Q9P2N5;U3KPZ7	RNA-binding protein 27	RBM27	+	Hmg20a_Ctrl	4	4	4	3.9	3.9	3.9	118.72	0	5.21	43290000	5	4	4	3	1	0	1	3.11	0.01	1.98	1.63	3.11	0.01	1.98	1.63	23.85	23.42	23.73	21.89	21.34	21.82
Q9P2N6	Q9P2N6	KAT8 regulatory NSL complex subunit 3	KANSL3			4	4	4	8.8	8.8	8.8	95.99	0	6.84	146540000	11	3	4	3	3	3	2	1.59	0.11	0.79	0.64	1.59	0.11	0.79	0.64	24.74	25.11	24.67	24.42	23.9	23.85
Q9P2Y4	Q9P2Y4	Zinc finger protein 219	ZNF219	+	Hmg20a_Ctrl	6	6	6	15.1	15.1	15.1	76.88	0	20.2	222790000	16	6	6	5	1	1	0	3.4	0	4.9	3.39	3.4	0	4.9	3.39	26.08	26.35	25.71	20.58	20.9	21.94
Q9UBB5	Q9UBB5	Methyl-CpG-binding domain protein 2	MBD2	+	Hmg20a_Ctrl	29	29	28	47.4	47.4	44.5	43.25	0	172.43	8112200000	131	26	24	26	13	12	12	3.92	0	3.81	3.03	3.92	0	3.81	3.03	31.02	31.13	31.47	27.82	27.08	27.31
Q9UBI6	Q9UBI6	Guanine nucleotide-binding protein G(I)/G(S)/G(O) subunit gamma-12	GNG12	+	Hmg20a_Ctrl	11	11	11	84.7	84.7	84.7	8.01	0	125.86	15475000000	73	11	11	9	11	11	11	3.22	0	-2.92	-2.25	3.22	0	-2.92	-2.25	29.4	29.29	28.69	31.66	32.33	32.13
Q9UBL3	Q9UBL3	Set1/Ash2 histone methyltransferase complex subunit ASH2	ASH2L			7	7	7	15.9	15.9	15.9	68.72	0	15.85	263590000	14	6	7	2	5	3	6	0.18	0.54	0.59	0.26	0.18	0.54	0.59	0.26	24.13	27.09	23.08	24.74	23.46	24.32
Q9UBU8	Q9UBU8	Mortality factor 4-like protein 1	MORF4L1			1	1	1	5.5	5.5	5.5	41.47	0	7.55	75891000	5	1	1	1	1	0	1	0.86	0.08	1.13	0.7	0.86	0.08	1.13	0.7	23.72	24.91	23.27	23.3	22.11	23.09
Q9UBW7	Q9UBW7	Zinc finger MYM-type protein 2	ZMYM2			8	8	8	10.7	10.7	10.7	154.91	0	34.96	267540000	15	7	7	5	4	0	1	1.17	0.02	2.1	1.14	1.17	0.02	2.1	1.14	26.34	25.99	25.86	25.61	23.35	22.93
Q9UEG4	Q9UEG4	Zinc finger protein 629	ZNF629	+	Hmg20a_Ctrl	3	3	3	3.5	3.5	3.5	96.62	0	2.61	41440000	5	3	2	3	0	0	0	4.43	0	2.16	1.95	4.43	0	2.16	1.95	23.93	23.92	23.72	21.63	21.6	21.87
Q9UEY8	Q9UEY8	Gamma-adducin	ADD3			9	8	8	19.8	18.6	18.6	79.15	0	71.95	824340000	22	5	6	4	8	8	8	1.39	0.06	-1.06	-0.78	1.39	0.06	-1.06	-0.78	26.73	26.41	25.68	27.3	27.66	27.04
Q9UG63	Q9UG63	ATP-binding cassette sub-family F member 2	ABCF2			2	2	2	4.2	4.2	4.2	71.29	0.01	2.09	27171000	4	2	2	2	2	2	2	1.46	0.39	0.4	0.36	1.46	0.39	0.4	0.36	22.46	22.23	22.41	21.83	21.89	22.18
Q9UGI8	Q9UGI8	Testin	TES	+	Hmg20a_Ctrl	12	12	12	30.6	30.6	30.6	48	0	27.52	682110000	31	5	3	4	11	12	11	4.54	0	-4.96	-4.02	4.54	0	-4.96	-4.02	22.98	22.55	22.57	27.61	28.01	27.36
Q9UGU0	Q9UGU0	Transcription factor 20	TCF20	+	Hmg20a_Ctrl	180	180	178	65.1	65.1	65.1	211.77	0	323.31	228200000000	994	170	176	163	62	56	56	5.04	0	4.43	3.83	5.04	0	4.43	3.83	35.93	36.19	36.35	31.69	31.91	31.59
Q9UGU5	Q9UGU5	HMG domain-containing protein 4	HMGXB4			2	2	2	6.3	6.3	6.3	65.71	0	3.6	167070000	4	1	2	1	2	2	2	0	1	0	0	0	1	0	0	22.12	24.29	20.75	24.05	25.6	25.51
Q9UGY1;V9GYY5	Q9UGY1;V9GYY5	Nucleolar protein 12	NOL12			6	6	6	51.6	51.6	51.6	24.66	0	18.38	383110000	26	5	5	5	4	3	3	0.93	0.29	0.54	0.43	0.93	0.29	0.54	0.43	25.92	26.23	26.52	25.36	26.08	25.59
Q9UHA3	Q9UHA3	Probable ribosome biogenesis protein RLP24	RSL24D1			7	7	7	41.1	41.1	41.1	19.62	0	15.05	200080000	16	5	7	6	4	5	4	2.28	0.11	0.71	0.63	2.28	0.11	0.71	0.63	25.5	25.24	25.33	24.51	24.58	24.85
Q9UHB6;Q9BT23	Q9UHB6	LIM domain and actin-binding protein 1	LIMA1			133	133	133	94.5	94.5	94.5	85.23	0	323.31	315640000000	1374	125	120	118	124	124	124	2.26	0.02	-1.31	-1.06	2.26	0.02	-1.31	-1.06	35	34.77	34.26	35.91	36.18	35.88
Q9UHF7	Q9UHF7	Zinc finger transcription factor Trps1	TRPS1			16	16	16	16.5	16.5	16.5	141.52	0	156.06	725330000	34	13	12	15	6	5	5	2.55	0.01	1.7	1.35	2.55	0.01	1.7	1.35	27.42	27.67	27.5	26.3	25.74	25.44
Q9UHI6	Q9UHI6	Probable ATP-dependent RNA helicase DDX20	DDX20			2	2	2	2.7	2.7	2.7	92.24	0	3.99	116320000	9	1	2	2	2	2	2	0.43	0.27	-0.78	-0.44	0.43	0.27	-0.78	-0.44	22.07	24.75	23.63	24.37	24.38	24.06
Q9UHL9	Q9UHL9	General transcription factor II-I repeat domain-containing protein 1	GTF2IRD1			6	6	6	7.9	7.9	7.9	106.06	0	9.06	135650000	11	4	6	4	5	4	4	0.96	0.35	0.47	0.38	0.96	0.35	0.47	0.38	24.84	24.78	24.15	24.25	24.02	24.07
Q9UHR5	Q9UHR5	SAP30-binding protein	SAP30BP			10	10	10	31.8	31.8	31.8	33.87	0	57.09	963620000	43	10	8	6	8	9	9	2.09	0.1	-0.77	-0.66	2.09	0.1	-0.77	-0.66	26.59	26.7	27.1	27.54	27.53	27.62
Q9UHX1	Q9UHX1	Poly(U)-binding-splicing factor PUF60	PUF60			18	18	18	43.3	43.3	43.3	59.88	0	94.2	1318800000	59	11	13	12	12	12	11	1.15	0.09	-0.94	-0.68	1.15	0.09	-0.94	-0.68	27	26.67	27.91	28.29	27.97	28.12
Q9UIF9	Q9UIF9	Bromodomain adjacent to zinc finger domain protein 2A	BAZ2A	+	Hmg20a_Ctrl	15	15	15	9	9	9	211.2	0	33.06	484440000	26	14	14	14	7	3	4	3.1	0	2.65	2.05	3.1	0	2.65	2.05	26.82	27.45	26.62	24.59	24.1	24.27
Q9UIG0	Q9UIG0	Tyrosine-protein kinase BAZ1B	BAZ1B			39	39	39	24.9	24.9	24.9	170.9	0	121.16	2341500000	137	32	34	34	27	27	28	2.31	0.04	0.99	0.84	2.31	0.04	0.99	0.84	28.76	28.98	29.21	27.76	28.15	28.08
Q9UIS9	Q9UIS9	Methyl-CpG-binding domain protein 1	MBD1			2	2	2	5	5	5	66.61	0	2.98	2029200000	9	2	2	2	2	2	2	0.21	0.53	0.53	0.27	0.21	0.53	0.53	0.27	28.21	28.48	28.65	26.05	28.5	29.22
Q9UJU6	Q9UJU6	Drebrin-like protein	DBNL			8	8	8	25.6	25.6	25.6	48.21	0	13.63	237140000	15	7	6	2	4	6	6	1.79	0.09	-0.83	-0.69	1.79	0.09	-0.83	-0.69	24.75	25.03	24.32	25.57	25.48	25.53
Q9UJZ1	Q9UJZ1	Stomatin-like protein 2, mitochondrial	STOML2			3	3	3	18.5	18.5	18.5	38.53	0	12.94	140200000	7	3	2	2	2	3	3	0.17	0.84	0.12	0.09	0.17	0.84	0.12	0.09	24.28	24.57	24.83	24.71	24.59	24.02
Q9UK61	Q9UK61	Protein FAM208A	FAM208A			8	8	8	4.8	4.8	4.8	189.03	0	17.83	304470000	26	6	7	6	4	4	5	0.23	0.85	0.1	0.09	0.23	0.85	0.1	0.09	25.82	25.5	25.73	25.85	25.54	25.35
Q9UKA9	Q9UKA9	Polypyrimidine tract-binding protein 2	PTBP2	+	Hmg20a_Ctrl	4	4	4	11.1	11.1	11.1	57.49	0	10.56	115060000	12	3	4	2	1	0	1	2.19	0.01	2.19	1.54	2.19	0.01	2.19	1.54	25.1	25.12	24.12	22.16	22.54	23.07
Q9UKD2	Q9UKD2	mRNA turnover protein 4 homolog	MRTO4			4	4	4	25.9	25.9	25.9	27.56	0	11.38	114780000	11	3	4	2	4	2	1	0.2	0.53	0.57	0.27	0.2	0.53	0.57	0.27	24.52	24.91	22.44	24.33	24.05	21.77
Q9UKF6	Q9UKF6	Cleavage and polyadenylation specificity factor subunit 3	CPSF3			9	9	9	20.3	20.3	20.3	77.49	0	23.3	382540000	25	4	5	5	9	6	9	2.31	0.03	-1.1	-0.92	2.31	0.03	-1.1	-0.92	25.08	25.59	25.12	26.35	26.19	26.56
Q9UKL0	Q9UKL0	REST corepressor 1	RCOR1	+	Hmg20a_Ctrl	40	34	34	68.7	60.2	60.2	53.33	0	323.31	7704100000	139	33	39	37	11	9	10	4.53	0	5.72	4.5	4.53	0	5.72	4.5	31.16	31.09	31.22	25.96	25.07	25.3
Q9UKM9	Q9UKM9	RNA-binding protein Raly	RALY			36	36	36	77.5	77.5	77.5	32.46	0	235.11	17656000000	170	33	32	30	28	29	29	2.8	0.15	0.61	0.57	2.8	0.15	0.61	0.57	31.64	31.82	31.76	31.25	31.08	31.06
Q9UKN8	Q9UKN8	General transcription factor 3C polypeptide 4	GTF3C4			7	7	7	14.5	14.5	14.5	91.98	0	83.55	353940000	23	5	7	5	5	2	3	1.2	0.02	2.25	1.19	1.2	0.02	2.25	1.19	26.36	26.45	26.17	25.26	22.37	24.6
Q9UKS6	Q9UKS6	Protein kinase C and casein kinase substrate in neurons protein 3	PACSIN3	+	Hmg20a_Ctrl	22	22	22	55.4	55.4	55.4	48.49	0	84.18	974190000	53	9	9	6	21	19	17	3.92	0.01	-2.08	-1.82	3.92	0.01	-2.08	-1.82	26.07	25.92	25.62	27.97	28	27.87
Q9UKV3	Q9UKV3	Apoptotic chromatin condensation inducer in the nucleus	ACIN1			31	31	31	31.4	31.4	31.4	151.86	0	170.1	2096900000	127	29	27	25	26	27	29	1.34	0.35	-0.44	-0.39	1.34	0.35	-0.44	-0.39	28.39	27.94	28.17	28.61	28.46	28.75
Q9UKX7	Q9UKX7	Nuclear pore complex protein Nup50	NUP50			3	3	3	12.4	12.4	12.4	50.14	0	32.11	79959000	11	3	3	2	2	3	2	0.01	0.98	0.03	0.02	0.01	0.98	0.03	0.02	21.51	24.52	23.67	23.26	23.16	23.19
Q9UL40	Q9UL40	Zinc finger protein 346	ZNF346			3	3	3	13.6	13.6	13.6	32.93	0	18.62	55188000	5	3	3	3	1	0	1	0.98	0.05	1.39	0.83	0.98	0.05	1.39	0.83	23.65	24.57	23.36	22.39	21.54	23.48
Q9ULF5	Q9ULF5	Zinc transporter ZIP10	SLC39A10			2	2	2	2.4	2.4	2.4	94.13	0.01	2.21	27241000	3	0	0	0	2	1	2	0	1	0	0	0	1	0	0	22.06	22.21	21.46	23.13	22.42	23.34
Q9ULG1	Q9ULG1	DNA helicase INO80	INO80			6	6	6	3.5	3.5	3.5	176.75	0	31.16	174290000	13	5	6	5	5	3	5	1.47	0.05	1.09	0.81	1.47	0.05	1.09	0.81	24.84	25.79	24.74	23.98	24.17	23.95
Q9ULJ3	Q9ULJ3	Zinc finger and BTB domain-containing protein 21	ZBTB21			9	9	9	15.3	15.3	15.3	118.87	0	64.16	630110000	32	7	8	6	6	3	5	1.07	0.22	0.61	0.48	1.07	0.22	0.61	0.48	27.1	27.01	26.59	26.67	25.92	26.29
Q9ULJ8	Q9ULJ8	Neurabin-1	PPP1R9A			47	45	45	39.8	38.9	38.9	123.34	0	245.57	7664400000	205	43	37	33	43	42	39	1.13	0.32	-0.48	-0.4	1.13	0.32	-0.48	-0.4	30.17	29.85	29.5	30.36	30.38	30.22
Q9ULL5	Q9ULL5	Proline-rich protein 12	PRR12	+	Hmg20a_Ctrl	7	7	7	8.8	8.8	8.8	129.99	0	27.91	271500000	17	7	6	6	4	2	4	4.44	0	2.57	2.28	4.44	0	2.57	2.28	25.94	26.33	26.28	23.64	23.67	23.55
Q9ULM3	Q9ULM3	YEATS domain-containing protein 2	YEATS2			8	8	8	9.8	9.8	9.8	150.78	0	61.08	227970000	21	8	8	7	4	2	4	0.9	0.3	0.53	0.42	0.9	0.3	0.53	0.42	25.18	25.44	25.6	25.36	24.53	24.73
Q9ULU4	Q9ULU4	Protein kinase C-binding protein 1	ZMYND8	+	Hmg20a_Ctrl	31	31	31	28	28	28	131.69	0	230.61	3433500000	119	30	29	28	19	13	21	3.74	0.01	1.87	1.64	3.74	0.01	1.87	1.64	29.5	29.78	29.78	28.02	27.75	27.67
Q9ULV0;K7EPI3	Q9ULV0	Unconventional myosin-Vb	MYO5B	+	Hmg20a_Ctrl	40	39	36	23.7	23.2	22.7	213.67	0	156.45	1556400000	92	3	3	4	35	34	33	3.34	0	-5.88	-3.78	3.34	0	-5.88	-3.78	22.82	22.96	22.79	29.22	29.36	27.63
Q9ULV3	Q9ULV3	Cip1-interacting zinc finger protein	CIZ1			6	6	6	10.7	10.7	10.7	100.04	0	87.54	292230000	13	6	5	3	3	2	1	1.13	0.02	2	1.09	1.13	0.02	2	1.09	26.42	25.97	25.62	25.21	24.3	22.5
Q9ULV4	Q9ULV4	Coronin-1C	CORO1C	+	Hmg20a_Ctrl	59	59	53	75.3	75.3	71.7	53.25	0	323.31	53813000000	329	47	44	33	49	53	52	2.53	0.01	-1.98	-1.52	2.53	0.01	-1.98	-1.52	32.09	31.7	31.24	33.29	33.9	33.79
Q9ULW0	Q9ULW0	Targeting protein for Xklp2	TPX2			43	43	43	52.1	52.1	52.1	85.65	0	255.71	4182500000	203	36	39	37	35	31	35	1.28	0.32	0.47	0.4	1.28	0.32	0.47	0.4	29.49	29.44	29.97	29.14	29.22	29.14
Q9ULW3	Q9ULW3	Activator of basal transcription 1	ABT1			3	3	3	19.9	19.9	19.9	31.08	0	4.59	59899000	7	1	3	2	2	2	2	0.63	0.33	-0.55	-0.4	0.63	0.33	-0.55	-0.4	22.16	23.13	23.38	23.42	23.71	23.22
Q9ULX3	Q9ULX3	RNA-binding protein NOB1	NOB1			2	2	2	8.5	8.5	8.5	46.67	0	6.12	47389000	9	2	2	2	1	1	0	1.45	0.02	1.93	1.19	1.45	0.02	1.93	1.19	23.87	23.99	23.62	20.79	22.03	22.88
Q9ULX6	Q9ULX6	A-kinase anchor protein 8-like	AKAP8L			8	8	8	14.1	14.1	14.1	71.64	0	15.3	479630000	28	8	6	6	5	5	4	1.04	0.36	0.45	0.38	1.04	0.36	0.45	0.38	26.39	26.63	26	25.7	26.02	25.94
Q9ULX9;Q9Y5Q3	Q9ULX9	Transcription factor MafF	MAFF			16	16	15	88.4	88.4	81.1	17.76	0	59.95	983770000	57	13	16	11	8	7	9	3.34	0.02	1.12	1.02	3.34	0.02	1.12	1.02	27.47	27.7	27.83	26.5	26.56	26.57
Q9UM13	Q9UM13	Anaphase-promoting complex subunit 10	ANAPC10			3	3	3	23.8	23.8	23.8	21.25	0	17.49	262860000	13	3	3	3	2	3	3	1.93	0.1	0.76	0.65	1.93	0.1	0.76	0.65	25.48	26.03	25.61	25.01	24.98	24.84
Q9UM54	Q9UM54	Unconventional myosin-VI	MYO6	+	Hmg20a_Ctrl	23	23	23	23	23	23	149.69	0	125.84	1779500000	64	7	6	5	23	21	21	2.65	0	-2.96	-2.08	2.65	0	-2.96	-2.08	26.46	26.04	25.3	28.61	29.39	28.66
Q9UMN6	Q9UMN6	Histone-lysine N-methyltransferase 2B	KMT2B			10	9	9	4.8	4.4	4.4	293.51	0	17.8	194810000	21	8	10	8	7	5	6	3.45	0.02	1.1	1	3.45	0.02	1.1	1	25.39	25.37	25.57	24.45	24.38	24.2
Q9UMS4	Q9UMS4	Pre-mRNA-processing factor 19	PRPF19			10	10	10	20	20	20	55.18	0	84.51	618890000	34	8	6	8	8	6	7	0.08	0.96	-0.03	-0.02	0.08	0.96	-0.03	-0.02	26.59	26.74	26.64	26.72	26.48	26.85
Q9UMY1	Q9UMY1	Nucleolar protein 7	NOL7			7	7	7	28.8	28.8	28.8	29.43	0	27.52	292420000	13	6	6	4	6	7	5	0.7	0.4	0.46	0.35	0.7	0.4	0.46	0.35	25.62	25.49	26.16	25.17	25.01	25.72
Q9UN86	Q9UN86	Ras GTPase-activating protein-binding protein 2	G3BP2			19	16	16	47.5	43.2	43.2	54.12	0	117.33	2654800000	80	15	18	17	15	16	14	1.91	0.28	0.48	0.43	1.91	0.28	0.48	0.43	28.74	29.02	29.01	28.57	28.41	28.36
Q9UNF1;Q12816	Q9UNF1	Melanoma-associated antigen D2	MAGED2			17	17	17	36.1	36.1	36.1	64.95	0	114.04	947270000	49	16	13	14	14	11	14	0.97	0.43	0.39	0.33	0.97	0.43	0.39	0.33	27.52	27.4	27.28	27.32	26.72	26.99
Q9UNP9	Q9UNP9	Peptidyl-prolyl cis-trans isomerase E	PPIE			4	4	4	10.6	10.6	10.6	33.43	0	7	64007000	8	3	4	2	2	0	1	0.75	0.1	1.07	0.65	0.75	0.1	1.07	0.65	23.28	24.86	22.75	22.85	22.24	22.58
Q9UNQ0	Q9UNQ0	ATP-binding cassette sub-family G member 2	ABCG2	+	Hmg20a_Ctrl	17	17	17	18.6	18.6	18.6	72.31	0	55.37	1120600000	43	5	5	3	16	14	16	3.46	0	-4.68	-3.31	3.46	0	-4.68	-3.31	23.28	23.42	24.33	28.83	27.98	28.27
Q9UNQ2	Q9UNQ2	Probable dimethyladenosine transferase	DIMT1			4	4	4	16.6	16.6	16.6	35.24	0	5.41	38256000	5	4	4	1	0	1	1	0.52	0.13	1.17	0.59	0.52	0.13	1.17	0.59	23.84	23.56	20.98	22.24	20.87	21.75
Q9UNY4	Q9UNY4	Transcription termination factor 2	TTF2	+	Hmg20a_Ctrl	13	13	13	15.2	15.2	15.2	129.59	0	45.95	792890000	35	10	13	10	6	4	5	2.34	0.01	2.03	1.5	2.34	0.01	2.03	1.5	27.71	27.69	27.56	26.28	25.09	25.5
Q9UNZ5	Q9UNZ5	Leydig cell tumor 10 kDa protein homolog	C19orf53			19	19	19	81.8	81.8	81.8	10.58	0	55.37	9991500000	107	15	17	17	18	17	18	1.02	0.24	-0.6	-0.47	1.02	0.24	-0.6	-0.47	29.78	30.46	30.62	31	30.95	30.7
Q9UPN3	Q9UPN3	Microtubule-actin cross-linking factor 1, isoforms 1/2/3/5	MACF1			5	3	3	0.8	0.6	0.6	838.3	0	20.56	54952000	4	3	3	2	5	5	5	0	1	0	0	0	1	0	0	20.4	21.92	22.52	23.76	24.03	23.7
Q9UPQ0	Q9UPQ0	LIM and calponin homology domains-containing protein 1	LIMCH1	+	Hmg20a_Ctrl	14	14	14	18	18	18	121.87	0	80.2	501990000	28	3	5	1	10	14	13	1.4	0.01	-3.61	-1.64	1.4	0.01	-3.61	-1.64	24.84	24.58	21.12	26.97	27.19	27.2
Q9UPQ9	Q9UPQ9	Trinucleotide repeat-containing gene 6B protein	TNRC6B			5	5	5	4.2	4.2	4.2	194	0	9.01	88995000	9	2	5	3	3	3	3	0.57	0.53	-0.33	-0.27	0.57	0.53	-0.33	-0.27	23.73	23.61	23.53	24.4	23.51	23.96
Q9UPS6	Q9UPS6	Histone-lysine N-methyltransferase SETD1B	SETD1B			3	2	2	3	2.5	2.5	212.8	0	8.66	69394000	6	3	3	3	2	3	3	0.88	0.13	0.87	0.6	0.88	0.13	0.87	0.6	23.79	23.83	23.87	22.05	23.45	23.4
Q9UPT8	Q9UPT8	Zinc finger CCCH domain-containing protein 4	ZC3H4			5	5	5	7.8	7.8	7.8	140.26	0	23.33	124120000	9	3	4	4	2	1	3	1.4	0.15	0.71	0.57	1.4	0.15	0.71	0.57	24.78	24.47	24.91	24.4	23.73	23.92
Q9UQ35	Q9UQ35	Serine/arginine repetitive matrix protein 2	SRRM2			49	49	49	21.6	21.6	21.6	299.61	0	323.31	12730000000	261	46	44	44	43	43	42	0.02	0.99	-0.01	-0.01	0.02	0.99	-0.01	-0.01	31.15	30.84	30.84	31.05	30.85	30.96
Q9UQE7	Q9UQE7	Structural maintenance of chromosomes protein 3	SMC3			55	55	55	41.2	41.2	41.2	141.54	0	323.31	4377300000	174	52	52	48	32	30	29	2.67	0.02	1.41	1.17	2.67	0.02	1.41	1.17	29.8	30.15	29.86	28.85	28.29	28.45
Q9UQR0	Q9UQR0	Sex comb on midleg-like protein 2	SCML2	+	Hmg20a_Ctrl	7	7	7	13	13	13	77.26	0	13.5	212130000	15	6	6	7	6	5	3	3.6	0.01	1.7	1.49	3.6	0.01	1.7	1.49	25.82	25.78	25.51	24.03	24.17	23.83
Q9UQR1	Q9UQR1	Zinc finger protein 148	ZNF148			6	6	6	14.7	14.7	14.7	88.98	0	78.14	305620000	25	6	6	6	4	4	4	3.83	0.02	1.07	1	3.83	0.02	1.07	1	26.02	26.15	26.16	25.11	25.08	24.91
Q9Y224	Q9Y224	UPF0568 protein C14orf166	C14orf166			9	9	9	43.9	43.9	43.9	28.07	0	70.28	876310000	38	7	6	5	8	7	9	0.49	0.61	-0.27	-0.22	0.49	0.61	-0.27	-0.22	26.85	26.73	27.22	27.35	26.82	27.44
Q9Y230	Q9Y230	RuvB-like 2	RUVBL2			43	43	43	79.5	79.5	79.5	51.16	0	323.31	10499000000	207	38	41	30	34	23	35	1.25	0.07	1.03	0.75	1.25	0.07	1.03	0.75	30.9	31.45	30.45	30.31	29.43	29.96
Q9Y232	Q9Y232	Chromodomain Y-like protein	CDYL			26	26	26	32.9	32.9	32.9	66.48	0	87.45	2412100000	89	22	24	20	16	15	16	3.47	0.05	0.86	0.8	3.47	0.05	0.86	0.8	29.06	28.95	28.89	27.99	28.17	28.15
Q9Y265	Q9Y265	RuvB-like 1	RUVBL1			41	41	41	65.6	65.6	65.6	50.23	0	323.31	9036700000	188	38	38	27	29	24	24	1.3	0.06	1.11	0.79	1.3	0.06	1.11	0.79	30.76	31.27	30.2	30.13	29.32	29.47
Q9Y281	Q9Y281	Cofilin-2	CFL2	+	Hmg20a_Ctrl	27	27	17	98.8	98.8	77.7	18.74	0	323.31	26935000000	160	21	22	19	26	23	24	3.14	0.01	-1.96	-1.62	3.14	0.01	-1.96	-1.62	30.88	30.54	30.75	33.05	32.46	32.54
Q9Y295	Q9Y295	Developmentally-regulated GTP-binding protein 1	DRG1			2	2	2	6.8	6.8	6.8	40.54	0	3.22	53912000	8	2	2	2	1	2	2	0.48	0.48	0.41	0.3	0.48	0.48	0.41	0.3	23.06	23.52	23.24	22.47	22.58	23.55
Q9Y2D5	Q9Y2D5	A-kinase anchor protein 2	AKAP2			44	44	44	54.6	54.6	54.6	94.66	0	323.31	5234600000	200	41	35	32	40	40	40	1.6	0.1	-0.81	-0.66	1.6	0.1	-0.81	-0.66	29.5	29.34	28.75	29.99	30.09	29.94
Q9Y2K7;Q6PCT2	Q9Y2K7	Lysine-specific demethylase 2A	KDM2A			7	7	6	7.9	7.9	7.1	132.79	0	18.44	582910000	23	4	7	6	5	5	5	1.75	0.24	0.52	0.46	1.75	0.24	0.52	0.46	26.72	26.83	26.82	26.06	26.5	26.23
Q9Y2L9	Q9Y2L9	Leucine-rich repeat and calponin homology domain-containing protein 1	LRCH1			2	2	2	2.7	2.7	2.7	80.87	0	5.73	99033000	5	0	0	1	2	1	2	0	1	0	0	0	1	0	0	22.47	21.31	22.58	25.46	22.25	25.3
Q9Y2S6	Q9Y2S6	Translation machinery-associated protein 7	TMA7			2	2	2	21.9	21.9	21.9	7.07	0	4.72	160400000	9	2	1	2	2	2	2	0.67	0.1	-1.2	-0.66	0.67	0.1	-1.2	-0.66	22.27	24.36	24.95	25.14	25.07	24.94
Q9Y2W1	Q9Y2W1	Thyroid hormone receptor-associated protein 3	THRAP3			31	31	30	30.5	30.5	29.3	108.66	0	202.18	3453300000	122	25	27	27	21	16	20	3.19	0.02	1.07	0.96	3.19	0.02	1.07	0.96	29.4	29.66	29.67	28.41	28.49	28.64
Q9Y2W2	Q9Y2W2	WW domain-binding protein 11	WBP11			8	8	8	13.1	13.1	13.1	70	0	13.1	417510000	27	8	8	8	8	8	8	0.05	0.95	0.04	0.03	0.05	0.95	0.04	0.03	26.04	25.94	26.03	26.4	25.45	26.02
Q9Y2X3	Q9Y2X3	Nucleolar protein 58	NOP58			9	9	9	21.4	21.4	21.4	59.58	0	19.53	196740000	22	4	4	7	7	7	9	3.42	0.03	-1.02	-0.93	3.42	0.03	-1.02	-0.93	24.45	24.34	24.5	25.3	25.48	25.56
Q9Y2X9	Q9Y2X9	Zinc finger protein 281	ZNF281			5	5	5	10.7	10.7	10.7	96.91	0	44.76	188310000	19	4	4	4	4	4	3	0.12	0.87	0.1	0.08	0.12	0.87	0.1	0.08	25.07	24.5	25.45	24.86	24.72	25.14
Q9Y333	Q9Y333	U6 snRNA-associated Sm-like protein LSm2	LSM2			3	3	3	53.7	53.7	53.7	10.83	0	6.83	54613000	4	2	1	2	3	0	3	0	1	0	0	0	1	0	0	23.5	22.35	22.26	24.06	22.92	24.16
Q9Y383	Q9Y383	Putative RNA-binding protein Luc7-like 2	LUC7L2			13	13	8	30.1	30.1	22.7	46.51	0	97.98	386880000	30	10	11	13	8	5	6	0.63	0.44	0.42	0.32	0.63	0.44	0.42	0.32	25.82	26.22	26.54	25.94	26.03	25.33
Q9Y3B4	Q9Y3B4	Splicing factor 3B subunit 6	SF3B6			11	11	11	69.6	69.6	69.6	14.59	0	20.44	1274200000	46	7	7	9	9	8	9	1.37	0.42	-0.38	-0.34	1.37	0.42	-0.38	-0.34	27.25	27.23	27.62	27.82	27.7	27.73
Q9Y3B9	Q9Y3B9	RRP15-like protein	RRP15			9	9	9	32.3	32.3	32.3	31.48	0	33.08	700420000	44	9	9	8	7	7	8	1.2	0.33	0.47	0.39	1.2	0.33	0.47	0.39	26.8	27.21	27.07	26.55	26.32	26.8
Q9Y3C1	Q9Y3C1	Nucleolar protein 16	NOP16			10	10	10	46.6	46.6	46.6	21.19	0	15.45	437360000	21	9	9	10	6	7	5	2.41	0.1	0.72	0.65	2.41	0.1	0.72	0.65	26.39	26.62	26.45	25.75	25.94	25.59
Q9Y3I0	Q9Y3I0	tRNA-splicing ligase RtcB homolog	RTCB			25	25	25	52.3	52.3	52.3	55.21	0	242.48	3235700000	103	23	23	18	20	23	20	1.1	0.58	-0.27	-0.24	1.1	0.58	-0.27	-0.24	28.8	28.7	28.99	29.04	29.01	29.25
Q9Y3U8	Q9Y3U8	60S ribosomal protein L36	RPL36			12	12	12	53.3	53.3	53.3	12.25	0	28.83	917190000	45	12	12	10	8	8	8	1.07	0.22	0.61	0.48	1.07	0.22	0.61	0.48	27.1	27.67	27.39	26.53	27.19	26.6
Q9Y3Y2	Q9Y3Y2	Chromatin target of PRMT1 protein	CHTOP			14	14	14	49.6	49.6	49.6	26.4	0	115.91	2662300000	75	14	14	12	8	9	8	1.86	0.13	0.7	0.6	1.86	0.13	0.7	0.6	28.91	29.07	28.65	28.02	28.4	28.13
Q9Y446	Q9Y446	Plakophilin-3	PKP3			15	15	15	23.5	23.5	23.5	87.08	0	37.8	509170000	55	14	13	11	11	12	11	1.88	0.67	0.2	0.19	1.88	0.67	0.2	0.19	26.52	26.4	26.45	26.2	26.27	26.3
Q9Y4A5	Q9Y4A5	Transformation/transcription domain-associated protein	TRRAP			4	4	4	1.3	1.3	1.3	437.6	0	11.84	45404000	5	4	3	3	1	0	0	1.64	0.02	1.71	1.16	1.64	0.02	1.71	1.16	23.85	23.98	23.37	22.86	21.81	21.38
Q9Y4C8	Q9Y4C8	Probable RNA-binding protein 19	RBM19			5	5	5	6.8	6.8	6.8	107.33	0	7.23	106190000	7	4	5	4	3	3	2	1.55	0.28	0.49	0.43	1.55	0.28	0.49	0.43	24.4	24.37	24.14	24.01	23.82	23.6
Q9Y4F1	Q9Y4F1	FERM, RhoGEF and pleckstrin domain-containing protein 1	FARP1	+	Hmg20a_Ctrl	5	5	5	7.1	7.1	7.1	118.63	0	28.26	393230000	13	2	2	2	5	4	4	2.95	0.01	-2.12	-1.69	2.95	0.01	-2.12	-1.69	24.55	24.72	24.25	26.23	26.95	26.71
Q9Y4I1	Q9Y4I1	Unconventional myosin-Va	MYO5A			9	5	5	5.1	2.6	2.6	215.4	0	7.92	70720000	11	0	1	0	5	8	6	0	1	0	0	0	1	0	0	20.9	22.25	23.77	24.09	24.77	24.36
Q9Y4K1	Q9Y4K1	Absent in melanoma 1 protein	AIM1			8	8	8	6.4	6.4	6.4	188.67	0	17.66	266450000	18	1	0	0	7	8	7	0	1	0	0	0	1	0	0	22.37	23.61	21.23	26.36	26.32	26.48
Q9Y4P3	Q9Y4P3	Transducin beta-like protein 2	TBL2			2	2	2	4.5	4.5	4.5	49.8	0	36.93	73884000	7	1	2	2	2	2	2	1.73	0.01	-1.71	-1.18	1.73	0.01	-1.71	-1.18	21.5	22.79	22.69	23.87	24.36	23.87
Q9Y4Z0	Q9Y4Z0	U6 snRNA-associated Sm-like protein LSm4	LSM4			5	5	5	36.7	36.7	36.7	15.35	0	18.37	503830000	24	5	5	4	5	4	4	0.12	0.82	0.15	0.1	0.12	0.82	0.15	0.1	25.99	26.56	25.29	26.12	25.15	26.09
Q9Y520	Q9Y520	Protein PRRC2C	PRRC2C			29	29	29	14.2	14.2	14.2	316.91	0	135.11	2033300000	106	22	25	23	24	24	26	0.04	0.97	-0.03	-0.02	0.04	0.97	-0.03	-0.02	28.21	28.18	28.58	28.01	28.62	28.42
Q9Y580;I3L521	Q9Y580;I3L521	RNA-binding protein 7	RBM7			2	2	2	10.9	10.9	10.9	30.5	0	7.26	97115000	9	2	2	1	2	1	1	0.28	0.47	0.55	0.31	0.28	0.47	0.55	0.31	24.55	24.12	22.46	24.07	22.46	22.94
Q9Y5A9	Q9Y5A9	YTH domain-containing family protein 2	YTHDF2			4	4	3	11.7	11.7	10.2	62.33	0	27.27	131020000	9	2	3	3	3	2	3	0.02	0.98	0.02	0.01	0.02	0.98	0.02	0.01	24.35	24.08	24.99	24.57	24.26	24.53
Q9Y5B9	Q9Y5B9	FACT complex subunit SPT16	SUPT16H			11	11	11	10.5	10.5	10.5	119.91	0	31.98	512130000	30	7	9	8	7	6	7	1.04	0.51	0.32	0.28	1.04	0.51	0.32	0.28	26.25	26.69	26.66	26.17	26.24	26.22
Q9Y5J1	Q9Y5J1	U3 small nucleolar RNA-associated protein 18 homolog	UTP18			3	3	3	4.5	4.5	4.5	62	0	5.17	126470000	10	2	2	3	2	3	1	0.43	0.42	0.5	0.33	0.43	0.42	0.5	0.33	24.54	24.51	24.43	24.12	24.79	23.06
Q9Y5Q8	Q9Y5Q8	General transcription factor 3C polypeptide 5	GTF3C5			9	9	9	19.8	19.8	19.8	59.57	0	135.64	728710000	32	8	8	8	5	3	3	1.63	0.02	1.75	1.17	1.63	0.02	1.75	1.17	27.33	28.09	26.75	26.22	25.44	25.26
Q9Y5Q9	Q9Y5Q9	General transcription factor 3C polypeptide 3	GTF3C3			6	6	6	9	9	9	101.27	0	27.76	171230000	13	6	6	4	5	2	4	1.32	0.03	1.35	0.91	1.32	0.03	1.35	0.91	25.38	25.65	24.47	24.45	23.43	23.56
Q9Y5S9	Q9Y5S9	RNA-binding protein 8A	RBM8A			5	5	5	34.5	34.5	34.5	19.89	0	51.39	418500000	25	5	4	4	4	3	3	1.94	0.08	-0.84	-0.7	1.94	0.08	-0.84	-0.7	25.63	25.55	25.07	26.37	26.13	26.24
Q9Y5V0	Q9Y5V0	Zinc finger protein 706	ZNF706			2	2	2	31.6	31.6	31.6	8.5	0	7	631600000	18	2	2	2	2	2	2	1.38	0.06	-1.07	-0.78	1.38	0.06	-1.07	-0.78	26.07	25.43	26.6	27.27	27.19	26.85
Q9Y608	Q9Y608	Leucine-rich repeat flightless-interacting protein 2	LRRFIP2			15	15	15	18.6	18.6	18.6	82.17	0	84.01	473580000	36	8	5	2	14	14	12	1.21	0.01	-2.73	-1.33	1.21	0.01	-2.73	-1.33	25.14	25.33	22.09	26.76	27.14	26.84
Q9Y618	Q9Y618	Nuclear receptor corepressor 2	NCOR2			3	3	3	1.9	1.9	1.9	273.65	0	4.75	49161000	5	2	2	2	2	3	2	0.72	0.17	0.82	0.54	0.72	0.17	0.82	0.54	23.22	23.03	23.09	22.78	22.84	21.26
Q9Y6D9	Q9Y6D9	Mitotic spindle assembly checkpoint protein MAD1	MAD1L1			35	35	35	46.4	46.4	46.4	83.07	0	143.12	1500600000	97	26	27	27	26	22	27	0.29	0.74	0.2	0.15	0.29	0.74	0.2	0.15	27.92	27.69	28.53	28.04	27.8	27.7
Q9Y6M1	Q9Y6M1	Insulin-like growth factor 2 mRNA-binding protein 2	IGF2BP2			6	4	4	12.5	9.7	9.7	66.12	0	11.66	126890000	14	6	6	5	5	4	6	0.75	0.5	0.35	0.29	0.75	0.5	0.35	0.29	24.47	24.28	24.86	24.35	24.28	23.94
Q9Y6U3	Q9Y6U3	Adseverin	SCIN	+	Hmg20a_Ctrl	42	42	42	46	46	46	80.49	0	323.31	5923600000	124	41	37	31	0	0	0	3.76	0	8.7	5.29	3.76	0	8.7	5.29	30.95	30.9	30.79	23.41	21.24	21.87

## Sheet: Replicate 2
Protein IDs	Majority protein IDs	Protein names	Gene names	FDR_5%	Student's T-test significant	FDR_1%	Student's T-test significant_	Peptides	Razor + unique peptides	Unique peptides	Sequence coverage [%]	Unique + razor sequence coverage [%]	Unique sequence coverage [%]	Mol. weight [kDa]	Q-value	Score	Intensity	MS/MS count	Peptides ctrl_1	Peptides ctrl_2	Peptides ctrl_3	Peptides Hmg20a_1	Peptides Hmg20a_2	Peptides Hmg20a_3	-Log Student's T-test p-value Hmg20a_ctrl	Student's T-test q-value Hmg20a_ctrl	Student's T-test Difference Hmg20a_ctrl	Student's T-test Test statistic Hmg20a_ctrl	-Log Student's T-test p-value Hmg20a_ctrl_	Student's T-test q-value Hmg20a_ctrl_	Student's T-test Difference Hmg20a_ctrl_	Student's T-test Test statistic Hmg20a_ctrl_	ctrl_1	ctrl_2	ctrl_3	Hmg20a_1	Hmg20a_2	Hmg20a_3
Q9P0W2;Q9P0W2-3;C9J8X5;C9JQA7;C9K049;K7EJR8	Q9P0W2;Q9P0W2-3;C9J8X5	SWI/SNF-related matrix-associated actin-dependent regulator of chromatin subfamily E member 1-related	HMG20B	+	Hmg20a_ctrl	+	Hmg20a_ctrl	67	67	14	97.2	97.2	21.5	35.812	0	323.31	512000000000	462	0	0	1	65	66	64	5.02425	0	14.0913	9.3921	5.02425	0	14.0913	9.3921	23.152	24.6822	24.3977	38.508	37.9514	38.0463
Q9NP66;H0YKL0;H0YKM5;H0YNS8;REV__Q5TZA2-2	Q9NP66	High mobility group protein 20A	HMG20A	+	Hmg20a_ctrl	+	Hmg20a_ctrl	47	46	44	67.1	67.1	63.4	40.143	0	323.31	1260000000000	582	12	15	17	47	45	46	6.0923	0	9.20443	7.82383	6.0923	0	9.20443	7.82383	30.3988	29.9617	30.2075	39.631	39.2187	39.3315
Q96BD5-2;Q96BD5-3;Q96BD5;H0YCI1;E9PQM3;A0A1B0GX09;E9PLU5;E9PR02;E9PLV4;E9PS51;H0YEK2;H0YCM5;E9PNW9	Q96BD5-2;Q96BD5-3;Q96BD5	PHD finger protein 21A	PHF21A	+	Hmg20a_ctrl	+	Hmg20a_ctrl	37	37	37	60.4	60.4	60.4	70.209	0	263.2	12177000000	147	0	0	1	34	35	31	5.23129	0	8.37924	6.62928	5.23129	0	8.37924	6.62928	23.8706	24.5088	24.7349	32.8549	32.6998	32.6973
Q9UKL0	Q9UKL0	REST corepressor 1	RCOR1	+	Hmg20a_ctrl	+	Hmg20a_ctrl	34	34	3	43.8	43.8	2.5	53.027	0	219.78	8339000000	117	1	1	1	31	31	29	4.61516	0	8.37574	6.08332	4.61516	0	8.37574	6.08332	23.1577	23.8384	24.4034	32.3967	32.0805	32.0495
Q7Z5J4;Q7Z5J4-2;A8MXE8;Q7Z5J4-4;J3QLL5;J3QR08	Q7Z5J4;Q7Z5J4-2	Retinoic acid-induced protein 1	RAI1	+	Hmg20a_ctrl	+	Hmg20a_ctrl	151	148	19	72.2	72.2	11	203.35	0	323.31	155000000000	586	16	20	26	140	142	144	5.94088	0	8.28706	7.06265	5.94088	0	8.28706	7.06265	28.0597	27.9236	28.4371	36.2848	36.5631	36.4336
Q14687;Q14687-3;Q14687-2;H0Y613;H7C3B5;C9JLW9;A0A1B0GUL3	Q14687;Q14687-3;Q14687-2;H0Y613	Genetic suppressor element 1	GSE1	+	Hmg20a_ctrl	+	Hmg20a_ctrl	45	45	45	46.6	46.6	46.6	136.16	0	175.94	5097100000	130	0	0	0	43	37	36	3.75309	0	8.14424	5.07322	3.75309	0	8.14424	5.07322	22.3173	23.7374	24.162	32.014	31.3836	31.2518
Q5T5X7	Q5T5X7	BEN domain-containing protein 3	BEND3	+	Hmg20a_ctrl	+	Hmg20a_ctrl	68	68	68	68	68	68	94.474	0	323.31	12249000000	208	1	1	2	45	65	65	3.22962	0	7.94324	4.40278	3.22962	0	7.94324	4.40278	23.6264	24.6213	25.3261	32.5252	33.5383	31.34
O14519;O14519-2;F5GZF0;E9PKR4	O14519;O14519-2	Cyclin-dependent kinase 2-associated protein 1	CDK2AP1	+	Hmg20a_ctrl	+	Hmg20a_ctrl	8	8	5	94.8	94.8	87	12.365	0	113.27	3311700000	17	0	0	1	7	8	7	5.39473	0	7.84248	6.40298	5.39473	0	7.84248	6.40298	23.248	22.785	23.029	30.758	31.2152	30.6162
P14373;P14373-2;A0A0G2JIZ4;A0A140T9B9;A0A140T9N6;A0A140T9V9;H0Y551;A0A140T9Q6	P14373;P14373-2	Zinc finger protein RFP	TRIM27	+	Hmg20a_ctrl	+	Hmg20a_ctrl	17	17	17	39.4	39.4	39.4	58.489	0	169.54	5037300000	54	0	0	0	15	16	15	4.00648	0	7.54381	5.0852	4.00648	0	7.54381	5.0852	24.4495	22.9646	24.21	31.1312	31.5007	31.6238
A0A0U1RRH6;O94880-2	A0A0U1RRH6;O94880-2	PHD finger protein 14	PHF14	+	Hmg20a_ctrl	+	Hmg20a_ctrl	100	100	9	63.7	63.7	6.9	106.99	0	323.31	267000000000	587	20	22	23	93	93	91	5.55879	0	7.43596	6.22826	5.55879	0	7.43596	6.22826	29.591	29.5145	30.104	37.0569	37.2236	37.2369
Q9P2K3-3;Q9P2K3-4;Q9P2K3-2;B4DV59	Q9P2K3-3;Q9P2K3-4;Q9P2K3-2	REST corepressor 3	RCOR3	+	Hmg20a_ctrl	+	Hmg20a_ctrl	29	24	2	38.3	34.4	2.7	61.214	0	71.562	2208600000	68	0	1	1	25	26	24	3.55758	0	7.03281	4.43331	3.55758	0	7.03281	4.43331	24.0951	23.5577	22.1657	30.5309	30.1495	30.2365
Q93009;Q93009-3;H3BND8;F5H2X1;I3L2D8;H3BMF6	Q93009;Q93009-3;H3BND8	Ubiquitin carboxyl-terminal hydrolase 7;Ubiquitin carboxyl-terminal hydrolase	USP7	+	Hmg20a_ctrl	+	Hmg20a_ctrl	27	27	27	25	25	25	128.3	0	323.31	5937100000	75	0	3	1	21	25	25	2.73398	0	6.67675	3.49373	2.73398	0	6.67675	3.49373	23.6045	26.6411	24.6063	31.9338	31.3146	31.6337
Q9H568	Q9H568	Actin-like protein 8	ACTL8	+	Hmg20a_ctrl	+	Hmg20a_ctrl	14	14	14	54.4	54.4	54.4	41.36	0	92.14	2961500000	42	0	0	0	8	12	12	4.10457	0	6.52392	4.67706	4.10457	0	6.52392	4.67706	23.645	24.7332	23.9852	30.2058	30.7497	30.9796
Q9BTC8-2;E7EQY4;Q9BTC8;E7EV10;E9PCS8;D6W5A2;E9PF88	Q9BTC8-2;E7EQY4;Q9BTC8;E7EV10;E9PCS8;D6W5A2	Metastasis-associated protein MTA3	MTA3	+	Hmg20a_ctrl	+	Hmg20a_ctrl	34	19	19	63.5	42.5	42.5	58.813	0	92.608	4392300000	61	6	8	7	27	32	29	3.23454	0	6.38461	3.8825	3.23454	0	6.38461	3.8825	25.0004	25.3196	23.899	30.1694	31.6827	31.5207
Q6SPF0;E9PIW9;F8WDT5	Q6SPF0;E9PIW9	Atherin	SAMD1	+	Hmg20a_ctrl	+	Hmg20a_ctrl	20	20	20	46.1	46.1	46.1	56.051	0	134.4	3009800000	62	3	3	3	20	19	20	4.19742	0	6.16138	4.55284	4.19742	0	6.16138	4.55284	24.7695	23.8613	24.9932	30.6452	30.619	30.8439
Q13547;Q5TEE2;E7ESJ6	Q13547;Q5TEE2	Histone deacetylase 1	HDAC1	+	Hmg20a_ctrl	+	Hmg20a_ctrl	26	12	12	38.6	23.2	23.2	55.102	0	57.459	2194600000	41	5	3	5	26	24	25	4.59167	0	6.10756	4.77693	4.59167	0	6.10756	4.77693	23.5846	24.2778	24.4868	30.1101	30.2734	30.2884
Q8WXI9;A0A0U1RRM1;A0A0U1RR34;A0A0U1RR30;A0A0U1RRK3;A0A1B0GVS4;A0A1B0GW07	Q8WXI9;A0A0U1RRM1	Transcriptional repressor p66-beta	GATAD2B	+	Hmg20a_ctrl	+	Hmg20a_ctrl	45	45	42	68.6	68.6	66.6	65.26	0	323.31	10451000000	151	6	7	6	38	44	40	3.83548	0	6.05954	4.23991	3.83548	0	6.05954	4.23991	27.2282	25.9681	26.0822	32.4183	32.7713	32.2675
Q9UGU0;Q9UGU0-2;A9JX13;I3L1M7	Q9UGU0;Q9UGU0-2	Transcription factor 20	TCF20	+	Hmg20a_ctrl	+	Hmg20a_ctrl	182	182	179	69.7	69.7	69.7	211.77	0	323.31	382000000000	1047	48	52	55	170	174	171	5.7881	0	5.62097	4.98128	5.7881	0	5.62097	4.98128	32.0784	31.8144	32.2283	37.6345	37.7457	37.6037
Q96JM7-2;Q96JM7	Q96JM7-2;Q96JM7	Lethal(3)malignant brain tumor-like protein 3	L3MBTL3	+	Hmg20a_ctrl	+	Hmg20a_ctrl	12	12	12	18.3	18.3	18.3	85.756	0	51.877	1020800000	36	0	0	0	12	11	10	4.02001	0	5.55599	4.10556	4.02001	0	5.55599	4.10556	22.9764	23.9364	24.0768	29.1974	29.1059	29.3542
H0YK55;H0YMS9	H0YK55;H0YMS9		HMG20A	+	Hmg20a_ctrl	+	Hmg20a_ctrl	4	2	2	84.6	34.6	34.6	3.1687	0.002551	2.7375	1017200000	5	1	2	2	4	4	4	2.52884	0	5.49664	2.96948	2.52884	0	5.49664	2.96948	23.6458	22.4268	24.754	30.0011	29.1226	28.1927
Q86YP4;Q86YP4-3;Q86YP4-2;C9JVY3;V9GY85;H7C3H1;C9JMI3;C9JGN4;C9JHD7;C9JJK9;V9GYX5	Q86YP4;Q86YP4-3;Q86YP4-2	Transcriptional repressor p66-alpha	GATAD2A	+	Hmg20a_ctrl	+	Hmg20a_ctrl	40	37	37	63.2	63.2	63.2	68.062	0	212.19	5688200000	120	7	5	5	35	39	35	4.15605	0	5.4473	4.12683	4.15605	0	5.4473	4.12683	26.548	25.5354	26.3222	31.569	31.433	31.7456
J3KN32	J3KN32		RCOR1	+	Hmg20a_ctrl	+	Hmg20a_ctrl	33	2	2	43.9	2.9	2.9	53.327	0	6.1829	732100000	10	1	2	1	30	30	28	4.59045	0	5.44707	4.36252	4.59045	0	5.44707	4.36252	23.3271	23.0313	23.1578	29.0845	28.356	28.4168
Q92769;Q92769-3;H3BM24;E5RFP9;E5RJ04;E5RGV4;E5RHE7;E5RH52;E5RG37;E5RFI6;E5RK19	Q92769;Q92769-3	Histone deacetylase 2	HDAC2	+	Hmg20a_ctrl	+	Hmg20a_ctrl	36	36	22	62.3	62.3	49.2	55.364	0	234.11	20713000000	165	6	3	5	36	34	35	5.74932	0	5.37799	4.7777	5.74932	0	5.37799	4.7777	27.8067	28.0218	28.2014	33.4873	33.368	33.3085
O60675	O60675	Transcription factor MafK	MAFK	+	Hmg20a_ctrl	+	Hmg20a_ctrl	12	12	11	72.4	72.4	65.4	17.523	0	28.723	804600000	28	0	0	2	8	9	10	3.9717	0	5.32905	3.9517	3.9717	0	5.32905	3.9517	24.1609	23.3037	23.1646	29.052	29.0036	28.5606
O60341;O60341-2;R4GMP9;R4GMQ1	O60341;O60341-2	Lysine-specific histone demethylase 1A	KDM1A	+	Hmg20a_ctrl	+	Hmg20a_ctrl	36	36	36	46.8	46.8	46.8	92.902	0	251.78	9924300000	132	4	4	4	34	32	34	3.79802	0	4.9891	3.66525	3.79802	0	4.9891	3.66525	27.7825	26.7411	27.6099	32.6928	32.1895	32.2184
O94776;O94776-2	O94776;O94776-2	Metastasis-associated protein MTA2	MTA2	+	Hmg20a_ctrl	+	Hmg20a_ctrl	64	64	57	74.1	74.1	67.5	75.022	0	323.31	20722000000	242	10	11	13	53	59	61	5.05826	0	4.86967	4.16375	5.05826	0	4.86967	4.16375	28.4731	28.3271	28.7341	33.1606	33.5764	33.4063
O95983-2;O95983;K7EIE8;A0A087WT34;A0A087X1H1;A0A0A0MTS6;A0A087WZ12	O95983-2;O95983;K7EIE8;A0A087WT34;A0A087X1H1;A0A0A0MTS6	Methyl-CpG-binding domain protein 3	MBD3	+	Hmg20a_ctrl	+	Hmg20a_ctrl	14	13	13	47.1	42.5	42.5	29.014	0	81.936	3036800000	52	2	2	2	11	12	14	5.09446	0	4.82172	4.14097	5.09446	0	4.82172	4.14097	26.0573	25.5165	25.6909	30.4973	30.6028	30.6297
P54886	P54886	Delta-1-pyrroline-5-carboxylate synthase;Glutamate 5-kinase;Gamma-glutamyl phosphate reductase	ALDH18A1	+	Hmg20a_ctrl	+	Hmg20a_ctrl	76	76	1	67.8	67.8	5	87.301	0	323.31	114000000000	480	27	31	31	69	70	72	4.25215	0	4.71301	3.7352	4.25215	0	4.71301	3.7352	30.846	31.3328	31.2389	36.2705	35.5552	35.7311
P13010	P13010	X-ray repair cross-complementing protein 5	XRCC5	+	Hmg20a_ctrl	+	Hmg20a_ctrl	14	14	14	25.1	25.1	25.1	82.704	0	67.952	847120000	42	3	2	3	8	11	12	2.98652	0	4.584	2.98297	2.98652	0	4.584	2.98297	24.5823	24.3259	23.3124	27.9219	28.9396	29.1112
Q13330-3	Q13330-3	Metastasis-associated protein MTA1	MTA1	+	Hmg20a_ctrl	+	Hmg20a_ctrl	40	36	2	56.7	53.4	4.9	79.192	0	140	6097900000	99	7	9	9	37	39	34	4.13895	0	4.57487	3.59825	4.13895	0	4.57487	3.59825	26.6644	27.1128	27.3378	31.3024	31.9447	31.5925
Q9UBB5;X6RBL6;Q9UBB5-3;J3KSA7	Q9UBB5;X6RBL6;Q9UBB5-3	Methyl-CpG-binding domain protein 2	MBD2	+	Hmg20a_ctrl	+	Hmg20a_ctrl	16	16	15	35.3	35.3	32.4	43.254	0	68.767	3592500000	63	3	4	4	14	15	16	4.80173	0	4.54005	3.83663	4.80173	0	4.54005	3.83663	26.524	26.2989	26.1591	30.6346	31.1459	30.8216
P35251-2;P35251;H0Y8U4;D6RAD2;E0CX09;H0Y9P8	P35251-2;P35251	Replication factor C subunit 1	RFC1	+	Hmg20a_ctrl	+	Hmg20a_ctrl	74	74	74	60.1	60.1	60.1	128.18	0	323.31	12886000000	232	13	17	14	65	65	70	3.81285	0	4.53814	3.4232	3.81285	0	4.53814	3.4232	28.0623	28.5977	27.8741	33.0484	32.2426	32.8576
Q9Y285;K7ER00;Q9Y285-2;K7ER16;K7EK06;K7EPH2;K7ERS0	Q9Y285;K7ER00;Q9Y285-2;K7ER16;K7EK06	Phenylalanine--tRNA ligase alpha subunit	FARSA	+	Hmg20a_ctrl	+	Hmg20a_ctrl	19	19	19	40.4	40.4	40.4	57.563	0	133.99	1746700000	45	4	2	0	16	17	16	2.64021	0	4.50481	2.72841	2.64021	0	4.50481	2.72841	25.9004	25.9831	24.1314	30.3052	29.4802	29.744
O75330;O75330-3;O75330-2;O75330-4;E5RIH2;E5RI30	O75330;O75330-3;O75330-2;O75330-4	Hyaluronan mediated motility receptor	HMMR	+	Hmg20a_ctrl	+	Hmg20a_ctrl	15	15	15	22.1	22.1	22.1	84.099	0	38.88	503490000	29	0	0	0	12	11	13	4.30989	0	4.49389	3.62009	4.30989	0	4.49389	3.62009	23.7887	23.3123	24.0757	28.3875	28.0652	28.2057
Q96KM6	Q96KM6	Zinc finger protein 512B	ZNF512B	+	Hmg20a_ctrl	+	Hmg20a_ctrl	9	9	9	13.5	13.5	13.5	97.263	0	17.999	565930000	20	1	1	2	7	8	7	3.74893	0	4.24513	3.22505	3.74893	0	4.24513	3.22505	23.2556	23.8361	24.3287	27.9713	28.1743	28.0102
Q92879-2;Q92879;Q92879-3;G5EA30;Q92879-4;Q92879-6;Q92879-5;E9PSH0;E9PQK4;E9PKU1;A0A0J9YXJ0;A0A1B0GUN8;E9PC62;A0A1B0GU44;A0A0J9YX66;Q5VZZ6;O95319-5;O95319-2;O95319;O95319-4;O95319-3;V9GYD9;F5H0D8;F5H4Y5;E9PKA1	Q92879-2;Q92879;Q92879-3;G5EA30;Q92879-4;Q92879-6;Q92879-5	CUGBP Elav-like family member 1	CELF1	+	Hmg20a_ctrl	+	Hmg20a_ctrl	11	11	11	25.7	25.7	25.7	51.545	0	24.498	408530000	28	0	1	0	7	7	11	2.15325	0.00101266	4.21119	2.30474	2.15325	0.00101266	4.21119	2.30474	23.0964	22.5043	25.0397	27.4779	27.4136	28.3825
P41182;P41182-2;A0A0C4DH53;C9JL16;C9JCS5	P41182;P41182-2	B-cell lymphoma 6 protein	BCL6	+	Hmg20a_ctrl	+	Hmg20a_ctrl	10	10	10	11.2	11.2	11.2	78.846	0	22.884	444750000	21	1	1	2	4	9	10	3.47361	0	4.16068	3.04923	3.47361	0	4.16068	3.04923	24.323	23.0933	23.5409	27.771	27.9337	27.7347
P26358;P26358-2;P26358-3;K7EJL0;K7ENW7;K7EIZ6;K7EMU8;K7ENQ6	P26358;P26358-2;P26358-3	DNA (cytosine-5)-methyltransferase 1	DNMT1	+	Hmg20a_ctrl	+	Hmg20a_ctrl	8	8	8	7.1	7.1	7.1	183.16	0	17.421	238170000	13	1	1	0	6	5	7	2.8812	0	3.92161	2.63319	2.8812	0	3.92161	2.63319	22.3654	23.9684	22.9015	27.0851	26.7408	27.1742
P52298;P52298-2;P52298-3;C9JQX9;B3KSB0;F8WE41	P52298;P52298-2;P52298-3;C9JQX9;B3KSB0	Nuclear cap-binding protein subunit 2	NCBP2	+	Hmg20a_ctrl	+	Hmg20a_ctrl	11	11	11	48.1	48.1	48.1	18.001	0	18.217	480850000	28	2	2	2	5	9	9	4.11691	0	3.90223	3.16098	4.11691	0	3.90223	3.16098	23.6647	23.9922	23.3509	27.3699	27.4944	27.8502
P40938;P40938-2;A0A087X270	P40938;P40938-2	Replication factor C subunit 3	RFC3	+	Hmg20a_ctrl	+	Hmg20a_ctrl	18	18	18	38.8	38.8	38.8	40.556	0	61.74	3247200000	55	2	5	3	16	15	15	2.41557	0.00102564	3.89812	2.36569	2.41557	0.00102564	3.89812	2.36569	25.9432	26.3403	27.6411	30.5489	29.8494	31.2206
O14979-2;O14979-3;A0A087WU03	O14979-2;O14979-3	Heterogeneous nuclear ribonucleoprotein D-like	HNRNPDL	+	Hmg20a_ctrl	+	Hmg20a_ctrl	21	1	1	51.8	7.6	7.6	33.588	0	48.481	524920000	16	14	17	16	17	18	20	2.70446	0.00106667	3.85079	2.50861	2.70446	0.00106667	3.85079	2.50861	22.599	23.3043	24.2848	26.9243	27.661	27.1552
Q96F86;H3BSQ0;H3BPN4;H3BPW9;H3BQ37;H3BTF8;H3BNJ7;H3BTD6;H3BMB8;H3BTH0;H3BQP5;H3BU87	Q96F86;H3BSQ0;H3BPN4;H3BPW9	Enhancer of mRNA-decapping protein 3	EDC3	+	Hmg20a_ctrl	+	Hmg20a_ctrl	6	6	6	15.4	15.4	15.4	56.077	0	17.842	445840000	18	1	1	1	6	4	3	2.81253	0	3.81628	2.5503	2.81253	0	3.81628	2.5503	23.3565	24.1699	23.2654	28.2166	26.9249	27.0992
Q6W2J9;Q6W2J9-4;Q6W2J9-2;H7BYY2;Q6W2J9-3;H7C2V9;A6NE70;A1A564;H7BZ37;H7C231	Q6W2J9;Q6W2J9-4;Q6W2J9-2;H7BYY2;Q6W2J9-3	BCL-6 corepressor	BCOR	+	Hmg20a_ctrl	+	Hmg20a_ctrl	55	55	54	40.9	40.9	40.1	192.19	0	246.71	5211800000	163	9	6	9	43	51	49	3.96216	0	3.75912	3.01396	3.96216	0	3.75912	3.01396	27.7249	27.1169	27.7116	30.9878	31.4321	31.4109
Q9UQR0;H0Y6S1;Q9UQR0-2	Q9UQR0	Sex comb on midleg-like protein 2	SCML2	+	Hmg20a_ctrl	+	Hmg20a_ctrl	8	8	8	15.4	15.4	15.4	77.256	0	15.306	207050000	16	0	0	0	6	8	8	3.01979	0	3.74724	2.62034	3.01979	0	3.74724	2.62034	23.888	22.4006	23.1066	26.8481	26.8693	26.9196
C9JZI1;P35249;P35249-2;C9J8M3;C9JTT7;C9JXZ7;C9JGY5;F8WE44;C9JW34;H7C1P0	C9JZI1;P35249;P35249-2;C9J8M3;C9JTT7;C9JXZ7	Replication factor C subunit 4	RFC4	+	Hmg20a_ctrl	+	Hmg20a_ctrl	27	27	27	62.8	62.8	62.8	36.877	0	99.799	5343000000	101	5	8	9	25	23	23	3.71424	0	3.72266	2.90137	3.71424	0	3.72266	2.90137	27.2597	27.9175	27.7711	31.604	30.9719	31.5404
A0A087X0N3;Q96MY1;A0A087WTU5;O94818-4;Q96MY1-2;O94818-3;O94818;K7EQ17;O94818-2;Q5JYC0;Q5W149	A0A087X0N3;Q96MY1;A0A087WTU5;O94818-4;Q96MY1-2;O94818-3;O94818	Nucleolar protein 4-like;Nucleolar protein 4	NOL4L;NOL4	+	Hmg20a_ctrl	+	Hmg20a_ctrl	10	10	10	19	19	19	74.224	0	18.108	384920000	21	0	0	0	10	10	10	4.96564	0	3.59025	3.17196	4.96564	0	3.59025	3.17196	24.4461	24.1973	24.0567	27.9035	27.6916	27.8758
P40937;P40937-2;F5H5S0;E9PEP3;C9JH72;F5H304;F5H0U6	P40937;P40937-2	Replication factor C subunit 5	RFC5	+	Hmg20a_ctrl	+	Hmg20a_ctrl	19	19	19	58.2	58.2	58.2	38.496	0	323.31	3954500000	79	4	6	4	19	19	19	3.89132	0	3.46969	2.80301	3.89132	0	3.46969	2.80301	27.4832	27.5681	27.1022	31.1271	30.4891	30.9464
Q16576;E9PC52;Q16576-2;Q5JP01;Q5JP02;C9JAJ9;Q5JNZ6;C9J7L0	Q16576;E9PC52;Q16576-2	Histone-binding protein RBBP7	RBBP7	+	Hmg20a_ctrl	+	Hmg20a_ctrl	22	22	15	50.4	50.4	47.5	47.82	0	94.789	9239200000	81	4	6	8	14	17	18	3.21351	0.00105263	3.36731	2.50511	3.21351	0.00105263	3.36731	2.50511	28.2433	28.4848	28.9748	31.3983	32.2244	32.1821
Q9ULX9;Q9ULX9-2;B0QY70;B0QY71	Q9ULX9;Q9ULX9-2;B0QY70	Transcription factor MafF	MAFF	+	Hmg20a_ctrl	+	Hmg20a_ctrl	4	4	4	32.3	32.3	32.3	17.76	0	13.775	101610000	16	0	0	0	4	4	3	3.9417	0	3.36423	2.74872	3.9417	0	3.36423	2.74872	22.8109	22.1799	22.6907	26.1298	25.7407	25.9039
P49711;P49711-2	P49711;P49711-2	Transcriptional repressor CTCF	CTCF	+	Hmg20a_ctrl	+	Hmg20a_ctrl	3	3	3	5.9	5.9	5.9	82.785	0	11.39	284270000	11	1	1	1	3	3	3	2.99608	0.00103896	3.36261	2.41662	2.99608	0.00103896	3.36261	2.41662	23.8719	23.728	22.633	26.8018	26.7624	26.7566
Q09028-3;Q09028;Q09028-4;H0YEU5;H0YCT5;H0YF10;H0YDK2;E9PNS2;E9PIC4;E9PNS6	Q09028-3;Q09028;Q09028-4	Histone-binding protein RBBP4	RBBP4	+	Hmg20a_ctrl	+	Hmg20a_ctrl	13	6	1	37.1	29.8	3.4	46.158	0	54.698	2732000000	28	4	6	8	7	10	10	3.73644	0	3.33017	2.66424	3.73644	0	3.33017	2.66424	27.0438	26.916	26.8452	29.8318	30.6727	30.2911
C9J352;C9JWD9;F2Z3G4;C9J4U1;C9JYI4;P52294	C9J352;C9JWD9;F2Z3G4;C9J4U1;C9JYI4;P52294	Importin subunit alpha-5;Importin subunit alpha-5, N-terminally processed	KPNA1	+	Hmg20a_ctrl	+	Hmg20a_ctrl	3	3	3	16.6	16.6	16.6	19.389	0	3.9778	686010000	7	1	2	1	2	3	3	2.06048	0.000851064	3.27028	1.94374	2.06048	0.000851064	3.27028	1.94374	25.2039	22.9996	23.8323	27.0493	27.7417	27.0556
Q7L4I2-2;Q7L4I2;H0YGP9;E1B6W4	Q7L4I2-2;Q7L4I2	Arginine/serine-rich coiled-coil protein 2	RSRC2	+	Hmg20a_ctrl	+	Hmg20a_ctrl	3	3	3	8.5	8.5	8.5	44.878	0	10.889	173330000	12	1	0	0	2	3	2	2.6532	0.000963855	3.22842	2.20688	2.6532	0.000963855	3.22842	2.20688	23.0626	23.8005	22.9383	27.2313	26.2676	25.9878
Q9UHJ3-2;Q9UHJ3;Q5VUG0	Q9UHJ3-2;Q9UHJ3	Scm-like with four MBT domains protein 1	SFMBT1	+	Hmg20a_ctrl	+	Hmg20a_ctrl	8	8	8	13.6	13.6	13.6	93.165	0	15.428	233790000	13	0	0	0	4	4	6	2.41143	0.000898876	3.20072	2.08751	2.41143	0.000898876	3.20072	2.08751	24.7041	22.9167	24.0884	27.2288	26.9111	27.1715
Q96IZ0;A0A0B4J260;H0YHP5;F8W1M8	Q96IZ0	PRKC apoptosis WT1 regulator protein	PAWR	+	Hmg20a_ctrl	+	Hmg20a_ctrl	5	5	5	16.8	16.8	16.8	36.567	0	12.084	126740000	10	0	0	0	4	4	3	2.61093	0.00091954	3.08144	2.12006	2.61093	0.00091954	3.08144	2.12006	23.3813	22.3099	23.7607	26.4743	26.0285	26.1934
P84090;G3V279	P84090;G3V279	Enhancer of rudimentary homolog	ERH	+	Hmg20a_ctrl	+	Hmg20a_ctrl	5	5	5	29.8	29.8	29.8	12.259	0	24.11	2999900000	29	2	2	3	2	2	4	3.89415	0	3.07161	2.53808	3.89415	0	3.07161	2.53808	26.9835	27.1042	27.4674	30.1804	30.0402	30.5492
O15525;I3L2F8	O15525	Transcription factor MafG	MAFG	+	Hmg20a_ctrl	+	Hmg20a_ctrl	6	5	5	48.8	42	42	17.849	0	19.071	270140000	12	0	0	1	5	5	5	4.04119	0	3.0646	2.56995	4.04119	0	3.0646	2.56995	24.2884	24.2245	24.1738	27.4931	26.9144	27.4729
Q5T3J3;Q5T3J3-2	Q5T3J3;Q5T3J3-2	Ligand-dependent nuclear receptor-interacting factor 1	LRIF1	+	Hmg20a_ctrl	+	Hmg20a_ctrl	17	17	17	29	29	29	84.567	0	50.534	1130300000	48	3	3	3	13	15	16	4.27279	0	2.94684	2.5366	4.27279	0	2.94684	2.5366	26.0798	25.7171	26.1798	28.834	29.096	28.8872
Q9NSD9;Q9NSD9-2	Q9NSD9;Q9NSD9-2	Phenylalanine--tRNA ligase beta subunit	FARSB	+	Hmg20a_ctrl	+	Hmg20a_ctrl	19	19	19	31.1	31.1	31.1	66.115	0	55.157	2145800000	63	7	6	4	14	15	18	2.98619	0.000930233	2.88662	2.15733	2.98619	0.000930233	2.88662	2.15733	27.4193	27.2491	26.3988	29.9232	29.6926	30.1111
Q15637-5;Q15637-7;C9J792	Q15637-5;Q15637-7	Splicing factor 1	SF1	+	Hmg20a_ctrl	+	Hmg20a_ctrl	36	2	2	35.7	3.6	3.6	71.751	0	5.6961	158790000	8	21	22	23	31	35	29	2.31225	0.000816327	2.87099	1.90226	2.31225	0.000816327	2.87099	1.90226	22.6997	22.7838	24.2046	26.0419	26.3754	25.8838
F5GWX5;A0A0C4DGG9;Q14839;Q14839-2	F5GWX5;A0A0C4DGG9;Q14839;Q14839-2	Chromodomain-helicase-DNA-binding protein 4	CHD4	+	Hmg20a_ctrl	+	Hmg20a_ctrl	72	72	48	36.6	36.6	27.2	217.1	0	323.31	15926000000	292	21	26	24	59	66	62	4.74537	0	2.87055	2.56352	4.74537	0	2.87055	2.56352	29.7358	29.94	29.8864	32.5749	32.922	32.6769
P35250;A0A087WVY3;P35250-2;H7C5P4;H7C5Q7;F8WC37;H7C5A0;H7C5G4;H7C5P1	P35250;A0A087WVY3;P35250-2	Replication factor C subunit 2	RFC2	+	Hmg20a_ctrl	+	Hmg20a_ctrl	21	21	21	52.3	52.3	52.3	39.157	0	161.31	7438900000	103	7	8	8	21	16	19	3.57779	0.001	2.82136	2.28924	3.57779	0.001	2.82136	2.28924	28.9716	28.8356	28.66	32.019	31.277	31.6352
F8W0J4;O95619;F8W1B9	F8W0J4;O95619	YEATS domain-containing protein 4	YEATS4	+	Hmg20a_ctrl	+	Hmg20a_ctrl	4	4	4	28.9	28.9	28.9	20.131	0	9.3748	170030000	13	1	1	1	3	4	4	2.52815	0.000833333	2.73987	1.92353	2.52815	0.000833333	2.73987	1.92353	23.1604	24.0058	22.6774	25.6783	26.182	26.2029
Q8WXA9-2;Q8WXA9;H0YC47;A0A087WY03;E5RFV3	Q8WXA9-2;Q8WXA9	Splicing regulatory glutamine/lysine-rich protein 1	SREK1	+	Hmg20a_ctrl	+	Hmg20a_ctrl	10	10	10	22.1	22.1	22.1	71.649	0	164.69	2053400000	39	2	2	2	8	10	8	2.59395	0.000842105	2.71141	1.93229	2.59395	0.000842105	2.71141	1.93229	27.1359	26.4483	27.2795	29.5542	30.2519	29.1918
J3KP15;Q01130;J3QL05;Q01130-2	J3KP15;Q01130;J3QL05;Q01130-2	Serine/arginine-rich splicing factor 2	SRSF2	+	Hmg20a_ctrl	+	Hmg20a_ctrl	17	17	12	76.7	76.7	73.7	15.371	0	85.493	4852800000	75	9	10	9	16	15	16	4.09852	0.000987654	2.64614	2.27972	4.09852	0.000987654	2.64614	2.27972	28.6273	28.165	28.1877	31.0822	30.9428	30.8934
Q5SRE5;Q5SRE5-2;H7C4K7	Q5SRE5;Q5SRE5-2	Nucleoporin NUP188 homolog	NUP188	+	Hmg20a_ctrl	+	Hmg20a_ctrl	4	4	4	3.4	3.4	3.4	196.04	0	6.7166	108110000	4	1	0	2	2	2	2	2.8696	0.000860215	2.61067	1.96583	2.8696	0.000860215	2.61067	1.96583	23.4813	22.4837	23.2403	25.5996	25.5018	25.936
Q9H0J9;G5E9U9;H7C4L8	Q9H0J9;G5E9U9	Poly [ADP-ribose] polymerase 12	PARP12	+	Hmg20a_ctrl	+	Hmg20a_ctrl	8	8	8	17.5	17.5	17.5	79.063	0	25.301	104190000	12	0	0	0	2	5	8	2.53025	0.000769231	2.56733	1.83755	2.53025	0.000769231	2.56733	1.83755	22.7447	23.5738	23.2828	25.2172	25.7806	26.3056
Q12873-2;Q12873;Q12873-3;H7C2H0;I3L229;K7EPV1;I3L1I4	Q12873-2;Q12873;Q12873-3	Chromodomain-helicase-DNA-binding protein 3	CHD3	+	Hmg20a_ctrl	+	Hmg20a_ctrl	55	39	35	30.3	25.1	22.3	222.86	0	187.69	6998200000	140	15	21	18	49	52	52	4.21735	0.00097561	2.55375	2.23084	4.21735	0.00097561	2.55375	2.23084	28.7361	29.1617	28.9984	31.5821	31.605	31.3703
P08579	P08579	U2 small nuclear ribonucleoprotein B	SNRPB2	+	Hmg20a_ctrl	+	Hmg20a_ctrl	4	4	4	27.1	27.1	27.1	25.486	0	10.036	282290000	13	1	1	1	4	4	3	2.1212	0.003776	2.49137	1.66128	2.1212	0.003776	2.49137	1.66128	23.4756	24.624	23.4527	25.7488	26.448	26.8297
Q8N9Z2;A0A0C4DGU7;Q8N9Z2-2	Q8N9Z2	Coiled-coil domain-containing protein 71L	CCDC71L	+	Hmg20a_ctrl	+	Hmg20a_ctrl	13	13	13	50.6	50.6	50.6	26.261	0	22.957	1761800000	51	8	7	8	10	12	11	3.735	0.000879121	2.42338	2.05016	3.735	0.000879121	2.42338	2.05016	26.9182	26.7972	27.1283	29.5006	29.5492	29.0641
Q6PJI9-3;Q6PJI9;H3BMH3;Q6PJI9-4;Q6PJI9-2;H3BNY4	Q6PJI9-3;Q6PJI9;H3BMH3;Q6PJI9-4	WD repeat-containing protein 59	WDR59	+	Hmg20a_ctrl	+	Hmg20a_ctrl	5	5	5	11	11	11	62.907	0	11.733	165990000	10	2	1	1	4	3	4	2.58654	0.00142857	2.40344	1.76846	2.58654	0.00142857	2.40344	1.76846	22.9525	23.1625	24.1172	25.8556	25.8035	25.7835
Q6IEG0	Q6IEG0	U11/U12 small nuclear ribonucleoprotein 48 kDa protein	SNRNP48	+	Hmg20a_ctrl	+	Hmg20a_ctrl	2	2	2	8.3	8.3	8.3	39.965	0	6.6924	387890000	12	1	2	1	2	2	2	2.24866	0.00374603	2.39543	1.66063	2.24866	0.00374603	2.39543	1.66063	24.2722	23.0346	23.5251	25.9985	26.456	25.5638
P12956;B1AHC9;P12956-2	P12956;B1AHC9;P12956-2	X-ray repair cross-complementing protein 6	XRCC6	+	Hmg20a_ctrl	+	Hmg20a_ctrl	15	15	15	28.4	28.4	28.4	69.842	0	122	1932800000	46	4	4	4	7	14	11	2.47834	0.00137931	2.37249	1.72036	2.47834	0.00137931	2.37249	1.72036	26.5175	27.0504	27.4775	28.8726	29.6723	29.6181
G3V198;Q12769;E9PR16;E9PSI3;Q12769-2	G3V198;Q12769;E9PR16	Nuclear pore complex protein Nup160	NUP160	+	Hmg20a_ctrl	+	Hmg20a_ctrl	4	4	4	4	4	4	148.86	0	9.2711	179430000	12	0	1	1	3	4	4	4.43091	0.000909091	2.3493	2.10206	4.43091	0.000909091	2.3493	2.10206	23.6019	23.6248	23.5028	26.0554	25.7038	26.0182
Q8N1G0;Q8N1G0-2;H0Y5I5;F8WCX2;A6PVV7;A2A3Q2	Q8N1G0;Q8N1G0-2	Zinc finger protein 687	ZNF687	+	Hmg20a_ctrl	+	Hmg20a_ctrl	17	17	17	19.6	19.6	19.6	129.53	0	68.751	949400000	45	6	6	4	13	16	14	2.19676	0.00561644	2.19522	1.54675	2.19676	0.00561644	2.19522	1.54675	26.9533	26.3962	25.6862	28.4249	28.9358	28.2607
A6NHR9;A6NHR9-2;J3KTL8;A6NHR9-3;J3KTK7;J3QSH1	A6NHR9;A6NHR9-2;J3KTL8	Structural maintenance of chromosomes flexible hinge domain-containing protein 1	SMCHD1	+	Hmg20a_ctrl	+	Hmg20a_ctrl	68	68	68	38.4	38.4	38.4	226.37	0	293.73	8812900000	231	19	21	26	52	62	60	3.57099	0.000761905	2.1667	1.83739	3.57099	0.000761905	2.1667	1.83739	29.2918	29.4706	29.6487	31.5959	31.9091	31.4061
P16989;P16989-2;P16989-3;A0A0D9SEI8	P16989;P16989-2;P16989-3	Y-box-binding protein 3	YBX3	+	Hmg20a_ctrl	+	Hmg20a_ctrl	5	3	3	28	22.8	22.8	40.089	0	55.511	221700000	10	3	3	1	3	3	4	2.39172	0.00425714	2.16632	1.58655	2.39172	0.00425714	2.16632	1.58655	23.2419	24.1846	23.2394	25.9014	25.3501	25.9134
Q96SB8;Q96SB8-2;C9JMN1;A0A0A0MRY1;C9JEF0;A0A087WWI9	Q96SB8;Q96SB8-2	Structural maintenance of chromosomes protein 6	SMC6	+	Hmg20a_ctrl	+	Hmg20a_ctrl	15	15	15	19.1	19.1	19.1	126.32	0	64.358	718160000	35	3	2	5	8	13	12	2.09311	0.00629677	2.16233	1.49985	2.09311	0.00629677	2.16233	1.49985	26.2856	26.0262	25.5744	27.3832	28.2859	28.7041
Q9ULL5-3;Q9ULL5;Q9ULL5-2	Q9ULL5-3;Q9ULL5;Q9ULL5-2	Proline-rich protein 12	PRR12	+	Hmg20a_ctrl	+	Hmg20a_ctrl	4	4	4	3.1	3.1	3.1	211.04	0	17.403	104620000	9	0	1	1	3	4	3	2.42885	0.00431884	2.16099	1.5935	2.42885	0.00431884	2.16099	1.5935	23.0399	23.6879	24.1477	26.0864	25.5802	25.6919
Q9UHX1-6;Q9UHX1-5;A0A0J9YYL3;Q9UHX1-2;Q9UHX1-4;A0A0J9YVP6;Q9UHX1;Q9UHX1-3;A0A0J9YXX5;A0A0J9YXJ8;A0A0J9YVR6;E9PQ56;A0A0J9YWM1;H0YEM1;E9PMU7;E9PN18;E9PL19;H0YCP8	Q9UHX1-6;Q9UHX1-5;A0A0J9YYL3;Q9UHX1-2;Q9UHX1-4;A0A0J9YVP6;Q9UHX1;Q9UHX1-3;A0A0J9YXX5;A0A0J9YXJ8;A0A0J9YVR6;E9PQ56;A0A0J9YWM1;H0YEM1;E9PMU7;E9PN18	Poly(U)-binding-splicing factor PUF60	PUF60	+	Hmg20a_ctrl	+	Hmg20a_ctrl	22	22	22	40.2	40.2	40.2	55.399	0	198.72	4959700000	106	13	8	12	20	21	21	3.8011	0.000747664	2.11316	1.83321	3.8011	0.000747664	2.11316	1.83321	28.8064	28.4922	28.9246	30.823	31.0088	30.7309
P10809;E7ESH4;E7EXB4;P10809-2;C9JL25;C9JCQ4;C9JL19;C9J0S9	P10809	60 kDa heat shock protein, mitochondrial	HSPD1	+	Hmg20a_ctrl	+	Hmg20a_ctrl	27	27	27	51.1	51.1	51.1	61.054	0	152.31	3572300000	91	7	10	12	21	22	24	2.94838	0.00294215	2.10991	1.68418	2.94838	0.00294215	2.10991	1.68418	27.8744	28.0894	28.6536	30.5007	30.1593	30.2871
P78527;P78527-2	P78527;P78527-2	DNA-dependent protein kinase catalytic subunit	PRKDC	+	Hmg20a_ctrl	+	Hmg20a_ctrl	119	119	119	28.2	28.2	28.2	469.08	0	323.31	17331000000	458	36	48	43	91	109	109	3.29548	0.00140351	2.08573	1.73371	3.29548	0.00140351	2.08573	1.73371	30.5221	30.5082	30.7474	32.3357	32.9823	32.7168
P84103-2;P84103;A0A087X2D0	P84103-2;P84103;A0A087X2D0	Serine/arginine-rich splicing factor 3	SRSF3	+	Hmg20a_ctrl	+	Hmg20a_ctrl	24	24	23	92.7	92.7	92.7	14.203	0	184.4	64713000000	153	17	19	15	20	22	23	3.11556	0.0023	2.07553	1.69443	3.11556	0.0023	2.07553	1.69443	32.6671	32.2001	32.4566	34.5423	34.1933	34.8148
Q8WVK2;H0YBW5;B8ZZ98	Q8WVK2	U4/U6.U5 small nuclear ribonucleoprotein 27 kDa protein	SNRNP27	+	Hmg20a_ctrl	+	Hmg20a_ctrl	15	15	15	44.5	44.5	44.5	18.86	0	108.21	14972000000	94	15	11	11	13	11	11	2.67627	0.00428777	2.05429	1.59198	2.67627	0.00428777	2.05429	1.59198	30.5642	29.8813	29.7462	32.4016	31.9981	31.9549
Q16629-4;Q16629;C9JAB2;A0A0B4J1Z1;Q16629-3;Q16629-2;F8WEA1;H7BZZ6;H7C1N1	Q16629-4;Q16629;C9JAB2;A0A0B4J1Z1;Q16629-3;Q16629-2	Serine/arginine-rich splicing factor 7	SRSF7	+	Hmg20a_ctrl	+	Hmg20a_ctrl	23	22	22	63.3	63.3	63.3	26.012	0	161.07	27543000000	113	18	18	17	19	21	21	4.10806	0.000727273	2.03679	1.81366	4.10806	0.000727273	2.03679	1.81366	31.0764	31.0497	31.3364	33.048	33.1918	33.3331
Q8TBE0;Q8TBE0-2;Q8TBE0-3	Q8TBE0;Q8TBE0-2;Q8TBE0-3	Bromo adjacent homology domain-containing 1 protein	BAHD1	+	Hmg20a_ctrl	+	Hmg20a_ctrl	11	11	11	13.8	13.8	13.8	84.651	0	32.858	646550000	32	3	3	3	8	10	9	3.59194	0.00135593	1.98538	1.70827	3.59194	0.00135593	1.98538	1.70827	26.0809	25.9773	25.7194	27.6689	28.0481	28.0167
Q9NPI6-2;Q9NPI6;A0A087WVE6;A0A087WT55	Q9NPI6-2;Q9NPI6;A0A087WVE6;A0A087WT55	mRNA-decapping enzyme 1A	DCP1A	+	Hmg20a_ctrl	+	Hmg20a_ctrl	2	2	2	5	5	5	59.361	0	4.1194	92463000	6	0	0	0	2	2	2	2.35236	0.00621656	1.97873	1.47427	2.35236	0.00621656	1.97873	1.47427	23.3819	23.6461	24.3163	26.1547	25.5132	25.6126
Q9NY12-2;Q9NY12	Q9NY12-2;Q9NY12	H/ACA ribonucleoprotein complex subunit 1	GAR1	+	Hmg20a_ctrl	+	Hmg20a_ctrl	8	8	8	32.2	32.2	32.2	20.834	0	25.416	1925900000	37	3	4	4	8	8	8	3.02079	0.00444776	1.97297	1.60889	3.02079	0.00444776	1.97297	1.60889	27.7265	27.6407	27.2146	29.8236	29.3439	29.3332
A0A087WTP3;Q92945;M0R0I5;M0QYH3;M0QXW7;M0R3J3;M0QYG1;M0R0C6;M0R251;M0R263;C9JSZ1	A0A087WTP3;Q92945;M0R0I5	Far upstream element-binding protein 2	KHSRP	+	Hmg20a_ctrl	+	Hmg20a_ctrl	42	40	37	55.1	54	50.4	73.027	0	284.78	12226000000	210	26	24	24	38	41	37	3.44351	0.00380645	1.95309	1.66338	3.44351	0.00380645	1.95309	1.66338	30.2065	30.097	30.0428	32.387	31.9986	31.82
P09651;F8W6I7;P09651-3;F8VZ49;F8VTQ5;Q32P51;F8W646;F8VYN5	P09651;F8W6I7;P09651-3;F8VZ49	Heterogeneous nuclear ribonucleoprotein A1;Heterogeneous nuclear ribonucleoprotein A1, N-terminally processed	HNRNPA1	+	Hmg20a_ctrl	+	Hmg20a_ctrl	47	46	1	78.8	76.3	8.9	38.746	0	323.31	313000000000	275	38	33	37	41	39	40	3.8388	0.00134454	1.93475	1.70198	3.8388	0.00134454	1.93475	1.70198	34.791	34.5017	34.6322	36.4128	36.5356	36.7809
Q13595;Q13595-3;Q13595-4;Q13595-2;F8WEH2	Q13595;Q13595-3;Q13595-4;Q13595-2	Transformer-2 protein homolog alpha	TRA2A	+	Hmg20a_ctrl	+	Hmg20a_ctrl	28	28	24	67.7	67.7	61	32.688	0	206.15	19332000000	146	19	20	22	25	22	22	4.13947	0.00136752	1.91261	1.71776	4.13947	0.00136752	1.91261	1.71776	30.6785	30.6465	30.836	32.5311	32.5406	32.8272
D6R9P3;D6RD18;D6RBZ0;Q99729-3;Q99729-2;Q99729-4;Q99729	D6R9P3;D6RD18;D6RBZ0;Q99729-3;Q99729-2;Q99729-4;Q99729	Heterogeneous nuclear ribonucleoprotein A/B	HNRNPAB	+	Hmg20a_ctrl	+	Hmg20a_ctrl	29	28	28	61.4	61.4	61.4	30.302	0	250.76	17035000000	159	17	19	19	27	27	26	3.35429	0.00441481	1.88962	1.60457	3.35429	0.00441481	1.88962	1.60457	30.5081	30.3869	30.9359	32.3978	32.4906	32.6114
K7ERA3;Q92791	K7ERA3;Q92791	Synaptonemal complex protein SC65	P3H4;LEPREL4	+	Hmg20a_ctrl	+	Hmg20a_ctrl	3	3	3	24.9	24.9	24.9	25.874	0	31.337	171710000	15	1	1	1	3	3	2	3.28425	0.00422695	1.86858	1.57937	3.28425	0.00422695	1.86858	1.57937	23.9309	24.0813	23.7507	25.5201	25.7875	26.0612
P30414;A0A087WYW3;C9JMM5;A8K7K2	P30414;A0A087WYW3	NK-tumor recognition protein;Putative peptidyl-prolyl cis-trans isomerase	NKTR	+	Hmg20a_ctrl	+	Hmg20a_ctrl	8	8	8	9.4	9.4	9.4	165.67	0	15.576	248770000	13	2	1	3	3	3	4	2.01428	0.00988601	1.84157	1.31897	2.01428	0.00988601	1.84157	1.31897	23.8569	24.2871	23.0669	25.3825	25.4334	25.9198
F5H586;H0Y6W5;B1APH0;Q6ZN30-2;Q6ZN30;H0Y4J1	F5H586;H0Y6W5;B1APH0;Q6ZN30-2;Q6ZN30	Zinc finger protein basonuclin-2	BNC2	+	Hmg20a_ctrl	+	Hmg20a_ctrl	3	3	3	4.7	4.7	4.7	81.529	0	6.5798	94326000	6	0	0	0	3	3	2	2.1677	0.0096087	1.83762	1.35359	2.1677	0.0096087	1.83762	1.35359	23.4407	23.8735	24.3856	25.3905	26.1748	25.6474
P0DN76;Q01081;Q01081-2;Q01081-4;Q8WU68-3;Q8WU68;A0A1B0GW87;M0QYK5;M0R2N4;Q01081-3;Q8WU68-2;K7EJH3;K7EJM7	P0DN76;Q01081;Q01081-2;Q01081-4	Splicing factor U2AF 35 kDa subunit	U2AF1	+	Hmg20a_ctrl	+	Hmg20a_ctrl	22	22	22	62.1	62.1	62.1	27.872	0	265.76	62813000000	151	13	15	14	21	20	20	4.17858	0.00371653	1.83464	1.65826	4.17858	0.00371653	1.83464	1.65826	32.4613	32.2246	32.5546	34.1912	34.2258	34.3274
Q9BWF3;E9PB51;Q9BWF3-4;D6R9K7;J3QRR5;Q9BWF3-3;Q9BWF3-2;E9PLB0;E9PM61;U3KQD5	Q9BWF3;E9PB51	RNA-binding protein 4	RBM4	+	Hmg20a_ctrl	+	Hmg20a_ctrl	19	6	1	47.5	15.9	5.5	40.313	0	27.664	596370000	24	15	15	12	16	14	16	2.47522	0.00811494	1.82958	1.41511	2.47522	0.00811494	1.82958	1.41511	25.8463	25.4242	25.754	27.2988	27.1872	28.0272
P26368-2;P26368;K7ENG2;K7ELP8	P26368-2;P26368;K7ENG2	Splicing factor U2AF 65 kDa subunit	U2AF2	+	Hmg20a_ctrl	+	Hmg20a_ctrl	21	21	21	43.5	43.5	43.5	53.12	0	222.83	29283000000	136	11	11	14	17	19	20	3.19346	0.00655034	1.81873	1.53075	3.19346	0.00655034	1.81873	1.53075	31.5898	31.035	31.3515	33.072	33.3378	33.0228
Q14103-3;Q14103;H0YA96;Q14103-4;Q14103-2;H0Y8G5;D6RAF8;D6RF44;D6RBQ9;D6RD83	Q14103-3;Q14103;H0YA96;Q14103-4;Q14103-2;H0Y8G5;D6RAF8;D6RF44	Heterogeneous nuclear ribonucleoprotein D0	HNRNPD	+	Hmg20a_ctrl	+	Hmg20a_ctrl	19	17	17	49.7	46.4	46.4	32.834	0	71.377	3015500000	56	8	10	12	16	17	19	2.72734	0.00728994	1.77546	1.42808	2.72734	0.00728994	1.77546	1.42808	28.0275	28.0231	28.519	29.6278	30.0301	30.2381
B3KPJ4;A0A0A0MSI2;Q8IXK0-2;Q8IXK0-4;Q8IXK0;Q8IXK0-5;Q8IXK0-3	B3KPJ4;A0A0A0MSI2;Q8IXK0-2;Q8IXK0-4;Q8IXK0;Q8IXK0-5;Q8IXK0-3	Polyhomeotic-like protein 2	PHC2	+	Hmg20a_ctrl			5	5	5	11.9	11.9	11.9	50.403	0	7.4561	210270000	9	1	3	3	3	3	3	2.03402	0.01056	1.7457	1.27357	2.03402	0.01056	1.7457	1.27357	24.5054	23.6438	23.4159	25.824	25.7005	25.2776
H0YGS2;H0YEJ9;A0A0A0MRF3;H0YE88;Q53GI4;P28347-2;Q15561-3;P28347;Q15561;Q99594;Q15562;Q15562-2;Q15562-4;H0YG62	H0YGS2;H0YEJ9;A0A0A0MRF3;H0YE88;Q53GI4;P28347-2;Q15561-3;P28347;Q15561;Q99594;Q15562;Q15562-2;Q15562-4;H0YG62	Transcriptional enhancer factor TEF-1;Transcriptional enhancer factor TEF-3;Transcriptional enhancer factor TEF-5;Transcriptional enhancer factor TEF-4	TEAD4;TEAD1;TEAD3;TEAD2	+	Hmg20a_ctrl	+	Hmg20a_ctrl	3	3	3	18.3	18.3	18.3	18.724	0	8.8574	198560000	10	1	0	2	2	3	3	2.28844	0.00983505	1.70039	1.30177	2.28844	0.00983505	1.70039	1.30177	23.9753	24.2602	24.837	26.3143	26.1278	25.7315
Q15427;Q5SZ64	Q15427	Splicing factor 3B subunit 4	SF3B4	+	Hmg20a_ctrl			5	5	5	13.4	13.4	13.4	44.385	0	63.046	1875000000	15	2	2	2	2	3	4	2.00251	0.0118469	1.69794	1.24102	2.00251	0.0118469	1.69794	1.24102	27.6486	27.3368	27.6082	28.6163	29.2253	29.8458
Q8IV32	Q8IV32	Coiled-coil domain-containing protein 71	CCDC71	+	Hmg20a_ctrl			6	6	6	18.2	18.2	18.2	49.648	0	11.029	151300000	18	1	2	1	6	5	4	2.03698	0.0122275	1.67678	1.23712	2.03698	0.0122275	1.67678	1.23712	24.2104	24.9313	23.9199	26.3477	26.052	25.6923
A0A0C4DFZ9;Q58A45-2;Q58A45-4;Q58A45-3;Q58A45	A0A0C4DFZ9;Q58A45-2;Q58A45-4;Q58A45-3;Q58A45	PAB-dependent poly(A)-specific ribonuclease subunit PAN3	PAN3	+	Hmg20a_ctrl	+	Hmg20a_ctrl	6	6	6	9.9	9.9	9.9	75.972	0	10.535	78012000	8	0	0	0	5	4	2	2.63653	0.0102032	1.65604	1.33564	2.63653	0.0102032	1.65604	1.33564	23.7798	23.7712	24.1891	25.962	25.3765	25.3697
H0YBS1;Q75QN2-2;Q75QN2	H0YBS1;Q75QN2-2;Q75QN2	Integrator complex subunit 8	INTS8	+	Hmg20a_ctrl			2	2	2	2.9	2.9	2.9	91.113	0	18.041	187500000	12	1	1	1	2	2	2	2.10335	0.0125472	1.64122	1.23121	2.10335	0.0125472	1.64122	1.23121	23.309	24.1257	23.2672	25.5594	24.9552	25.111
P53350;I3L387;I3L2H5;I3L309	P53350	Serine/threonine-protein kinase PLK1	PLK1	+	Hmg20a_ctrl	+	Hmg20a_ctrl	14	14	14	28.5	28.5	28.5	68.254	0	39.222	1019300000	45	2	5	5	11	13	12	3.06361	0.00913333	1.61895	1.37085	3.06361	0.00913333	1.61895	1.37085	26.3156	26.6827	26.9085	28.1543	28.3391	28.2703
Q15637-6;Q15637-4;Q15637-3;Q15637-2;Q15637;F8WEV5	Q15637-6;Q15637-4;Q15637-3;Q15637-2;Q15637	Splicing factor 1	SF1	+	Hmg20a_ctrl	+	Hmg20a_ctrl	41	41	3	44	44	2.8	61.888	0	323.31	53552000000	258	27	28	29	36	40	34	2.76203	0.00998953	1.60703	1.32204	2.76203	0.00998953	1.60703	1.32204	32.7127	31.995	32.4793	33.9832	34.0838	33.9411
P33992;B1AHB1;B1AHB2;B1AHA9;F8WFD7	P33992;B1AHB1	DNA replication licensing factor MCM5;DNA helicase	MCM5	+	Hmg20a_ctrl	+	Hmg20a_ctrl	21	21	21	32.2	32.2	32.2	82.285	0	83.433	2842200000	91	10	12	12	18	19	19	3.6378	0.00764912	1.60555	1.42375	3.6378	0.00764912	1.60555	1.42375	28.0569	28.1124	28.4174	29.9119	29.7909	29.7007
Q9NWB6;X6R9F1;Q9NWB6-2;Q9NWB6-3	Q9NWB6;X6R9F1	Arginine and glutamate-rich protein 1	ARGLU1	+	Hmg20a_ctrl	+	Hmg20a_ctrl	21	21	21	45.8	45.8	45.8	33.216	0	49.205	5027500000	76	9	10	10	17	17	19	3.67224	0.00923596	1.54263	1.37706	3.67224	0.00923596	1.54263	1.37706	29.1098	29.073	29.1805	30.8161	30.436	30.7391
P51991;H7C1J8	P51991	Heterogeneous nuclear ribonucleoprotein A3	HNRNPA3	+	Hmg20a_ctrl			35	31	4	78.6	75.1	8.5	39.594	0	323.31	31039000000	174	21	22	24	31	30	30	2.84339	0.0106131	1.52515	1.2766	2.84339	0.0106131	1.52515	1.2766	31.1598	30.9566	31.5214	32.66	32.6112	32.942
Q9UQE7	Q9UQE7	Structural maintenance of chromosomes protein 3	SMC3	+	Hmg20a_ctrl	+	Hmg20a_ctrl	56	56	56	48.5	48.5	48.5	141.54	0	233.94	7747400000	201	22	29	25	41	50	49	3.95497	0.00908287	1.50426	1.36832	3.95497	0.00908287	1.50426	1.36832	29.4642	29.7526	29.7147	31.0667	31.198	31.1796
Q05519-2;Q05519;Q5T760;B4DWT1;Q5T757;S4R3C4	Q05519-2;Q05519;Q5T760;B4DWT1	Serine/arginine-rich splicing factor 11	SRSF11	+	Hmg20a_ctrl			9	9	9	32.3	32.3	32.3	53.413	0	77.975	2232700000	37	5	5	3	7	6	5	2.89675	0.0109608	1.49559	1.26225	2.89675	0.0109608	1.49559	1.26225	28.0442	27.7868	27.7691	29.5498	29.0395	29.4975
Q9NTI5-2;Q9NTI5;A9IYQ1;Q9NTI5-5	Q9NTI5-2;Q9NTI5;A9IYQ1	Sister chromatid cohesion protein PDS5 homolog B	PDS5B	+	Hmg20a_ctrl	+	Hmg20a_ctrl	9	9	9	9.1	9.1	9.1	158.28	0	29.201	966000000	29	5	5	4	6	6	8	3.61971	0.0101489	1.49202	1.33224	3.61971	0.0101489	1.49202	1.33224	26.4789	26.7308	26.7529	27.984	28.2428	28.2119
Q8IZL8;C9JFV4;E7EV54;I3L1P4;I3L4M7;I3L445	Q8IZL8;C9JFV4;E7EV54	Proline-, glutamic acid- and leucine-rich protein 1	PELP1	+	Hmg20a_ctrl			11	11	11	14.7	14.7	14.7	119.7	0	93.244	2835400000	38	5	7	8	11	11	10	2.67193	0.0124883	1.48846	1.22914	2.67193	0.0124883	1.48846	1.22914	28.0767	28.2655	28.2828	29.9766	29.3084	29.8053
P22626;A0A087WUI2	P22626;A0A087WUI2	Heterogeneous nuclear ribonucleoproteins A2/B1	HNRNPA2B1	+	Hmg20a_ctrl	+	Hmg20a_ctrl	59	59	4	83.9	83.9	3.7	37.429	0	323.31	895000000000	591	46	43	45	53	51	55	4.35965	0.00863277	1.48585	1.37893	4.35965	0.00863277	1.48585	1.37893	36.4085	36.3328	36.4603	37.958	37.7502	37.9509
Q9BRL6-2;Q9BRL6	Q9BRL6-2;Q9BRL6	Serine/arginine-rich splicing factor 8	SRSF8	+	Hmg20a_ctrl			12	7	7	32.4	29.8	29.8	31.424	0	74.954	2124000000	35	7	6	5	11	10	11	2.50605	0.0151356	1.44248	1.17607	2.50605	0.0151356	1.44248	1.17607	28.1385	27.5651	27.9234	29.5963	29.0695	29.2886
H0YKS1;A0A0C4DGV1;A0A087WUT0;A0A0A0MQW0;A0A0A0MR39;Q9P2K5-3;Q9P2K5-2;Q9P2K5	H0YKS1;A0A0C4DGV1;A0A087WUT0;A0A0A0MQW0;A0A0A0MR39;Q9P2K5-3;Q9P2K5-2;Q9P2K5	Myelin expression factor 2	MYEF2	+	Hmg20a_ctrl			2	2	2	7.9	7.9	7.9	13.891	0.0005322	3.2315	3099100000	9	2	2	2	2	2	2	2.27398	0.0178785	1.43372	1.13735	2.27398	0.0178785	1.43372	1.13735	28.4385	28.5351	28.0529	30.1862	29.6818	29.4597
Q9H8V3-2;Q9H8V3-4;Q9H8V3;Q9H8V3-3;H7C103;C9J0L6;C9JDV9;C9JTI2;C9J1C4;C9JDB4;H7C3G1;C9JB41	Q9H8V3-2;Q9H8V3-4;Q9H8V3;Q9H8V3-3	Protein ECT2	ECT2	+	Hmg20a_ctrl			7	7	7	9.1	9.1	9.1	99.92	0	22.922	410160000	22	4	5	3	5	5	6	2.1819	0.0192713	1.41673	1.11276	2.1819	0.0192713	1.41673	1.11276	25.7694	25.1137	25.9189	27.2432	26.9514	26.8577
Q13148;A0A087WYY0;A0A087X260;G3V162;B1AKP7;A0A087WX29;K7EJM5;K7EN94;Q13148-4;A0A087WV68;A0A087WXQ5;A0A087WXV3;A0A087WX67;A0A087WW61;A0A087WZC9;K7EL26;A0A087WYE7;A0A0A0MSV7;K7EJ99;A0A087WTZ4	Q13148;A0A087WYY0;A0A087X260;G3V162;B1AKP7;A0A087WX29;K7EJM5;K7EN94;Q13148-4	TAR DNA-binding protein 43	TARDBP	+	Hmg20a_ctrl			22	22	22	46.6	46.6	46.6	44.739	0	323.31	21357000000	114	12	12	13	18	19	20	2.72236	0.0159167	1.38887	1.16627	2.72236	0.0159167	1.38887	1.16627	31.3108	31.3571	30.771	32.5584	32.4714	32.5757
Q14498-2;G3XAC6;A0A0U1RQH7;Q5QP22;A0A0U1RQW2;F2Z2Z5;A0A087X122;F8WF24;Q86U06-3;Q86U06-4;Q86U06-5;Q86U06-2;Q86U06;A8MYG5;F8WF73;G3V5Z6;G3V546;H0YJJ3;F2Z3E6;G3XAP0	Q14498-2;G3XAC6;A0A0U1RQH7	RNA-binding protein 39	RBM39	+	Hmg20a_ctrl			42	42	1	55.5	55.5	6.5	58.656	0	323.31	64504000000	249	29	28	33	41	36	39	2.24544	0.0198797	1.38227	1.10066	2.24544	0.0198797	1.38227	1.10066	33.2155	32.4707	32.8989	34.4068	34.3543	33.9708
O95104-2;O95104-3;O95104	O95104-2;O95104-3;O95104	Splicing factor, arginine/serine-rich 15	SCAF4	+	Hmg20a_ctrl			7	7	7	10.7	10.7	10.7	123.64	0	32.115	1264100000	20	3	4	5	3	5	6	2.60673	0.0180245	1.37957	1.14626	2.60673	0.0180245	1.37957	1.14626	27.1389	27.0157	26.9042	28.0685	28.7333	28.3957
Q08170;A0A0D9SEM4;A0A0D9SGD2;S4R2X6	Q08170;A0A0D9SEM4	Serine/arginine-rich splicing factor 4	SRSF4	+	Hmg20a_ctrl			23	18	18	28.7	24.7	24.7	56.678	0	142.67	8816100000	96	19	19	15	20	20	21	3.05773	0.0150261	1.37127	1.18844	3.05773	0.0150261	1.37127	1.18844	30.088	29.957	29.6944	31.4438	31.3131	31.0963
Q14683;G8JLG1;H0Y7K8;V9GY57;V9GYN9	Q14683;G8JLG1	Structural maintenance of chromosomes protein 1A;Structural maintenance of chromosomes protein	SMC1A	+	Hmg20a_ctrl			62	62	62	49.1	49.1	49.1	143.23	0	298.79	9271500000	234	28	27	29	53	55	57	4.28114	0.0110693	1.36459	1.26994	4.28114	0.0110693	1.36459	1.26994	30.0299	30.0325	30.1964	31.3523	31.5169	31.4834
P51991-2	P51991-2	Heterogeneous nuclear ribonucleoprotein A3	HNRNPA3	+	Hmg20a_ctrl			33	2	2	78.4	3.9	3.9	37.029	0	8.8664	6483800000	22	19	20	22	29	28	28	2.67452	0.0180562	1.35347	1.13591	2.67452	0.0180562	1.35347	1.13591	29.5152	28.9431	29.3737	30.7106	30.7193	30.4625
A0A087WZ13;E9PAU2;Q8IY67-2;Q8IY67;K7EQG2;K7EKR9;Q8IY67-3	A0A087WZ13;E9PAU2;Q8IY67-2	Ribonucleoprotein PTB-binding 1	RAVER1	+	Hmg20a_ctrl			26	26	26	48.3	48.3	48.3	77.843	0	142.32	6373100000	116	13	13	16	23	23	23	2.26427	0.0195942	1.35124	1.08349	2.26427	0.0195942	1.35124	1.08349	29.7072	29.2045	29.6059	31.1804	30.5107	30.8802
P31943;G8JLB6;E9PCY7;D6RBM0;E7EN40;H0YB39;D6RIU0;D6RIT2;D6R9T0;D6RFM3;D6RAM1;D6RDU3;D6RJ04;D6RIH9;E5RGV0;E7EQJ0;D6RDL0;D6RF17;H0YBD7;E5RGH4;H0YAQ2;D6R9D3;H0YBG7;E5RJ94	P31943;G8JLB6;E9PCY7;D6RBM0;E7EN40;H0YB39;D6RIU0;D6RIT2	Heterogeneous nuclear ribonucleoprotein H;Heterogeneous nuclear ribonucleoprotein H, N-terminally processed	HNRNPH1	+	Hmg20a_ctrl			31	30	19	51.2	49	33	49.229	0	323.31	13041000000	172	16	19	16	24	29	29	3.17737	0.015265	1.34232	1.17728	3.17737	0.015265	1.34232	1.17728	30.4365	30.2035	30.3966	31.4623	31.728	31.8733
Q16630-2;Q16630;F8WJN3;Q16630-3;F8W084	Q16630-2;Q16630;F8WJN3;Q16630-3	Cleavage and polyadenylation specificity factor subunit 6	CPSF6	+	Hmg20a_ctrl			16	16	16	29.6	29.6	29.6	63.47	0	172.88	4991600000	74	8	9	8	13	11	13	3.43526	0.0152247	1.33577	1.19297	3.43526	0.0152247	1.33577	1.19297	29.3214	29.017	29.1394	30.5462	30.3369	30.602
B4DEK9;A0A0C4DGV8;Q13214-2;Q13214	B4DEK9;A0A0C4DGV8;Q13214-2;Q13214	Semaphorin-3B	SEMA3B	+	Hmg20a_ctrl			3	3	3	5.4	5.4	5.4	45.038	0	4.3106	92105000	4	0	1	0	2	2	2	2.30853	0.0210179	1.33317	1.07771	2.30853	0.0210179	1.33317	1.07771	24.1036	24.2438	23.5022	25.3776	25.317	25.1545
Q8IWZ8;B4DVK3;Q8IWZ8-2;V9GZ08;K7ESM0;K7ELR6;K7EM86	Q8IWZ8	SURP and G-patch domain-containing protein 1	SUGP1	+	Hmg20a_ctrl			35	35	35	63.7	63.7	63.7	72.47	0	192.28	8213100000	157	19	18	19	31	31	32	2.48639	0.0197313	1.32844	1.09681	2.48639	0.0197313	1.32844	1.09681	30.1657	29.5855	29.9981	31.2528	31.452	31.0297
O75494-2;O75494;Q5JRI1;O75494-5;O75494-4;Q6IQ42;Q8WXF0;R4GMP8	O75494-2;O75494;Q5JRI1;O75494-5;O75494-4	Serine/arginine-rich splicing factor 10	SRSF10	+	Hmg20a_ctrl			26	26	3	58.6	58.6	12.6	31.213	0	214.24	68334000000	176	22	18	22	20	24	22	2.7045	0.019498	1.32527	1.11919	2.7045	0.019498	1.32527	1.11919	32.742	32.72	33.273	34.2119	34.1927	34.3061
Q8N684;Q8N684-3;Q8N684-2;F5H669;F5H6M0;F5H047;J3QT54;C9JM38;C9J286;C9J323;F5H5B7;F5H1W4;F5H2K8;F5H6P5;F5H6A8;F5GXA3	Q8N684;Q8N684-3;Q8N684-2;F5H669	Cleavage and polyadenylation specificity factor subunit 7	CPSF7	+	Hmg20a_ctrl			21	21	21	43.5	43.5	43.5	52.049	0	323.31	7216900000	100	16	15	15	17	16	15	3.17136	0.0157851	1.3246	1.16312	3.17136	0.0157851	1.3246	1.16312	29.8078	29.3732	29.4674	30.7991	30.8751	30.9481
Q8N163-2;Q8N163;H0YC69;E5RGU7;E5RFJ3;H0YC58;E5RHJ4;G3V119;H0YB24	Q8N163-2;Q8N163;H0YC69;E5RGU7;E5RFJ3;H0YC58	Cell cycle and apoptosis regulator protein 2	CCAR2	+	Hmg20a_ctrl			4	4	4	6.3	6.3	6.3	103.14	0	20.089	142680000	15	2	1	1	2	3	3	2.40131	0.0195235	1.32349	1.08313	2.40131	0.0195235	1.32349	1.08313	24.1807	24.0002	23.495	25.0644	25.3565	25.2255
Q96PK6-5	Q96PK6-5	RNA-binding protein 14	RBM14	+	Hmg20a_ctrl			22	13	0	64.3	34.2	0	37.034	0	323.31	7804000000	72	17	18	15	18	17	17	2.72383	0.0196654	1.29997	1.10308	2.72383	0.0196654	1.29997	1.10308	29.8522	29.7639	29.6792	31.0123	30.7982	31.3847
P11387;Q969P6;H0YBR3;H0YC03;E5RGE7;E5RGR4;E5RFE3;E5RGR2	P11387	DNA topoisomerase 1	TOP1	+	Hmg20a_ctrl			122	122	114	75.7	75.7	73.7	90.725	0	323.31	273000000000	808	94	90	87	107	109	105	2.14184	0.0246622	1.29593	1.03143	2.14184	0.0246622	1.29593	1.03143	35.2772	34.7802	34.6798	36.4948	36.2479	35.8823
P35606;P35606-2;H0YAC7	P35606;P35606-2	Coatomer subunit beta	COPB2	+	Hmg20a_ctrl			7	7	7	8.6	8.6	8.6	102.49	0	14.917	463120000	25	3	4	4	5	5	6	2.62707	0.0198095	1.2937	1.08852	2.62707	0.0198095	1.2937	1.08852	25.8367	25.9705	25.5745	27.3843	26.9353	26.9432
P09661;H0YMA0;H0YLR3;H0YKK0	P09661;H0YMA0;H0YLR3	U2 small nuclear ribonucleoprotein A	SNRPA1	+	Hmg20a_ctrl			32	32	32	65.1	65.1	65.1	28.415	0	323.31	39935000000	205	23	26	25	30	31	32	3.78381	0.0155949	1.2848	1.17463	3.78381	0.0155949	1.2848	1.17463	32.2591	32.0075	31.9771	33.4082	33.3119	33.378
Q2TB10;A0A087WXB4;C9JHX9	Q2TB10;A0A087WXB4	Zinc finger protein 800	ZNF800	+	Hmg20a_ctrl			5	5	5	11.1	11.1	11.1	75.235	0	26.005	515180000	21	2	4	4	3	4	5	2.42841	0.0237509	1.26576	1.04725	2.42841	0.0237509	1.26576	1.04725	25.3678	26.0207	25.8908	26.9413	26.9911	27.144
Q8ND82;Q9UJJ2	Q8ND82;Q9UJJ2	Zinc finger protein 280C	ZNF280C	+	Hmg20a_ctrl			8	8	8	15.1	15.1	15.1	83.095	0	20.486	296120000	14	2	2	2	6	8	5	2.25637	0.0248027	1.26347	1.02535	2.25637	0.0248027	1.26347	1.02535	25.6989	25.0184	25.1856	26.355	26.7252	26.613
Q9H2U1-2;Q9H2U1;Q9H2U1-3;E7EWK3;A0A0G2JQU7;A0A0G2JRP3;H7C514;H7C5F5	Q9H2U1-2;Q9H2U1;Q9H2U1-3;E7EWK3	ATP-dependent RNA helicase DHX36	DHX36	+	Hmg20a_ctrl			21	21	21	23.2	23.2	23.2	113.15	0	85.656	2448500000	70	11	13	10	17	14	19	5.46532	0.0123721	1.26295	1.22053	5.46532	0.0123721	1.26295	1.22053	28.2945	28.2368	28.1749	29.5057	29.4966	29.4927
E5RJM0;B7ZLQ8;Q17RY0;Q17RY0-2;H0YBG1;Q17RY0-3;E5RFP2;J3KN18;Q7Z5Q1-8;Q8NE35;Q8NE35-2;Q7Z5Q1;Q7Z5Q1-3;Q7Z5Q1-6;Q7Z5Q1-4;Q7Z5Q1-5;Q7Z5Q1-7;Q7Z5Q1-9;H0Y9D9	E5RJM0;B7ZLQ8;Q17RY0;Q17RY0-2	Cytoplasmic polyadenylation element-binding protein 4	CPEB4	+	Hmg20a_ctrl			15	15	15	23.8	23.8	23.8	69.768	0	35.058	1627300000	53	6	6	5	12	15	13	3.44571	0.0191969	1.23124	1.10957	3.44571	0.0191969	1.23124	1.10957	27.7684	27.6556	27.4929	28.9842	28.7286	28.8978
J3KPP4;O95232;D6RDI2;C9JL41;H0YA81;O95232-2;E7EN55;D6RHH0;U3KQT3;H7C5U7	J3KPP4;O95232;D6RDI2	Luc7-like protein 3	LUC7L3	+	Hmg20a_ctrl			18	18	18	23.9	23.9	23.9	58.22	0	245.44	4623000000	78	9	9	10	15	16	15	2.26361	0.0264495	1.2265	1.00172	2.26361	0.0264495	1.2265	1.00172	29.5096	28.8762	28.9855	30.5612	30.3003	30.1894
P25205;P25205-2;J3KQ69;Q7Z6P5	P25205;P25205-2;J3KQ69	DNA replication licensing factor MCM3	MCM3	+	Hmg20a_ctrl			17	17	17	23.4	23.4	23.4	90.98	0	39.751	1269700000	50	5	7	8	12	11	10	3.33858	0.0198052	1.22559	1.0979	3.33858	0.0198052	1.22559	1.0979	27.3712	27.1497	27.2269	28.6435	28.4718	28.3093
Q8IUH3-3;Q8IUH3;Q8IUH3-2;H7BZE0;H7C476	Q8IUH3-3;Q8IUH3;Q8IUH3-2	RNA-binding protein 45	RBM45	+	Hmg20a_ctrl			14	14	14	39.2	39.2	39.2	53.346	0	122.03	1630900000	58	6	7	7	10	12	12	2.82358	0.0233287	1.21646	1.05123	2.82358	0.0233287	1.21646	1.05123	27.7423	27.6391	27.5302	29.0968	28.8682	28.596
O43248;J3KMZ0;H0YIA6;P31277;A0A087WWK9;P31270;A6NCS4;P14653;A0A0A0MTF4;P78367;F8VXG1;Q9BZM3;F8VXG0;H0YHX3;I3L383;V9GYH0;A0A0A0MSX5;D6RAR5;Q15270;Q9UD57;Q07687;P52952;Q99626;A0A087WVU3;I3L3R1;C9K088;P28358;P14651-3;Q9GZZ0;Q6ZNG2;P49639;P31249;P31260;Q9NYD6;Q00056;A6NMT0;P52951;P28356;P28360;A6NHT5;P31268;P14651-2;Q14549;Q8TAU0;P09630-2;P50219;Q9NP08;P13378-3;P13378;P13378-2;P09630;Q99801;A0A087WTJ…	O43248	Homeobox protein Hox-C11	HOXC11	+	Hmg20a_ctrl			7	7	7	32.9	32.9	32.9	33.747	0	23.235	445560000	21	3	3	3	7	6	6	2.12158	0.0287095	1.20535	0.970735	2.12158	0.0287095	1.20535	0.970735	25.7779	25.4372	26.2063	27.1383	27.0713	26.8278
P38159;P38159-2;H3BT71;H0Y6E7;H3BUY5;H3BR27;P38159-3;H3BNC1;O75526;Q8N7X1	P38159;P38159-2;H3BT71;H0Y6E7;H3BUY5	RNA-binding motif protein, X chromosome;RNA-binding motif protein, X chromosome, N-terminally processed	RBMX	+	Hmg20a_ctrl			73	73	29	88	88	47.8	42.331	0	323.31	102000000000	550	53	60	58	68	68	71	3.69301	0.0195852	1.19592	1.09508	3.69301	0.0195852	1.19592	1.09508	33.3834	33.5036	33.453	34.5845	34.5328	34.8104
P62995;P62995-3;H7BXF3;H7C2L4;P62995-2	P62995;P62995-3;H7BXF3	Transformer-2 protein homolog beta	TRA2B	+	Hmg20a_ctrl			24	20	20	54.5	51.4	51.4	33.665	0	211.79	48384000000	79	13	14	14	19	20	18	3.0511	0.0232474	1.19227	1.05112	3.0511	0.0232474	1.19227	1.05112	32.6402	32.4028	32.2024	33.6282	33.6727	33.5212
O75937;S4R3J5	O75937	DnaJ homolog subfamily C member 8	DNAJC8	+	Hmg20a_ctrl			11	11	11	41.9	41.9	41.9	29.841	0	52.849	3978300000	48	4	4	6	7	9	10	2.24988	0.0284417	1.18548	0.972652	2.24988	0.0284417	1.18548	0.972652	29.2179	28.4782	28.8615	30.0656	29.9455	30.1029
Q15428;K7EMT0	Q15428;K7EMT0	Splicing factor 3A subunit 2	SF3A2	+	Hmg20a_ctrl			20	20	20	32.8	32.8	32.8	49.255	0	116.05	24983000000	94	15	15	13	16	19	18	3.07256	0.0249697	1.15921	1.02685	3.07256	0.0249697	1.15921	1.02685	31.2572	31.1546	31.3511	32.2371	32.6315	32.372
Q7RTV0	Q7RTV0	PHD finger-like domain-containing protein 5A	PHF5A	+	Hmg20a_ctrl			15	15	15	62.7	62.7	62.7	12.405	0	56.192	21063000000	64	12	12	12	10	15	15	2.10215	0.0329266	1.14661	0.930058	2.10215	0.0329266	1.14661	0.930058	30.944	31.1379	31.3913	31.9301	32.5767	32.4062
Q13247;Q13247-3;Q13247-2	Q13247;Q13247-3	Serine/arginine-rich splicing factor 6	SRSF6	+	Hmg20a_ctrl			25	25	20	40.4	40.4	37.5	39.586	0	118.02	74318000000	134	23	24	20	20	21	18	2.37277	0.0296261	1.1458	0.958342	2.37277	0.0296261	1.1458	0.958342	33.3272	33.1094	32.7378	34.3625	34.2091	34.0403
P53621;P53621-2	P53621;P53621-2	Coatomer subunit alpha;Xenin;Proxenin	COPA	+	Hmg20a_ctrl			22	22	22	24.5	24.5	24.5	138.34	0	73.999	1835600000	93	9	12	9	19	19	22	2.06312	0.0335801	1.14305	0.923208	2.06312	0.0335801	1.14305	0.923208	28.1569	28.2172	27.5205	29.254	29.1064	28.9634
P35659;P35659-2;D6R9L5;B4DFG0;D6RDA2;H0Y993;H0Y8X0	P35659;P35659-2;D6R9L5;B4DFG0;D6RDA2	Protein DEK	DEK	+	Hmg20a_ctrl			15	15	15	35.2	35.2	35.2	42.674	0	43.313	1714000000	58	8	8	8	11	14	12	2.11588	0.0330899	1.14289	0.929171	2.11588	0.0330899	1.14289	0.929171	28.048	27.369	27.799	28.8723	29.0879	28.6845
Q9BWJ5	Q9BWJ5	Splicing factor 3B subunit 5	SF3B5	+	Hmg20a_ctrl			7	7	7	98.8	98.8	98.8	10.135	0	70.906	35995000000	61	5	5	5	6	6	7	2.43111	0.0290539	1.14257	0.961735	2.43111	0.0290539	1.14257	0.961735	31.847	32.1226	31.8562	33.2562	33.2425	32.7548
J3KTL2;Q07955;Q07955-3;Q07955-2;J3KSR8;J3QQV5;J3KSW7	J3KTL2;Q07955;Q07955-3;Q07955-2	Serine/arginine-rich splicing factor 1	SRSF1	+	Hmg20a_ctrl			47	47	46	80.2	80.2	80.2	28.329	0	323.31	94378000000	360	37	45	42	42	42	39	3.17616	0.0258098	1.13175	1.01204	3.17616	0.0258098	1.13175	1.01204	33.1488	33.3415	33.5027	34.3749	34.4375	34.5759
O43684;O43684-2;J3QT28;J3QSX4	O43684;O43684-2;J3QT28	Mitotic checkpoint protein BUB3	BUB3	+	Hmg20a_ctrl			16	16	16	55.8	55.8	55.8	37.154	0	44.739	1760100000	43	6	10	12	9	12	15	2.63159	0.028622	1.12808	0.969218	2.63159	0.028622	1.12808	0.969218	27.3228	27.7282	27.7577	28.5669	28.776	28.85
P08621;P08621-2;P08621-3;P08621-4;M0QYR1;M0QX04	P08621;P08621-2;P08621-3	U1 small nuclear ribonucleoprotein 70 kDa	SNRNP70	+	Hmg20a_ctrl			54	54	54	65.4	65.4	65.4	51.556	0	323.31	112000000000	292	41	45	43	51	48	52	2.2366	0.0353569	1.10652	0.917528	2.2366	0.0353569	1.10652	0.917528	33.6553	33.3937	33.7677	34.365	34.8772	34.8941
O14776;O14776-2;G3V220	O14776;O14776-2;G3V220	Transcription elongation regulator 1	TCERG1	+	Hmg20a_ctrl			40	40	40	30.8	30.8	30.8	123.9	0	110.32	10739000000	169	24	28	28	30	33	35	2.19595	0.0406684	1.07322	0.890585	2.19595	0.0406684	1.07322	0.890585	30.259	30.1327	30.467	31.0475	31.3584	31.6725
O60216;E5RI01;E5RFZ5;E5RG18;E5RJW1;E5RJK5;E5RFV8;E5RIN7;A0A140T8W2	O60216	Double-strand-break repair protein rad21 homolog	RAD21	+	Hmg20a_ctrl			17	17	14	28.8	28.8	25.8	71.689	0	68.245	2268000000	78	10	13	11	12	14	13	2.9592	0.0313953	1.06539	0.945487	2.9592	0.0313953	1.06539	0.945487	28.1093	27.9981	28.0864	28.8918	29.202	29.2963
A0A087WUK2;O14979	A0A087WUK2;O14979	Heterogeneous nuclear ribonucleoprotein D-like	HNRNPDL	+	Hmg20a_ctrl			30	30	10	60.3	60.3	23.7	40.04	0	117.51	15537000000	155	22	26	24	25	26	28	2.48979	0.0385668	1.04845	0.89894	2.48979	0.0385668	1.04845	0.89894	30.704	30.823	30.997	31.6175	31.9507	32.1013
Q96E39;A0A1B0GUK8	Q96E39	RNA binding motif protein, X-linked-like-1	RBMXL1	+	Hmg20a_ctrl			53	9	9	74.4	23.8	23.8	42.141	0	26.651	3687300000	42	38	41	42	49	51	53	2.80124	0.0356413	1.04017	0.915452	2.80124	0.0356413	1.04017	0.915452	28.7914	28.9903	28.6623	29.6641	29.9174	29.983
O60506;O60506-2;F6UXX1	O60506;O60506-2	Heterogeneous nuclear ribonucleoprotein Q	SYNCRIP	+	Hmg20a_ctrl			27	16	2	42.7	34.3	7.2	69.602	0	177.89	8656600000	76	18	18	17	22	23	24	2.7042	0.0376022	1.03436	0.904368	2.7042	0.0376022	1.03436	0.904368	29.9568	30.0747	30.279	31.0637	30.9981	31.3518
Q9NZI8;Q9NZI8-2	Q9NZI8;Q9NZI8-2	Insulin-like growth factor 2 mRNA-binding protein 1	IGF2BP1	+	Hmg20a_ctrl			23	23	19	44.4	44.4	39	63.48	0	111.24	3008200000	93	6	15	11	22	19	21	3.85861	0.0315412	1.01457	0.947411	3.85861	0.0315412	1.01457	0.947411	28.5233	28.6403	28.5032	29.6415	29.4585	29.6105
J3QK89;Q8IWX8	J3QK89;Q8IWX8	Calcium homeostasis endoplasmic reticulum protein	CHERP	+	Hmg20a_ctrl			33	33	33	38.2	38.2	38.2	104.93	0	296.43	49411000000	222	23	22	22	24	30	27	2.19347	0.04819	1.00397	0.842156	2.19347	0.04819	1.00397	0.842156	32.3903	32.3763	32.6878	33.1647	33.6826	33.6191
