# Supplementary material for: The H2A.Z and NuRD associated protein HMG20A controls early head and heart developmental transcription programs
Source: Nat Commun. 2023 Jan 28;14:472. doi: 10.1038/s41467-023-36114-x (PMC9884267; doi:10.1038/s41467-023-36114-x)
Supplement: Supplementary file 4 — Supplementary Data 2 [file 41467_2023_36114_MOESM4_ESM.xlsx]

## Sheet: dereg genes upon HMG20A siRNA p
	HMG20A-Control_2_logFC	HMG20A-Control_2_lfcSE	HMG20A-Control_2_stat	HMG20A-Control_2_pvalue	HMG20A-Control_2_FDR
KRT81	-3.5169	0.52856	-6.654	2.856e-11	1.128e-08
ST6GAL1	-2.2382	0.16194	-13.821	1.9e-43	2.177e-39
CLIP4	-2.226	0.49319	-4.513	6.38e-06	0.0004039
DHRS2	-1.779	0.31885	-5.579	2.414e-08	3.951e-06
IL32	-1.7405	0.36703	-4.742	2.116e-06	0.0001672
HMG20A	-1.6845	0.17087	-9.858	6.312e-23	2.37e-19
PARD6A	-1.6583	0.57792	-2.869	0.004113	0.0495
SPINK4	-1.6553	0.1883	-8.791	1.487e-18	2.13e-15
IL7R	-1.529	0.29683	-5.151	2.591e-07	3.092e-05
GPR87	-1.4815	0.3896	-3.803	0.0001432	0.00434
HSPA2	-1.4787	0.21292	-6.945	3.784e-12	1.885e-09
IFI27	-1.4307	0.46133	-3.101	0.001927	0.02956
PLEKHA6	-1.4094	0.47012	-2.998	0.002717	0.03742
IDS	-1.3732	0.17334	-7.922	2.342e-15	2.684e-12
TARP	-1.3468	0.45763	-2.943	0.00325	0.042
VTN	-1.3154	0.40106	-3.28	0.001039	0.01964
CES3	-1.2793	0.34198	-3.741	0.0001833	0.00533
PXYLP1	-1.2786	0.23864	-5.358	8.421e-08	1.177e-05
C1R	-1.2663	0.24094	-5.256	1.475e-07	1.857e-05
ATP6V0A4	-1.2555	0.39616	-3.169	0.001529	0.02513
FGFBP1	-1.2482	0.38398	-3.251	0.001152	0.02088
TP53INP1	-1.2194	0.30826	-3.956	7.625e-05	0.002673
TINAGL1	-1.2084	0.20486	-5.899	3.661e-09	7.768e-07
THBS1	-1.1996	0.19033	-6.303	2.924e-10	9.305e-08
HHIPL2	-1.1907	0.27566	-4.319	1.565e-05	0.0008416
TPPP	-1.1864	0.36664	-3.236	0.001212	0.02169
RGS14	-1.1777	0.37312	-3.156	0.001598	0.02582
CYP1A1	-1.1746	0.363	-3.236	0.001213	0.02169
GPR176	-1.1681	0.29781	-3.922	8.774e-05	0.002965
ATP8B4	-1.163	0.27977	-4.157	3.227e-05	0.001406
SLC12A8	-1.1513	0.35239	-3.267	0.001086	0.02007
GDF15	-1.1489	0.29032	-3.957	7.576e-05	0.002673
PLAU	-1.1408	0.36029	-3.166	0.001544	0.0253
FUCA1	-1.1366	0.24603	-4.62	3.839e-06	0.0002618
PMS2P7	-1.1363	0.37506	-3.03	0.002448	0.03504
THSD4	-1.1344	0.18275	-6.208	5.377e-10	1.503e-07
C1S	-1.1053	0.1544	-7.159	8.15e-13	4.669e-10
PCNXL2	-1.1008	0.34201	-3.219	0.001288	0.02251
HOGA1	-1.0982	0.34748	-3.16	0.001575	0.02562
GLP2R	-1.096	0.11275	-9.721	2.458e-22	5.633e-19
CPT1C	-1.0873	0.37417	-2.906	0.003664	0.04553
ADAMTS4	-1.0724	0.1679	-6.387	1.689e-10	5.692e-08
EDIL3	-1.0683	0.10867	-9.831	8.272e-23	2.37e-19
KRT86	-1.0677	0.34055	-3.135	0.001717	0.02695
MMRN2	-1.0649	0.18963	-5.616	1.956e-08	3.396e-06
SCARA5	-1.0497	0.29515	-3.556	0.0003759	0.009224
CYB5RL	-1.0364	0.33851	-3.062	0.0022	0.03228
GPC2	-1.0344	0.31728	-3.26	0.001114	0.02038
BFSP1	-1.0342	0.24648	-4.196	2.716e-05	0.001235
KRT80	-1.0305	0.14064	-7.328	2.343e-13	1.491e-10
ACTR3B	-1.0224	0.19228	-5.317	1.054e-07	1.404e-05
PCSK1	-1.0016	0.1899	-5.274	1.332e-07	1.714e-05
PAX8-AS1	-0.9923	0.30818	-3.22	0.001283	0.02248
TMEM8B	-0.9619	0.28525	-3.372	0.0007462	0.01524
AOX1	-0.9536	0.25026	-3.811	0.0001386	0.004247
SLC22A15	-0.9352	0.30002	-3.117	0.001826	0.02831
CDKN2D	-0.9282	0.14532	-6.387	1.687e-10	5.692e-08
FAM167B	-0.9213	0.23205	-3.97	7.174e-05	0.002569
MB	-0.9096	0.29392	-3.095	0.001971	0.02999
ST3GAL5	-0.9091	0.2947	-3.085	0.002037	0.03068
TMEM156	-0.9087	0.21805	-4.167	3.082e-05	0.001367
ADGRG1	-0.8961	0.181	-4.951	7.385e-07	7.233e-05
PPEF1	-0.8945	0.21023	-4.255	2.092e-05	0.001015
BMP4	-0.8809	0.25189	-3.497	0.0004705	0.01083
C12orf75	-0.8697	0.16976	-5.123	3.004e-07	3.415e-05
EFR3B	-0.8688	0.15452	-5.623	1.88e-08	3.337e-06
DOCK10	-0.8667	0.23945	-3.62	0.0002949	0.007715
HABP4	-0.8507	0.13958	-6.095	1.095e-09	2.852e-07
AMN1	-0.848	0.15124	-5.607	2.053e-08	3.512e-06
HOTS	-0.8287	0.25002	-3.315	0.0009176	0.01794
H19	-0.8251	0.25165	-3.279	0.001043	0.01968
C1QTNF1	-0.8221	0.20823	-3.948	7.877e-05	0.002711
DLGAP4	-0.8112	0.21442	-3.783	0.0001549	0.004658
DDAH1	-0.8108	0.10656	-7.609	2.759e-14	2.432e-11
PMS2P5	-0.8059	0.24639	-3.271	0.001072	0.01994
SLC12A4	-0.8049	0.19484	-4.131	3.612e-05	0.001527
TLR4	-0.8022	0.21966	-3.652	0.0002603	0.006968
PLAT	-0.8006	0.279	-2.869	0.004113	0.0495
HERPUD1	0.8024	0.13489	5.948	2.708e-09	6.331e-07
RMI2	0.809	0.17106	4.729	2.252e-06	0.0001743
KLF6	0.8126	0.20494	3.965	7.345e-05	0.002614
EVI5	0.8153	0.16312	4.998	5.788e-07	5.868e-05
NFIB	0.8207	0.12298	6.674	2.496e-11	1.033e-08
FAM129A	0.8209	0.26988	3.042	0.002352	0.03385
GEMIN5	0.8219	0.13975	5.881	4.079e-09	8.499e-07
LOC727896	0.8295	0.23101	3.591	0.0003295	0.00839
RAVER1	0.8304	0.28724	2.891	0.003841	0.04712
MPV17L	0.8361	0.28815	2.901	0.003714	0.04592
TMEM80	0.8386	0.201	4.172	3.016e-05	0.00135
CCDC18	0.8388	0.20516	4.088	4.345e-05	0.00173
ZNF268	0.8436	0.23988	3.517	0.000437	0.0103
OTUD6B	0.8453	0.18772	4.503	6.696e-06	0.0004216
MPZL3	0.8455	0.28484	2.968	0.002995	0.03999
SLFN5	0.8459	0.27028	3.13	0.00175	0.02742
LAMC1	0.8538	0.13931	6.129	8.864e-10	2.362e-07
DDIT4	0.855	0.28605	2.989	0.002798	0.03807
MYO9A	0.8563	0.22176	3.861	0.0001128	0.003652
NUPR1	0.8585	0.15868	5.41	6.298e-08	9.371e-06
ANXA1	0.8586	0.08879	9.67	4.024e-22	7.685e-19
QKI	0.868	0.12951	6.702	2.051e-11	9.401e-09
REL	0.8851	0.20787	4.258	2.063e-05	0.001006
UGT8	0.8873	0.27371	3.242	0.001189	0.02135
BBX	0.8932	0.2437	3.665	0.0002472	0.006712
STC2	0.8932	0.30564	2.923	0.003472	0.04415
JDP2	0.8967	0.19206	4.669	3.03e-06	0.0002212
MBNL1	0.8985	0.11892	7.556	4.172e-14	3.187e-11
ECM2	0.9002	0.25924	3.472	0.000516	0.01155
CDK2	0.9015	0.12203	7.388	1.496e-13	1.008e-10
TMCC1-AS1	0.9156	0.22546	4.061	4.884e-05	0.001903
NDUFA4L2	0.9165	0.2931	3.127	0.001767	0.02755
CCAT1	0.9323	0.22529	4.138	3.5e-05	0.001485
CLDN12	0.9366	0.15797	5.929	3.046e-09	6.844e-07
ARHGAP18	0.9432	0.16487	5.721	1.061e-08	2.078e-06
UHRF1BP1	0.9464	0.15359	6.162	7.183e-10	1.96e-07
SLC16A1	0.9809	0.11319	8.667	4.45e-18	5.666e-15
CMTM6	0.9971	0.13374	7.456	8.937e-14	6.4e-11
TPT1-AS1	1.0018	0.34873	2.873	0.00407	0.04917
CENPQ	1.0033	0.18063	5.554	2.784e-08	4.493e-06
SLC7A11	1.0073	0.32119	3.136	0.001712	0.02691
LOC101930452	1.012	0.33296	3.039	0.00237	0.03407
MAP3K3	1.0143	0.14145	7.171	7.456e-13	4.496e-10
ZDBF2	1.0313	0.28235	3.653	0.0002597	0.006968
TTPAL	1.0726	0.24385	4.398	1.09e-05	0.0006093
RPS6KA5	1.0817	0.25996	4.161	3.169e-05	0.001391
IRF2	1.0833	0.29924	3.62	0.0002943	0.007715
ZNF419	1.09	0.23357	4.667	3.06e-06	0.0002219
E2F7	1.1088	0.27112	4.09	4.322e-05	0.00173
LINC00342	1.125	0.38768	2.902	0.00371	0.04592
PDIA3P1	1.1478	0.25924	4.427	9.534e-06	0.0005551
TMED8	1.1646	0.37388	3.115	0.00184	0.02847
ANGPT1	1.1679	0.24514	4.764	1.896e-06	0.0001541
PDK4	1.1888	0.17134	6.938	3.973e-12	1.897e-09
FUT1	1.1953	0.34229	3.492	0.0004795	0.01097
UNC5B	1.2033	0.37529	3.206	0.001345	0.02305
AGPAT9	1.2099	0.32095	3.77	0.0001634	0.004876
LMNB1	1.2483	0.12065	10.346	4.345e-25	2.489e-21
PRKAR2A	1.2694	0.41965	3.025	0.002488	0.0354
ING3	1.3076	0.26775	4.884	1.041e-06	9.693e-05
CYP1B1	1.3321	0.2901	4.592	4.396e-06	0.0002911
ZBED6	1.3502	0.37619	3.589	0.0003319	0.008433
CDK6	1.4175	0.15175	9.341	9.532e-21	1.56e-17
ADM2	1.421	0.28994	4.901	9.523e-07	9.093e-05
PLSCR4	1.486	0.27624	5.379	7.482e-08	1.072e-05
ASXL2	1.5003	0.28755	5.218	1.813e-07	2.21e-05
BICD1	1.5115	0.50845	2.973	0.002951	0.03959
ZNF551	1.5207	0.43132	3.526	0.0004223	0.01005
SESN2	1.5786	0.4534	3.482	0.0004982	0.01127
ZFP91-CNTF	1.5899	0.2977	5.341	9.265e-08	1.279e-05
LOC101927188	1.618	0.46236	3.499	0.0004664	0.01077
PABPC3	1.6308	0.54107	3.014	0.002578	0.03616
CFAP44	1.7892	0.41758	4.285	1.83e-05	0.0009374
KATNBL1P6	1.8069	0.51589	3.502	0.0004609	0.01069
SNAR-B1	1.8772	0.51262	3.662	0.0002502	0.006762
SNAR-B2	1.8772	0.51262	3.662	0.0002502	0.006762
SNAR-C4	2.0796	0.49093	4.236	2.276e-05	0.001091
CHAC1	2.2242	0.5195	4.281	1.857e-05	0.0009374
SNAR-C3	2.5281	0.53278	4.745	2.084e-06	0.000167
SNAR-E	2.6011	0.43827	5.935	2.943e-09	6.743e-07
HIST1H4C	3.2011	0.78079	4.1	4.135e-05	0.001674
FGF21	3.6294	0.77544	4.68	2.863e-06	0.0002116
