# Supplementary material for: The H2A.Z and NuRD associated protein HMG20A controls early head and heart developmental transcription programs
Source: Nat Commun. 2023 Jan 28;14:472. doi: 10.1038/s41467-023-36114-x (PMC9884267; doi:10.1038/s41467-023-36114-x)
Supplement: Supplementary file 5 — Supplementary Data 3 [file 41467_2023_36114_MOESM5_ESM.xlsx]

## Sheet: dereg genes Day2
	DP_Day2-WT_Day2_logFC	DP_Day2-WT_Day2_lfcSE	DP_Day2-WT_Day2_stat	DP_Day2-WT_Day2_pvalue	DP_Day2-WT_Day2_FDR
1010001N08Rik	3.48	0.6633	5.247	1.55e-07	5.095e-06
1110007C09Rik	-1.758	0.28853	-6.093	1.111e-09	6.549e-08
1190002N15Rik	-1.049	0.17513	-5.988	2.13e-09	1.18e-07
1500009C09Rik	3.357	0.97305	3.45	0.0005596	0.005558
1500009L16Rik	1.103	0.26876	4.105	4.043e-05	0.0006282
1700007K13Rik	2.05	0.3823	5.363	8.164e-08	2.892e-06
1700030C10Rik	1.033	0.3973	2.599	0.009353	0.04888
1700042O10Rik	4.527	0.83008	5.454	4.923e-08	1.872e-06
1700052K11Rik	2.088	0.42874	4.871	1.11e-06	2.911e-05
1810010H24Rik	1.604	0.58387	2.747	0.006005	0.03525
1810011O10Rik	3.611	0.45453	7.945	1.934e-15	3.173e-13
2210011C24Rik	-1.095	0.31386	-3.488	0.0004859	0.004943
2310045n01rik-mef2b	-1.064	0.34509	-3.083	0.00205	0.01548
2410137M14Rik	1.589	0.48183	3.298	0.000973	0.008543
2610035F20Rik	-1.552	0.43577	-3.562	0.0003676	0.003951
2610206C17Rik	2.798	1.04198	2.686	0.007239	0.04042
2610528J11Rik	-1.355	0.3207	-4.225	2.393e-05	0.0004078
2810408A11Rik	-1.831	0.30427	-6.018	1.77e-09	1.008e-07
2900076A07Rik	-1.252	0.44017	-2.844	0.004458	0.02798
3830417A13Rik	6.873	0.8801	7.81	5.734e-15	8.804e-13
4632428N05Rik	2.287	0.40237	5.683	1.321e-08	5.896e-07
4833417C18Rik	-1.374	0.43273	-3.176	0.001493	0.01204
4930404N11Rik	1.028	0.19479	5.279	1.301e-07	4.372e-06
4930483K19Rik	-1.191	0.2274	-5.237	1.629e-07	5.272e-06
4930506C21Rik	1.143	0.38539	2.965	0.003028	0.02085
4933402E13Rik	2.805	0.54669	5.131	2.886e-07	8.735e-06
4933421O10Rik	-4.426	1.61469	-2.741	0.006128	0.03582
4933427E11Rik	2.358	0.79757	2.957	0.003108	0.02122
9030617O03Rik	2.473	0.75953	3.257	0.001128	0.00961
9330151L19Rik	-1.354	0.47383	-2.857	0.00428	0.02714
9530053A07Rik	2.183	0.73539	2.969	0.002988	0.0207
A230050P20Rik	-1.106	0.2028	-5.453	4.947e-08	1.877e-06
A2m	-1.339	0.42797	-3.128	0.00176	0.01369
AA414768	1.543	0.40714	3.79	0.0001508	0.001904
AA986860	2.382	0.73518	3.241	0.001192	0.01003
Abca1	1.161	0.32	3.629	0.0002845	0.003211
Abcb1b	1.549	0.31468	4.924	8.496e-07	2.296e-05
Abcc2	2.629	0.81474	3.227	0.001251	0.01045
Abcc8	-1.645	0.43959	-3.742	0.0001825	0.00223
Abhd14b	-1.505	0.2458	-6.124	9.135e-10	5.46e-08
Abhd5	1.104	0.24068	4.587	4.497e-06	9.929e-05
Ablim1	2.055	0.3255	6.313	2.73e-10	1.813e-08
Acpp	2.023	0.58076	3.483	0.0004961	0.005032
Acsl3	-1.191	0.17756	-6.705	2.016e-11	1.63e-09
Acss1	-1.389	0.31691	-4.382	1.175e-05	0.0002242
Acta2	4.103	1.45713	2.816	0.004862	0.02992
Adam11	-1.242	0.40106	-3.096	0.001963	0.01494
Adam8	1.675	0.32481	5.156	2.519e-07	7.778e-06
Adamts15	1.359	0.36663	3.707	0.0002094	0.002496
Adamts7	1.907	0.24039	7.935	2.11e-15	3.396e-13
Adgra3	1.288	0.36701	3.509	0.0004504	0.004673
Adgrf5	1.484	0.46056	3.223	0.001268	0.01056
Adgrg6	2.408	0.49402	4.875	1.087e-06	2.857e-05
Adgrl1	-1.177	0.19636	-5.993	2.054e-09	1.146e-07
Adm2	-2.714	0.68912	-3.939	8.181e-05	0.001141
Adora1	1.644	0.5179	3.175	0.0015	0.01206
Adra2b	2.752	0.65793	4.182	2.886e-05	0.0004768
Afap1l2	1.08	0.37732	2.864	0.00419	0.02671
Agpat9	4.066	0.6005	6.77	1.284e-11	1.08e-09
AI429214	2.556	0.74493	3.431	0.0006007	0.005861
AI661453	1.285	0.33643	3.821	0.000133	0.001708
Aifm3	-1.121	0.36268	-3.092	0.00199	0.0151
Aim1	1.617	0.35459	4.559	5.128e-06	0.0001113
Akap2	1.068	0.12919	8.267	1.368e-16	2.792e-14
Akap5	-1.056	0.34711	-3.043	0.002341	0.01721
Akr1c12	5.829	1.60258	3.638	0.0002753	0.003134
Akr1c13	5.216	1.55006	3.365	0.0007662	0.007104
Alcam	2.35	0.40678	5.778	7.582e-09	3.584e-07
Aldh1a3	4.345	0.80365	5.407	6.404e-08	2.33e-06
Aldh1l2	-1.863	0.45097	-4.132	3.601e-05	0.0005768
Aldh3a1	2.285	0.88171	2.591	0.009563	0.04969
Alox5	1.645	0.38703	4.252	2.123e-05	0.0003671
Alpk3	1.055	0.33744	3.127	0.001765	0.01371
Alyref2	1.398	0.47284	2.957	0.003108	0.02122
Amot	3.32	0.4797	6.92	4.504e-12	4.283e-10
Amotl1	1.747	0.27391	6.379	1.782e-10	1.212e-08
Ank	-1.072	0.25555	-4.194	2.739e-05	0.0004562
Ank3	-1.386	0.21594	-6.419	1.372e-10	9.688e-09
Ankrd12	-1.455	0.29706	-4.897	9.728e-07	2.596e-05
Ankrd33b	2.35	0.30536	7.696	1.405e-14	1.943e-12
Ankrd34b	-1.767	0.64864	-2.724	0.006455	0.0372
Ankrd44	2.868	0.52916	5.42	5.956e-08	2.177e-06
Ankrd53	-2.279	0.6756	-3.374	0.0007413	0.006907
Ano3	1.604	0.45577	3.519	0.0004339	0.00453
Anxa1	4.388	0.3754	11.689	1.458e-31	1.877e-28
Anxa2	1.806	0.2827	6.387	1.688e-10	1.163e-08
Anxa3	3.507	0.54975	6.38	1.774e-10	1.212e-08
Anxa5	1.883	0.29582	6.365	1.954e-10	1.318e-08
Aox3	3.76	1.17262	3.206	0.001345	0.01103
Aox4	3.593	1.06432	3.376	0.0007354	0.006883
Apaf1	1.098	0.15389	7.135	9.684e-13	1.046e-10
Apcdd1	1.263	0.27443	4.604	4.151e-06	9.3e-05
Apln	-2.046	0.69896	-2.927	0.00342	0.02289
Apob	2.509	0.41997	5.975	2.304e-09	1.264e-07
Apobec2	1.718	0.43591	3.942	8.077e-05	0.001132
Apobr	1.658	0.40854	4.059	4.921e-05	0.0007327
Apol8	2.168	0.78252	2.771	0.005595	0.03333
Aqp3	-2.102	0.59842	-3.513	0.0004426	0.004609
Aqp8	5.491	1.54009	3.566	0.0003631	0.003912
Arap2	1.632	0.20654	7.902	2.745e-15	4.375e-13
Arc	1.066	0.25818	4.129	3.642e-05	0.0005822
Areg	5.297	1.78069	2.975	0.002934	0.02045
Arfgef1	1.06	0.13593	7.8	6.201e-15	9.349e-13
Arhgap18	2.3	0.32226	7.136	9.59e-13	1.046e-10
Arhgap22	-1.519	0.30755	-4.941	7.788e-07	2.123e-05
Arhgap31	1.451	0.5393	2.691	0.00713	0.03996
Arhgdib	1.814	0.47791	3.797	0.0001467	0.001864
Arhgef26	1.966	0.33098	5.941	2.837e-09	1.522e-07
Arhgef28	-1.011	0.32125	-3.148	0.001646	0.01294
Arhgef3	1.063	0.17604	6.036	1.577e-09	9.035e-08
Arhgef4	-1.09	0.33091	-3.295	0.0009854	0.008629
Arhgef5	1.453	0.26798	5.423	5.863e-08	2.156e-06
Arl4d	1.344	0.27364	4.912	9.03e-07	2.426e-05
Armcx3	-1.514	0.22302	-6.79	1.124e-11	9.665e-10
Armcx6	-1.044	0.2857	-3.655	0.0002568	0.002963
Arnt2	-1.12	0.36946	-3.032	0.002427	0.0177
Arntl	1.103	0.25825	4.272	1.938e-05	0.000341
Arntl2	2.813	0.41796	6.731	1.682e-11	1.379e-09
Arpin	1.859	0.41602	4.469	7.865e-06	0.0001597
Arrdc2	-1.037	0.21416	-4.844	1.273e-06	3.272e-05
Arrdc3	1.124	0.22647	4.961	6.999e-07	1.936e-05
Asic1	-1.108	0.23352	-4.745	2.081e-06	5.09e-05
Asphd2	-1.046	0.30618	-3.415	0.0006376	0.006118
Atcay	1.047	0.33134	3.159	0.001582	0.01254
Atm	-1.002	0.1824	-5.495	3.917e-08	1.525e-06
Atoh8	-4.541	1.63005	-2.786	0.005344	0.03221
Atp10d	-1.044	0.19203	-5.434	5.498e-08	2.058e-06
Atp11a	1.037	0.19588	5.296	1.181e-07	3.993e-06
Atp1a2	-2.166	0.5969	-3.628	0.0002855	0.003219
Atp1a3	-1.647	0.26787	-6.147	7.908e-10	4.778e-08
Atp2b4	1.064	0.34654	3.071	0.002132	0.01597
Atp6v0a4	-1.28	0.43266	-2.958	0.003098	0.02118
Atxn1	1.134	0.4199	2.701	0.006904	0.03905
AU015836	3.437	0.72711	4.727	2.282e-06	5.512e-05
AU022751	1.959	0.73884	2.651	0.008023	0.04356
Azin2	1.027	0.33268	3.087	0.00202	0.01528
B4galnt1	1.244	0.2138	5.818	5.95e-09	2.895e-07
B4galnt2	-1.734	0.34516	-5.024	5.06e-07	1.448e-05
B4galt2	-1.143	0.27285	-4.19	2.794e-05	0.0004644
Bace2	5.654	1.55036	3.647	0.0002655	0.003045
Bahcc1	-1.309	0.43449	-3.013	0.002584	0.01862
Baiap2l2	-1.369	0.5138	-2.665	0.007701	0.04224
Bbx	1.039	0.14982	6.934	4.09e-12	3.933e-10
BC026585	1.114	0.40192	2.772	0.005568	0.03324
Bcl11b	-1.767	0.58145	-3.039	0.002375	0.01742
Bcl2l1	1.178	0.10205	11.545	7.817e-31	7.695e-28
Bcl9l	1.179	0.2048	5.755	8.667e-09	4.04e-07
Bend7	-1.867	0.52339	-3.567	0.0003617	0.003909
Bhlhe40	-1.408	0.37411	-3.765	0.0001668	0.002068
Bhlhe41	-2.423	0.38109	-6.359	2.034e-10	1.367e-08
Bin1	1.481	0.16945	8.738	2.37e-18	5.596e-16
Bmi1	1.578	0.21787	7.241	4.461e-13	5.149e-11
Bmp1	3.287	0.23286	14.117	2.995e-45	6.266e-42
Bmp2	4.883	1.13719	4.294	1.754e-05	0.0003146
Bmp6	2.461	0.47024	5.233	1.668e-07	5.369e-06
Bmper	4.776	1.06297	4.493	7.028e-06	0.000145
Bok	-1.109	0.22214	-4.991	5.999e-07	1.696e-05
Brinp2	1.556	0.58935	2.639	0.008306	0.04481
Brsk2	-2.823	0.53853	-5.241	1.595e-07	5.182e-06
Bst2	-1.093	0.23368	-4.676	2.924e-06	6.853e-05
Btbd11	1.547	0.33469	4.622	3.796e-06	8.62e-05
Btbd17	1.751	0.5201	3.367	0.0007608	0.007061
Btbd19	1.101	0.3352	3.283	0.001026	0.008894
Btg2	1.109	0.21273	5.214	1.853e-07	5.862e-06
Bzrap1	-1.37	0.46049	-2.976	0.00292	0.02039
C030039L03Rik	1.369	0.28042	4.882	1.05e-06	2.772e-05
C130021I20Rik	4.44	1.57765	2.814	0.004886	0.03
C1ql1	-1.162	0.38485	-3.019	0.002537	0.01836
C1qtnf6	2.374	0.51268	4.631	3.633e-06	8.294e-05
C2	-1.472	0.52821	-2.787	0.005326	0.03213
C330018D20Rik	1.312	0.29946	4.38	1.189e-05	0.0002263
C430049B03Rik	2.665	0.57912	4.602	4.177e-06	9.333e-05
C530008M17Rik	-1.389	0.4021	-3.454	0.0005519	0.005488
Cacna1d	1.856	0.63186	2.937	0.003314	0.02236
Cacna1g	-1.2	0.3974	-3.019	0.002538	0.01836
Cacnb1	-1.403	0.19301	-7.269	3.634e-13	4.223e-11
Cacng6	1.853	0.68394	2.71	0.006736	0.03838
Calcoco2	3.215	0.82781	3.884	0.0001027	0.001379
Cald1	2.562	0.16225	15.793	3.455e-56	1.156e-52
Calhm2	1.308	0.41298	3.168	0.001537	0.01226
Camk2a	1.424	0.31638	4.5	6.809e-06	0.0001417
Camk2b	-1.316	0.33985	-3.873	0.0001076	0.001429
Camkv	-1.253	0.21158	-5.923	3.168e-09	1.675e-07
Capn2	1.553	0.32499	4.78	1.755e-06	4.357e-05
Capn6	5.099	0.78346	6.508	7.6e-11	5.678e-09
Car14	-1.613	0.33851	-4.765	1.889e-06	4.656e-05
Car3	2.051	0.39444	5.199	2.003e-07	6.312e-06
Card6	1.749	0.40376	4.333	1.474e-05	0.0002724
Casp8	1.773	0.44983	3.941	8.113e-05	0.001134
Casq1	1.019	0.39232	2.598	0.009381	0.049
Catip	2.635	0.83604	3.151	0.001625	0.0128
Catsperg1	-1.169	0.42861	-2.727	0.006393	0.03697
Cav2	3.103	0.74089	4.188	2.817e-05	0.0004678
Cbfa2t3	4.147	1.09965	3.772	0.0001622	0.002023
Cbln1	-1.465	0.48753	-3.005	0.002658	0.01897
Cbx4	1.171	0.44666	2.621	0.008778	0.04671
Cbx8	1.472	0.51072	2.882	0.003949	0.02544
Ccdc141	1.83	0.34712	5.273	1.34e-07	4.494e-06
Ccdc184	3.331	0.94951	3.508	0.0004521	0.004682
Ccdc24	-1.147	0.33971	-3.377	0.0007322	0.006857
Ccdc80	4.465	1.5398	2.9	0.003737	0.02446
Ccdc85a	1.371	0.32408	4.232	2.317e-05	0.0003966
Ccdc89	1.877	0.57381	3.271	0.001073	0.009234
Ccdc96	1.495	0.5323	2.809	0.004969	0.03037
Cd109	3.464	0.51774	6.691	2.22e-11	1.769e-09
Cd200	2.7	0.77878	3.467	0.0005269	0.005277
Cd302	-1.312	0.45273	-2.898	0.003754	0.02454
Cd34	1.066	0.41187	2.588	0.009651	0.04999
Cd38	1.211	0.37211	3.254	0.001137	0.009661
Cd55	1.833	0.27182	6.744	1.536e-11	1.273e-09
Cd6	-2.568	0.91927	-2.794	0.005207	0.03153
Cd82	2.008	0.63578	3.159	0.001584	0.01255
Cdc42ep1	1.084	0.24636	4.398	1.091e-05	0.0002095
Cdh10	-1.807	0.48574	-3.721	0.0001984	0.002397
Cdh13	3.39	1.06335	3.188	0.001432	0.01161
Cdh2	1.352	0.26496	5.103	3.344e-07	9.921e-06
Cdh22	-4.425	1.60668	-2.754	0.005886	0.03468
Cdh4	1.052	0.27213	3.864	0.0001114	0.001471
Cdh5	2.47	0.76937	3.211	0.001323	0.01089
Cdh6	2.327	0.84408	2.756	0.005844	0.03453
Cdhr1	-1.732	0.29793	-5.813	6.146e-09	2.958e-07
Cdk14	1.694	0.40877	4.144	3.412e-05	0.0005491
Cdkl1	6.478	1.52737	4.242	2.22e-05	0.000382
Cdkl2	1.568	0.23071	6.796	1.075e-11	9.372e-10
Cebpa	1.675	0.42763	3.918	8.934e-05	0.00123
Cemip	3.77	0.55681	6.77	1.284e-11	1.08e-09
Cenpm	1.565	0.19561	8.003	1.215e-15	2.141e-13
Cers1	-1.446	0.25328	-5.71	1.133e-08	5.135e-07
Chac1	-1.54	0.50687	-3.038	0.002382	0.01746
Chdh	3.857	0.80321	4.802	1.57e-06	3.944e-05
Chn2	1.872	0.48057	3.895	9.82e-05	0.001331
Chrm4	-1.088	0.40802	-2.666	0.007665	0.04207
Chst1	1.962	0.60941	3.219	0.001286	0.01067
Chst11	-1.008	0.24052	-4.192	2.765e-05	0.0004599
Chst2	1.318	0.44637	2.953	0.003149	0.02145
Cited1	2.62	0.99714	2.627	0.008605	0.04602
Cited4	2.537	0.46031	5.51	3.578e-08	1.402e-06
Clcn6	-1.085	0.21821	-4.973	6.583e-07	1.845e-05
Cldn7	-1.075	0.27746	-3.876	0.0001063	0.001415
Clic1	1.068	0.1497	7.136	9.626e-13	1.046e-10
Clip1	-1.369	0.30879	-4.432	9.335e-06	0.0001838
Clmp	1.174	0.2855	4.113	3.905e-05	0.0006109
Cltb	1.687	0.28514	5.918	3.267e-09	1.719e-07
Clu	1.695	0.22427	7.558	4.078e-14	5.459e-12
Clybl	-1.213	0.37321	-3.251	0.00115	0.009754
Cmya5	2.41	0.83496	2.887	0.003894	0.02517
Cnga3	2.776	0.50272	5.522	3.35e-08	1.324e-06
Cnn1	-2.24	0.43774	-5.118	3.094e-07	9.28e-06
Cnpy1	-1.502	0.31741	-4.732	2.22e-06	5.399e-05
Col11a1	1.592	0.42933	3.709	0.0002084	0.002486
Col14a1	2.082	0.65132	3.197	0.00139	0.01134
Col1a2	1.59	0.60091	2.646	0.008145	0.04414
Col4a1	3.698	0.21622	17.103	1.414e-65	1.183e-61
Col4a2	4.098	0.24673	16.608	6.074e-62	2.541e-58
Col5a2	1.371	0.47201	2.904	0.003682	0.02417
Col6a1	2.19	0.56532	3.875	0.0001067	0.001419
Col7a1	1.419	0.20312	6.985	2.852e-12	2.824e-10
Col8a2	-2.311	0.54064	-4.275	1.915e-05	0.0003385
Commd3	1.719	0.17778	9.672	3.96e-22	1.441e-19
Copz2	-3.926	0.73818	-5.318	1.049e-07	3.658e-06
Cpeb1	-1.325	0.45281	-2.926	0.00343	0.02292
Cpeb2	1.698	0.24916	6.817	9.321e-12	8.254e-10
Cpm	1.284	0.39156	3.28	0.001039	0.008989
Cpn1	1.389	0.52906	2.625	0.008667	0.04623
Cpne2	2.067	0.36532	5.659	1.522e-08	6.703e-07
Cpne7	-2.256	0.51691	-4.363	1.28e-05	0.0002405
Cpne9	-1.465	0.39964	-3.666	0.000246	0.002857
Cpped1	1.315	0.2484	5.294	1.196e-07	4.035e-06
Cpz	1.807	0.52435	3.447	0.000567	0.005611
Cracr2b	-1.084	0.25767	-4.208	2.581e-05	0.0004345
Crb2	1.224	0.35122	3.484	0.0004941	0.005014
Crebrf	-1.299	0.22191	-5.854	4.802e-09	2.365e-07
Crxos	3.268	0.94541	3.457	0.0005461	0.00544
Cryab	2.855	0.44707	6.385	1.71e-10	1.173e-08
Csf1	5.074	0.74727	6.79	1.12e-11	9.665e-10
Csf1r	3.25	1.19688	2.715	0.006628	0.03793
Cspg5	-1.214	0.46182	-2.628	0.008596	0.04599
Csrp1	1.781	0.22327	7.977	1.502e-15	2.592e-13
Ctgf	1.839	0.35455	5.186	2.146e-07	6.725e-06
Ctns	-1.124	0.14436	-7.786	6.929e-15	1.017e-12
Ctrl	-1.137	0.34246	-3.321	0.0008969	0.008001
Cttnbp2	1.593	0.48067	3.314	0.0009188	0.008148
Cubn	3.57	0.19247	18.551	7.999e-77	1.339e-72
Cul5	-1.001	0.14581	-6.867	6.543e-12	6.016e-10
Cux2	-1.702	0.37451	-4.545	5.485e-06	0.0001175
Cyp26b1	2.509	0.90697	2.766	0.005668	0.03365
Cyp27a1	-1.893	0.53426	-3.543	0.0003957	0.004188
Cyp2j6	1.504	0.45596	3.298	0.0009744	0.008546
Cyp39a1	-1.298	0.44276	-2.932	0.003364	0.02257
Cyp4f14	3.062	1.1231	2.726	0.006408	0.03703
Cyp4f39	1.399	0.39941	3.502	0.0004622	0.004768
Cyp51	-1.158	0.12762	-9.073	1.16e-19	3.405e-17
Cyr61	1.878	0.46141	4.071	4.69e-05	0.0007033
D030025P21Rik	3.018	1.15304	2.618	0.008851	0.04704
D030047H15Rik	-1.591	0.43163	-3.686	0.0002278	0.002685
D330045A20Rik	1.901	0.41807	4.548	5.42e-06	0.0001166
D630039A03Rik	-4.062	1.07083	-3.794	0.0001484	0.001884
Dab2	2.039	0.27367	7.451	9.234e-14	1.207e-11
Dclk2	-1.463	0.26099	-5.606	2.07e-08	8.818e-07
Dcxr	1.05	0.30118	3.487	0.0004891	0.004973
Ddc	2.457	0.21817	11.26	2.07e-29	1.506e-26
Ddit3	-1.082	0.24885	-4.347	1.383e-05	0.0002571
Ddit4l	1.217	0.22963	5.299	1.162e-07	3.953e-06
Ddr2	2.123	0.79149	2.682	0.00731	0.04068
Dennd1b	1.13	0.21942	5.152	2.581e-07	7.954e-06
Dennd4a	-1.065	0.36944	-2.882	0.003946	0.02544
Dennd5b	-1.175	0.34943	-3.363	0.0007704	0.007139
Dgkk	1.814	0.4334	4.186	2.839e-05	0.0004708
Dhcr7	-1.348	0.13744	-9.809	1.032e-22	3.926e-20
Dhh	2.544	0.8133	3.128	0.001761	0.01369
Dkk1	4.374	1.03046	4.245	2.187e-05	0.0003769
Dkkl1	2.171	0.65298	3.325	0.0008845	0.007916
Dlat	-1.175	0.10241	-11.474	1.78e-30	1.567e-27
Dlk2	2.986	1.05694	2.825	0.004729	0.02928
Dmc1	-1.141	0.34433	-3.313	0.0009243	0.00818
Dmkn	3.444	0.72906	4.724	2.315e-06	5.582e-05
Dmrta2	1.576	0.52413	3.007	0.002642	0.0189
Dmxl2	-1.41	0.30218	-4.665	3.083e-06	7.146e-05
Dnah2	1.305	0.37858	3.447	0.0005662	0.005607
Dnah8	-1.534	0.42237	-3.632	0.0002817	0.003189
Dnase2a	-1.3	0.22932	-5.668	1.441e-08	6.396e-07
Dnm1	-1.489	0.42908	-3.471	0.0005189	0.005219
Dock10	6.661	1.58358	4.206	2.598e-05	0.0004363
Dock5	1.3	0.21788	5.965	2.448e-09	1.33e-07
Dopey2	1.106	0.25719	4.302	1.693e-05	0.0003049
Dpp4	1.101	0.15764	6.985	2.85e-12	2.824e-10
Dpp6	-1.457	0.5472	-2.663	0.007742	0.04237
Dpp7	-1.392	0.14553	-9.562	1.159e-21	3.958e-19
Dpysl2	-1.368	0.22833	-5.992	2.069e-09	1.15e-07
Dpysl3	1.933	0.13813	13.997	1.631e-44	3.032e-41
Dram1	1.824	0.51029	3.575	0.0003498	0.003807
Dsp	1.609	0.27303	5.892	3.821e-09	1.952e-07
Dtx1	-1.146	0.25004	-4.584	4.555e-06	0.0001003
Dusp14	1.135	0.34411	3.299	0.0009713	0.008532
Dusp18	1.333	0.23587	5.651	1.594e-08	7.003e-07
DXBay18	-3.406	0.84559	-4.028	5.617e-05	0.0008203
Dynlt3	1.107	0.21991	5.035	4.772e-07	1.379e-05
Dysf	2.254	0.31573	7.14	9.357e-13	1.03e-10
E030013I19Rik	5.333	1.59836	3.336	0.0008486	0.007681
E030030I06Rik	1.401	0.39764	3.524	0.0004247	0.00445
E130012A19Rik	1.44	0.25994	5.539	3.035e-08	1.224e-06
E130102H24Rik	-1.351	0.37179	-3.635	0.000278	0.003154
Ebf2	2.666	0.94209	2.83	0.004655	0.02893
Ebi3	-2.516	0.85713	-2.936	0.003328	0.02244
Ecscr	1.356	0.37956	3.573	0.0003535	0.003834
Edn2	3.411	0.69262	4.925	8.431e-07	2.283e-05
Eepd1	1.412	0.38162	3.701	0.0002151	0.002551
Efcab1	2.39	0.78017	3.064	0.002187	0.01631
Efcab7	1.252	0.34449	3.635	0.0002781	0.003154
Efhb	2.315	0.69505	3.331	0.0008653	0.007798
Efhc1	3.865	1.0513	3.676	0.0002365	0.002764
Efna5	2.459	0.27846	8.83	1.043e-18	2.529e-16
Efs	1.014	0.13867	7.309	2.691e-13	3.24e-11
Egfl6	1.351	0.39831	3.392	0.0006934	0.006544
Egflam	2.568	0.73388	3.5	0.0004661	0.004797
Egfr	1.469	0.40445	3.631	0.0002822	0.003189
Egr1	2.086	0.28113	7.419	1.184e-13	1.501e-11
Egr3	2.38	0.80639	2.952	0.00316	0.02151
Ehd2	1.159	0.2916	3.975	7.035e-05	0.001007
Ehf	4.468	1.69285	2.64	0.0083	0.04481
Eid1	1.029	0.22378	4.598	4.276e-06	9.528e-05
Eif4g3	1.392	0.20569	6.767	1.314e-11	1.1e-09
Elavl3	-1.204	0.44995	-2.676	0.007441	0.04121
Elf1	1.117	0.17929	6.232	4.608e-10	2.977e-08
Elf4	1.148	0.30703	3.74	0.0001837	0.002239
Elk3	2.169	0.2412	8.992	2.418e-19	6.423e-17
Elovl4	-1.784	0.25617	-6.964	3.308e-12	3.238e-10
Emilin3	-1.156	0.39799	-2.904	0.003686	0.02418
Emp1	1.349	0.31242	4.316	1.586e-05	0.0002892
Emx2	4.487	1.68839	2.658	0.007865	0.04289
Eno2	-2.083	0.25007	-8.328	8.251e-17	1.726e-14
Epas1	1.112	0.23961	4.64	3.48e-06	7.988e-05
Epdr1	-1.221	0.3425	-3.566	0.0003622	0.003909
Ephb2	-1.002	0.31578	-3.172	0.001513	0.01212
Ephx2	-1.025	0.33028	-3.104	0.00191	0.0146
Ephx3	-2.363	0.85501	-2.764	0.005714	0.0339
Epor	-1.122	0.35763	-3.137	0.001704	0.01333
Eps8l2	1.169	0.38793	3.013	0.002589	0.01865
Erap1	-1.388	0.28158	-4.93	8.203e-07	2.225e-05
Eras	-1.011	0.24341	-4.152	3.296e-05	0.0005345
Esx1	3.679	0.71763	5.127	2.951e-07	8.898e-06
Ets1	2.045	0.31032	6.591	4.37e-11	3.37e-09
Eva1a	1.994	0.64813	3.076	0.002095	0.01575
F2r	1.495	0.21835	6.847	7.557e-12	6.836e-10
F5	1.927	0.4187	4.603	4.158e-06	9.302e-05
F8a	1.139	0.36198	3.148	0.001644	0.01294
Fads1	-1.377	0.20276	-6.789	1.126e-11	9.665e-10
Fads2	-1.03	0.22263	-4.628	3.688e-06	8.385e-05
Fam102a	1.026	0.16898	6.071	1.273e-09	7.424e-08
Fam160a1	1.591	0.46202	3.443	0.0005745	0.005656
Fam167a	1.996	0.56755	3.517	0.0004371	0.004557
Fam171a2	-1.126	0.29432	-3.827	0.0001297	0.001671
Fam196a	1.987	0.59612	3.333	0.0008583	0.007748
Fam198b	2.248	0.52126	4.312	1.614e-05	0.0002934
Fam199x	-1.462	0.25693	-5.691	1.263e-08	5.665e-07
Fam212b	1.156	0.3166	3.652	0.0002603	0.002996
Fam213a	1.567	0.24907	6.29	3.167e-10	2.078e-08
Fam26e	1.577	0.56932	2.77	0.005604	0.03337
Fam43a	1.015	0.20053	5.064	4.107e-07	1.204e-05
Fam46a	2.452	0.30628	8.006	1.186e-15	2.111e-13
Fam83b	1.878	0.45155	4.159	3.19e-05	0.0005188
Fam84a	1.764	0.41636	4.237	2.266e-05	0.0003889
Fat2	2.697	0.82572	3.266	0.001091	0.009353
Fbln7	-5.439	1.63042	-3.336	0.0008506	0.007695
Fbp1	3.836	0.87991	4.36	1.303e-05	0.0002441
Fbp2	4.615	0.74701	6.178	6.482e-10	4.004e-08
Fbxo41	-1.335	0.45333	-2.944	0.003238	0.02193
Fbxo44	-1.107	0.27266	-4.059	4.92e-05	0.0007327
Fcho1	-1.063	0.33899	-3.136	0.001714	0.01339
Fgf10	2.104	0.42327	4.972	6.629e-07	1.852e-05
Fgf15	-1.229	0.26477	-4.643	3.426e-06	7.887e-05
Fgfrl1	-1.203	0.23443	-5.13	2.893e-07	8.739e-06
Fhl2	2.946	0.56048	5.256	1.475e-07	4.867e-06
Fhod3	-1.869	0.30804	-6.067	1.306e-09	7.565e-08
Firre	-1.593	0.23064	-6.908	4.923e-12	4.629e-10
Flrt3	1.816	0.16603	10.939	7.467e-28	4.806e-25
Fndc4	-1.156	0.19908	-5.806	6.401e-09	3.061e-07
Foxa1	1.499	0.53147	2.82	0.004796	0.02961
Foxa2	4.242	0.92123	4.605	4.13e-06	9.264e-05
Foxc1	1.974	0.72055	2.74	0.006145	0.03582
Foxj1	1.084	0.40463	2.678	0.007397	0.04102
Foxo6	-1.264	0.47614	-2.654	0.007944	0.04322
Foxq1	4.759	0.41156	11.564	6.239e-31	6.802e-28
Frk	2.977	0.59894	4.971	6.652e-07	1.852e-05
Frmd4b	2.334	0.26996	8.646	5.344e-18	1.225e-15
Frmd6	1.534	0.17903	8.569	1.044e-17	2.33e-15
Fsd2	5.49	1.60545	3.42	0.0006266	0.006044
Fst	1.627	0.60165	2.704	0.006841	0.03878
Fut1	-3.151	0.81734	-3.856	0.0001155	0.001516
Fut4	2.639	0.50549	5.221	1.777e-07	5.676e-06
Fut9	-1.746	0.324	-5.389	7.089e-08	2.562e-06
Fzd1	2.015	0.45977	4.382	1.174e-05	0.0002242
Fzd2	-1.028	0.3477	-2.956	0.003118	0.02127
Fzd7	-1.291	0.23324	-5.536	3.101e-08	1.245e-06
Gab2	1.977	0.53413	3.701	0.0002144	0.002545
Gabra3	-1.246	0.43626	-2.857	0.004282	0.02714
Gabrp	-2.35	0.90727	-2.591	0.009578	0.04972
Gadd45b	1.018	0.32425	3.14	0.001691	0.01324
Gata2	1.566	0.40476	3.868	0.0001097	0.001454
Gata3	2.685	0.45549	5.894	3.767e-09	1.934e-07
Gata4	3.895	0.27511	14.159	1.637e-45	3.915e-42
Gata6	4.694	0.63642	7.376	1.634e-13	2.01e-11
Gbp3	1.808	0.60488	2.988	0.002805	0.01977
Gbp8	5.018	1.68867	2.972	0.00296	0.02058
Gbx1	-4.368	1.31788	-3.314	0.0009193	0.008148
Gbx2	1.572	0.58227	2.7	0.006931	0.03917
Gcm1	3.009	0.82999	3.625	0.0002891	0.003255
Gcnt3	3.304	0.5831	5.666	1.458e-08	6.441e-07
Gcnt4	2.307	0.58485	3.944	8.005e-05	0.001125
Gdf1	-1.454	0.25468	-5.709	1.135e-08	5.135e-07
Gdpd5	3.217	0.28269	11.379	5.301e-30	4.3e-27
Gfra2	2.38	0.69037	3.447	0.0005675	0.005613
Gfra3	5.027	1.01654	4.946	7.592e-07	2.083e-05
Ggt7	-1.506	0.42713	-3.527	0.0004209	0.004416
Ghsr	4.166	1.38226	3.014	0.002576	0.01857
Gip	5.152	1.76044	2.927	0.003425	0.02292
Gja4	1.885	0.42219	4.465	7.991e-06	0.0001619
Gjb2	-2.766	0.89076	-3.105	0.001901	0.01456
Gkn1	6.255	1.84854	3.384	0.0007154	0.006719
Glrx	1.55	0.37165	4.171	3.037e-05	0.0004982
Glt1d1	-1.033	0.21549	-4.796	1.621e-06	4.049e-05
Glul	1.03	0.09583	10.748	6.061e-27	3.622e-24
Gm10785	-1.659	0.36103	-4.594	4.343e-06	9.628e-05
Gm10814	1.19	0.34487	3.449	0.000562	0.005568
Gm11545	2.435	0.78747	3.092	0.001989	0.01509
Gm11837	2.122	0.73905	2.872	0.004084	0.02613
Gm11992	3.689	1.26573	2.914	0.003564	0.02363
Gm14685	-3.223	0.83481	-3.861	0.0001128	0.001485
Gm15350	1.072	0.38908	2.756	0.005846	0.03453
Gm16551	2.608	0.98323	2.653	0.007986	0.04342
Gm17821	4.885	1.85091	2.639	0.008304	0.04481
Gm2694	-1.933	0.6976	-2.772	0.00558	0.03325
Gm28042	-1.019	0.21818	-4.669	3.021e-06	7.032e-05
Gm4980	4.929	1.14424	4.308	1.647e-05	0.0002976
Gm7854	3.334	1.16498	2.862	0.004216	0.02683
Gm8994	1.622	0.616	2.633	0.008466	0.04548
Gna14	1.382	0.4489	3.079	0.002074	0.01561
Gnmt	-1.733	0.41159	-4.21	2.559e-05	0.0004312
Gpc3	-1.975	0.24454	-8.077	6.621e-16	1.231e-13
Gpc4	1.025	0.26916	3.809	0.0001394	0.001782
Gpm6b	-1.271	0.43867	-2.897	0.003765	0.02457
Gpr137b	-1.159	0.2809	-4.125	3.715e-05	0.00059
Gpr153	-1.55	0.40037	-3.871	0.0001084	0.001438
Gpr155	-1.123	0.38682	-2.902	0.003704	0.02428
Gpr162	-1.211	0.23669	-5.114	3.148e-07	9.407e-06
Gpr50	2.86	0.7614	3.756	0.0001727	0.002132
Gprc5c	1.044	0.17161	6.082	1.188e-09	6.976e-08
Gpt2	-1.489	0.21627	-6.884	5.812e-12	5.404e-10
Gpx1	1.425	0.24476	5.821	5.865e-09	2.862e-07
Gpx2	1.071	0.31779	3.37	0.0007514	0.006986
Gpx3	1.349	0.175	7.708	1.277e-14	1.781e-12
Gramd1c	1.341	0.48175	2.783	0.005391	0.03242
Gria3	1.616	0.46639	3.465	0.0005308	0.005307
Grik3	1.193	0.31519	3.786	0.0001528	0.001927
Grina	-1.196	0.2621	-4.562	5.059e-06	0.00011
Grm6	3.335	0.52024	6.411	1.441e-10	1.013e-08
Gsn	3.318	0.28766	11.534	8.896e-31	8.271e-28
Gsx1	3.684	1.3344	2.761	0.005761	0.0341
Gzmm	-1.75	0.52711	-3.319	0.0009019	0.008037
H2-Bl	-1.948	0.4513	-4.317	1.579e-05	0.0002883
H2-K1	-1.603	0.13863	-11.561	6.504e-31	6.802e-28
H2-K2	-1.853	0.34786	-5.327	1.001e-07	3.505e-06
H2-M2	3.748	1.32808	2.822	0.004767	0.02946
H2-M5	1.454	0.46871	3.102	0.001919	0.01464
H2-Q2	-2.125	0.55617	-3.82	0.0001332	0.00171
H2-Q4	-1.91	0.19881	-9.61	7.284e-22	2.594e-19
H2-Q6	-2.904	0.52215	-5.561	2.675e-08	1.105e-06
H2-Q7	-2.647	0.46244	-5.725	1.036e-08	4.749e-07
H2-Q8	-2.904	0.52215	-5.561	2.675e-08	1.105e-06
H2-Q9	-2.647	0.46244	-5.725	1.036e-08	4.749e-07
H60b	1.72	0.59626	2.884	0.003929	0.02536
Habp2	2.422	0.77715	3.116	0.001831	0.01414
Haglr	-4.392	1.66808	-2.633	0.008468	0.04548
Hand1	5.786	0.63175	9.158	5.268e-20	1.633e-17
Hapln4	-2.171	0.33462	-6.488	8.689e-11	6.378e-09
Hbb-bh1	4.963	1.91191	2.596	0.009433	0.04919
Hck	1.292	0.40012	3.228	0.001247	0.01043
Hcn2	-1.252	0.28343	-4.416	1.004e-05	0.0001949
Hdac11	-1.849	0.2973	-6.219	4.991e-10	3.188e-08
Herpud1	-1.233	0.1739	-7.089	1.352e-12	1.423e-10
Hes6	1.152	0.16827	6.848	7.51e-12	6.83e-10
Hexa	-1.139	0.16317	-6.981	2.927e-12	2.881e-10
Hey1	-1.004	0.36231	-2.772	0.005569	0.03324
Hey2	1.448	0.50999	2.839	0.004519	0.02829
Hip1r	-1.825	0.18255	-9.999	1.544e-23	6.459e-21
Hkdc1	2.542	0.72914	3.486	0.0004903	0.004982
Hlf	-1.598	0.60097	-2.659	0.007828	0.04277
Hmg20a	-5.24	0.34464	-15.205	3.262e-52	9.099e-49
Hmga2	2.918	0.47344	6.163	7.117e-10	4.331e-08
Hmga2-ps1	2.384	0.44917	5.308	1.109e-07	3.812e-06
Hmgcll1	1.881	0.38208	4.923	8.508e-07	2.296e-05
Hmgn5	1.02	0.21499	4.743	2.101e-06	5.133e-05
Hnf1b	7.412	1.43468	5.166	2.391e-07	7.41e-06
Hnf4a	2.301	0.40133	5.733	9.89e-09	4.56e-07
Hoxa1	1.925	0.48486	3.97	7.177e-05	0.001024
Hoxa10	4.433	1.67405	2.648	0.008101	0.04393
Hoxb9	-2.708	0.89472	-3.027	0.002471	0.01794
Hoxd11	4.76	1.83617	2.593	0.009528	0.04956
Hoxd8	4.469	1.597	2.798	0.00514	0.03127
Hpcal4	2.031	0.50987	3.983	6.817e-05	0.0009779
Hpse	4.223	1.56036	2.706	0.006801	0.0386
Hrh3	-2.113	0.58602	-3.605	0.0003118	0.003462
Hrk	-1.6	0.41226	-3.881	0.0001039	0.001391
Hs3st1	2.871	0.64219	4.47	7.823e-06	0.0001591
Hspa1a	1.263	0.24348	5.187	2.135e-07	6.702e-06
Hspa1b	1.342	0.31782	4.223	2.416e-05	0.00041
Htr1d	6.433	1.61526	3.982	6.819e-05	0.0009779
Htra1	2.54	0.45577	5.572	2.515e-08	1.049e-06
Id2	1.135	0.3232	3.512	0.0004443	0.004621
Idh3a	-1.133	0.13418	-8.441	3.138e-17	6.732e-15
Ifi30	-1.196	0.2282	-5.243	1.583e-07	5.153e-06
Ifitm5	-1.479	0.54575	-2.711	0.006712	0.03831
Ifnlr1	-1.18	0.30718	-3.841	0.0001226	0.001596
Igf2	5.524	0.53547	10.317	5.921e-25	2.752e-22
Igf2os	5.752	0.49275	11.674	1.729e-31	2.067e-28
Igfbp2	-1.176	0.27514	-4.274	1.923e-05	0.0003395
Igfbp4	-1.343	0.31211	-4.305	1.674e-05	0.0003018
Igsf21	-1.595	0.5423	-2.941	0.00327	0.02213
Igsf23	1.216	0.43752	2.78	0.005431	0.03259
Ikbke	2.066	0.4628	4.464	8.06e-06	0.0001625
Ikzf4	-1.325	0.40856	-3.244	0.001178	0.009939
Il10	2.911	0.87156	3.34	0.0008383	0.007608
Il12rb1	-1.781	0.58977	-3.019	0.002532	0.01834
Il34	2.172	0.58827	3.693	0.0002217	0.002623
Il6ra	1.513	0.52061	2.906	0.003655	0.02407
Inafm2	1.008	0.36919	2.729	0.00635	0.03675
Inhbe	-3.093	1.13776	-2.719	0.006557	0.03761
Inpp4b	4.896	1.7962	2.726	0.006411	0.03703
Insm1	2.606	0.22905	11.378	5.396e-30	4.3e-27
Irf1	-1.202	0.23065	-5.214	1.853e-07	5.862e-06
Irf2	5.202	1.5257	3.409	0.0006512	0.006213
Irs4	1.025	0.26651	3.846	0.0001202	0.001569
Irx3	1.464	0.5203	2.814	0.004889	0.03
Irx4	2.547	0.76785	3.317	0.0009114	0.0081
Isg15	-4.946	1.69342	-2.921	0.003492	0.02323
Itga1	1.601	0.44413	3.606	0.0003115	0.003461
Itga3	1.433	0.2103	6.815	9.456e-12	8.329e-10
Itga8	3.85	0.51835	7.427	1.108e-13	1.427e-11
Itgb2	2.663	0.89754	2.966	0.003012	0.02081
Itgb3	1.291	0.41577	3.105	0.001904	0.01457
Itgb4	1.445	0.33464	4.317	1.58e-05	0.0002883
Itm2a	1.585	0.1745	9.085	1.039e-19	3.104e-17
Itpkb	1.281	0.33775	3.793	0.0001486	0.001884
Itpr2	2.109	0.62951	3.35	0.0008071	0.007386
Jakmip2	1.379	0.41873	3.293	0.0009909	0.008667
Jdp2	-1.371	0.4622	-2.966	0.003015	0.02081
Jph3	-2.234	0.59738	-3.74	0.0001837	0.002239
Jph4	-1.267	0.29385	-4.312	1.619e-05	0.0002939
Kalrn	2.029	0.33745	6.012	1.83e-09	1.034e-07
Kbtbd11	3.101	0.38223	8.113	4.943e-16	9.509e-14
Kcnab3	-1.336	0.36043	-3.707	0.0002096	0.002496
Kcnd1	-1.071	0.24085	-4.448	8.682e-06	0.000173
Kcng3	1.456	0.42025	3.464	0.0005315	0.005311
Kcnh1	2.455	0.6805	3.608	0.0003085	0.003435
Kcnj12	-1.716	0.56382	-3.044	0.002337	0.0172
Kcnj2	1.8	0.67554	2.664	0.007713	0.04228
Kcnk2	4.825	0.74439	6.481	9.088e-11	6.642e-09
Kcnn1	-1.016	0.304	-3.343	0.0008274	0.007534
Kcnn2	-1.234	0.41736	-2.958	0.003101	0.0212
Kcns3	1.076	0.40619	2.65	0.00805	0.04367
Kcnt2	-1.632	0.62305	-2.619	0.00883	0.04694
Kctd1	2.032	0.43066	4.72	2.364e-06	5.684e-05
Kctd12	1.077	0.30026	3.587	0.000335	0.003675
Kctd19	-3.257	0.91363	-3.565	0.0003634	0.003913
Kdelr3	-1.257	0.32273	-3.895	9.836e-05	0.001332
Kdr	3.424	0.61785	5.542	2.998e-08	1.212e-06
Kel	4.792	1.65432	2.896	0.003775	0.02461
Khdc3	2.235	0.8251	2.709	0.006749	0.0384
Kif1a	-2.272	0.28351	-8.015	1.102e-15	1.983e-13
Kif26b	4.401	1.12622	3.907	9.33e-05	0.001277
Kirrel	1.769	0.1578	11.211	3.589e-29	2.502e-26
Klb	2.479	0.55133	4.496	6.908e-06	0.0001434
Klhl5	-1.096	0.30462	-3.598	0.0003213	0.003542
Klk10	2.129	0.55647	3.826	0.0001302	0.001676
Krt13	4.763	1.19196	3.996	6.435e-05	0.0009299
Krt18	3.167	0.3117	10.161	2.958e-24	1.303e-21
Krt19	2.077	0.35548	5.843	5.133e-09	2.512e-07
Krt222	4.774	1.62724	2.934	0.003348	0.02254
Krt7	4.705	0.48533	9.694	3.198e-22	1.189e-19
Krt8	4.17	0.31873	13.082	4.174e-39	6.986e-36
L3mbtl3	1.479	0.29845	4.956	7.184e-07	1.977e-05
Lama1	2.748	0.30352	9.055	1.363e-19	3.867e-17
Lama3	1.653	0.35834	4.614	3.952e-06	8.925e-05
Lamc2	2.412	0.26687	9.039	1.584e-19	4.418e-17
Lamp2	-1.421	0.17782	-7.989	1.364e-15	2.378e-13
Lancl3	3.021	0.73661	4.101	4.11e-05	0.000634
Laptm4b	-1.001	0.18447	-5.424	5.833e-08	2.15e-06
Laptm5	1.674	0.28412	5.891	3.828e-09	1.952e-07
Lbh	2.007	0.37254	5.386	7.196e-08	2.586e-06
Lcp1	4.267	0.47354	9.01	2.062e-19	5.565e-17
Ldb2	-4.566	1.59452	-2.864	0.004185	0.02669
Ldhb	-1.8	0.30066	-5.986	2.156e-09	1.187e-07
Ldhd	-1.177	0.45239	-2.601	0.009288	0.04861
Ldlrad4	1.321	0.44396	2.975	0.002933	0.02045
Lefty1	-3.033	1.01661	-2.984	0.002849	0.02
Lekr1	1.371	0.51423	2.667	0.007657	0.04204
Lgals1	1.423	0.27034	5.262	1.421e-07	4.719e-06
Lgals3	1.695	0.63428	2.672	0.00755	0.04164
Lgi2	-1.63	0.44317	-3.678	0.0002349	0.002749
Lgr5	3.826	0.78355	4.883	1.046e-06	2.765e-05
Lhfpl4	-1.704	0.58398	-2.918	0.003524	0.02339
Lhx1	4.521	1.65615	2.73	0.006335	0.03669
Lhx2	2.532	0.77833	3.254	0.00114	0.009682
Lhx9	3.337	1.10965	3.007	0.002639	0.01889
Lif	1.314	0.39927	3.292	0.0009947	0.008687
Lima1	-1.958	0.20422	-9.589	8.919e-22	3.11e-19
Limch1	1.938	0.3846	5.038	4.71e-07	1.364e-05
Lipg	-2.118	0.40172	-5.272	1.35e-07	4.519e-06
Lix1	2.058	0.57506	3.579	0.0003444	0.003762
Lmna	1.076	0.18266	5.889	3.889e-09	1.972e-07
Lmo2	1.921	0.73116	2.627	0.008619	0.04607
Lmod1	2.157	0.73429	2.937	0.003313	0.02236
LOC106740	-1.009	0.26982	-3.741	0.0001832	0.002236
Lor	1.936	0.527	3.673	0.00024	0.002799
Loxl2	-1.439	0.24365	-5.906	3.508e-09	1.823e-07
Loxl4	3.288	0.63937	5.143	2.699e-07	8.242e-06
Lpar6	1.152	0.13279	8.676	4.116e-18	9.567e-16
Lpcat2	-1.565	0.58198	-2.69	0.007149	0.04005
Lrfn3	-1.051	0.32269	-3.256	0.001132	0.009629
Lrfn4	-1.11	0.25232	-4.4	1.085e-05	0.0002084
Lrp3	-1.296	0.3163	-4.096	4.206e-05	0.0006457
Lrp8	-1.383	0.25378	-5.448	5.101e-08	1.927e-06
Lrpap1	1.012	0.17147	5.905	3.532e-09	1.83e-07
Lrrc14b	-1.19	0.31535	-3.774	0.0001607	0.002009
Lrrc28	1.061	0.25788	4.114	3.89e-05	0.0006107
Lrrc31	-2.326	0.44584	-5.216	1.825e-07	5.807e-06
Lrrc32	2.407	0.58796	4.094	4.249e-05	0.0006487
Lrrc3b	-2.475	0.79459	-3.115	0.001838	0.01418
Lrrc49	1.023	0.30518	3.352	0.0008025	0.007364
Lrrk1	2.744	0.48662	5.638	1.72e-08	7.496e-07
Lrrk2	1.619	0.60265	2.687	0.007216	0.04035
Lsp1	3.718	0.90816	4.094	4.248e-05	0.0006487
Lss	-1.197	0.1344	-8.907	5.251e-19	1.331e-16
Ltb4r1	1.628	0.58245	2.795	0.00519	0.03149
Ltb4r2	2.597	0.60055	4.325	1.526e-05	0.0002802
Ltbp1	-1.151	0.34375	-3.349	0.0008124	0.007421
Ltbp2	1.382	0.51041	2.708	0.006759	0.03842
Lxn	2.046	0.25019	8.179	2.857e-16	5.626e-14
Ly6a	4.285	1.47554	2.904	0.003684	0.02418
Lyn	1.951	0.40598	4.805	1.551e-06	3.908e-05
Lynx1	1.96	0.7371	2.66	0.007824	0.04276
M1ap	1.445	0.31351	4.608	4.074e-06	9.177e-05
Mab21l3	1.798	0.43823	4.103	4.086e-05	0.0006309
Macc1	3.311	1.1498	2.88	0.003982	0.02561
Madcam1	-1.878	0.42321	-4.437	9.141e-06	0.000181
Mal2	-1.241	0.36969	-3.356	0.0007919	0.007288
Map3k5	1.137	0.27947	4.069	4.73e-05	0.0007086
Map3k6	1.07	0.276	3.877	0.0001056	0.00141
Mapk11	-1.231	0.25646	-4.8	1.59e-06	3.984e-05
Mapk12	-1.948	0.25114	-7.757	8.68e-15	1.252e-12
Mapt	1.103	0.37635	2.93	0.003386	0.02269
2022-03-02	1.039	0.15994	6.494	8.358e-11	6.162e-09
Mast1	-1.103	0.17861	-6.178	6.484e-10	4.004e-08
Matn3	-1.364	0.33546	-4.065	4.813e-05	0.0007192
Mcc	3.575	0.33409	10.701	1.009e-26	5.626e-24
Mdga1	1.045	0.33216	3.147	0.001652	0.01297
Mdm2	1.044	0.20769	5.027	4.993e-07	1.433e-05
Med12l	1.84	0.37122	4.957	7.159e-07	1.974e-05
Mef2b	-1.928	0.44508	-4.331	1.484e-05	0.0002737
Mef2c	2.183	0.69205	3.154	0.00161	0.01273
Meis1	5.412	0.59668	9.07	1.194e-19	3.446e-17
Meis2	2.302	0.42697	5.391	6.997e-08	2.534e-06
Mesdc1	1.244	0.15599	7.973	1.545e-15	2.621e-13
Mex3b	1.535	0.42647	3.599	0.0003197	0.003531
Mfsd12	1.067	0.20091	5.309	1.101e-07	3.806e-06
Mical2	2.729	0.37809	7.219	5.248e-13	6.015e-11
Mip	-1.563	0.45888	-3.406	0.0006588	0.006279
Mir1291	-1.75	0.50494	-3.465	0.0005303	0.005304
Mir1668	-1.017	0.33511	-3.034	0.002416	0.01765
Mir1949	-1.229	0.46789	-2.628	0.008596	0.04599
Mir24-2	-2.124	0.73559	-2.888	0.003882	0.02512
Mir5114	-1.285	0.28257	-4.548	5.428e-06	0.0001166
Mir5125	-1.214	0.31134	-3.898	9.679e-05	0.001317
Mir6935	-1.052	0.34577	-3.043	0.00234	0.01721
Mir6950	-1.99	0.62675	-3.175	0.001501	0.01206
Mir6954	-5.482	1.89153	-2.898	0.003756	0.02455
Mir6993	-2.039	0.72451	-2.814	0.00489	0.03
Mir7025	4.877	1.09822	4.441	8.959e-06	0.0001779
Mir7115	-1.358	0.4687	-2.897	0.003768	0.02458
Mir7657	-1.025	0.3495	-2.933	0.003359	0.02256
Mir8114	1.08	0.193	5.595	2.203e-08	9.31e-07
Misp	1.327	0.48947	2.71	0.006722	0.03835
Mlana	1.997	0.67193	2.972	0.002958	0.02058
Mmab	-1.012	0.23959	-4.223	2.413e-05	0.0004099
Mme	1.358	0.29819	4.555	5.23e-06	0.0001131
Mmp9	1.898	0.34565	5.492	3.967e-08	1.537e-06
Morc4	1.224	0.23062	5.309	1.105e-07	3.812e-06
Mpc1	1.155	0.39321	2.937	0.003314	0.02236
Mpp1	1.052	0.22033	4.776	1.787e-06	4.43e-05
Mpp3	-2.049	0.4164	-4.92	8.661e-07	2.334e-05
Mpped2	1.308	0.32445	4.03	5.566e-05	0.0008151
Mras	1.177	0.28808	4.085	4.403e-05	0.0006693
Mrc1	1.434	0.50854	2.82	0.004798	0.02961
Mroh6	1.138	0.26069	4.365	1.274e-05	0.0002396
Ms4a4d	-1.899	0.47311	-4.014	5.959e-05	0.0008672
Msi1	-1.481	0.25706	-5.763	8.269e-09	3.865e-07
Msln	3.453	0.34883	9.899	4.224e-23	1.644e-20
Msmo1	-1.634	0.12572	-13	1.228e-38	1.868e-35
Mss51	-1.22	0.43945	-2.777	0.005495	0.03288
Msx1	1.909	0.53428	3.574	0.0003516	0.003821
Msx1os	2.617	0.71828	3.643	0.0002691	0.003078
Msx2	3.007	0.59136	5.085	3.675e-07	1.083e-05
Mthfd2l	1.788	0.43875	4.076	4.577e-05	0.0006895
Mtmr11	1.317	0.23858	5.522	3.355e-08	1.324e-06
Mturn	-1.07	0.35697	-2.998	0.002717	0.01928
Mvp	1.902	0.24573	7.742	9.799e-15	1.402e-12
Mxra7	-1.038	0.32245	-3.22	0.00128	0.01064
Mxra8	-1.364	0.24167	-5.644	1.661e-08	7.277e-07
Myb	-1.761	0.22762	-7.735	1.034e-14	1.466e-12
Myh3	-1.239	0.41233	-3.005	0.002653	0.01896
Myo18b	2.018	0.76544	2.636	0.008389	0.04516
Myo1e	1.476	0.14	10.545	5.336e-26	2.706e-23
Myo1f	1.294	0.41839	3.092	0.001986	0.01508
Myo5b	2.078	0.39055	5.321	1.03e-07	3.598e-06
Myof	2.437	0.31143	7.824	5.109e-15	7.917e-13
Myrf	-1.014	0.26524	-3.822	0.0001325	0.001703
Myzap	2.21	0.69737	3.169	0.001531	0.01223
Naip6	3.209	0.91848	3.494	0.0004764	0.004868
Naip7	3.954	1.18956	3.324	0.0008866	0.007926
Nat8l	-1.625	0.3084	-5.27	1.365e-07	4.56e-06
Nckap5	3.059	0.8553	3.577	0.0003475	0.003789
Ndrg2	-1.922	0.24386	-7.883	3.187e-15	4.984e-13
Ndst2	-1.061	0.23362	-4.542	5.568e-06	0.000119
Ndufa4l2	-2.233	0.42007	-5.317	1.057e-07	3.677e-06
Necab1	2.098	0.50759	4.133	3.584e-05	0.0005746
Nedd9	1.772	0.39273	4.511	6.449e-06	0.0001353
Neil2	-1.2	0.29546	-4.06	4.904e-05	0.0007314
Neu1	-1.336	0.16941	-7.887	3.088e-15	4.876e-13
Neurod1	2.23	0.4343	5.135	2.825e-07	8.581e-06
Nexn	-1.823	0.38856	-4.693	2.698e-06	6.394e-05
Nfatc1	3.144	0.66691	4.715	2.421e-06	5.814e-05
Nfatc2	1.266	0.27042	4.68	2.869e-06	6.743e-05
Nfatc4	-1.028	0.27989	-3.673	0.0002396	0.002796
Nfe2l3	-1.739	0.4898	-3.551	0.0003831	0.004081
Nipal4	1.818	0.65704	2.767	0.005662	0.03363
Nkd1	-2.299	0.51927	-4.428	9.525e-06	0.0001869
Nkd2	-2.069	0.46184	-4.479	7.499e-06	0.0001532
Nkx2-9	2.867	0.50944	5.628	1.822e-08	7.859e-07
Nkx6-3	3.152	0.71067	4.436	9.175e-06	0.0001813
Nlrc3	2.386	0.76577	3.116	0.001834	0.01416
Nnat	-1.092	0.28653	-3.81	0.0001388	0.001776
Nog	1.499	0.56675	2.644	0.008189	0.04435
Nova2	1.189	0.303	3.926	8.653e-05	0.001196
Npat	-1.292	0.12031	-10.737	6.832e-27	3.943e-24
Npnt	1.086	0.36054	3.012	0.002592	0.01865
Nppb	3.194	0.73819	4.327	1.511e-05	0.0002781
Npw	-1.902	0.72883	-2.609	0.009079	0.04783
Nqo1	1.142	0.38537	2.963	0.003049	0.02094
Nr4a1	1.004	0.16716	6.004	1.928e-09	1.081e-07
Nrbp2	-1.9	0.23489	-8.088	6.073e-16	1.155e-13
Nrcam	3.326	0.49959	6.657	2.799e-11	2.199e-09
Nrep	1.063	0.2928	3.631	0.0002822	0.003189
Nrg1	2.756	0.39916	6.905	5.034e-12	4.706e-10
Nrg2	2.137	0.62741	3.405	0.0006605	0.006292
Nrk	2.875	0.42879	6.705	2.01e-11	1.63e-09
Nrp1	1.691	0.42579	3.972	7.122e-05	0.001019
Nrp2	2.096	0.62423	3.358	0.0007844	0.007233
Nt5e	-2.253	0.43737	-5.15	2.6e-07	7.983e-06
Nt5m	1.3	0.495	2.625	0.008657	0.0462
Ntf5	1.175	0.33039	3.557	0.0003753	0.004015
Ntn1	-1.076	0.32814	-3.28	0.001037	0.008969
Ntng2	-6.758	1.65622	-4.08	4.498e-05	0.0006806
Nuak1	1.604	0.21967	7.3	2.884e-13	3.423e-11
Nudt10	1.109	0.29807	3.721	0.0001982	0.002397
Nup62cl	1.607	0.371	4.332	1.474e-05	0.0002724
Nupr1	-2.166	0.4021	-5.387	7.158e-08	2.582e-06
Nxf7	3.677	0.49428	7.439	1.018e-13	1.321e-11
Oasl2	-2.311	0.66322	-3.485	0.0004923	0.005
Obsl1	1.496	0.22234	6.726	1.74e-11	1.421e-09
Ociad2	2.001	0.35639	5.614	1.981e-08	8.501e-07
Olfm2	-1.274	0.39899	-3.192	0.001411	0.01148
Olfml1	2.096	0.7592	2.761	0.005764	0.0341
Oprd1	-1.874	0.58966	-3.179	0.001479	0.01195
Orai2	1.127	0.3702	3.045	0.002325	0.01713
Osbpl3	1.002	0.20659	4.851	1.231e-06	3.179e-05
Osbpl6	-2.641	0.56241	-4.695	2.664e-06	6.333e-05
Ovgp1	-2.126	0.4608	-4.615	3.935e-06	8.9e-05
Padi2	-1.396	0.42518	-3.284	0.001022	0.008859
Pakap	1.066	0.12928	8.246	1.641e-16	3.309e-14
Panx2	-2.397	0.76709	-3.124	0.001781	0.01381
Papl	2.704	0.50051	5.403	6.545e-08	2.376e-06
Parm1	1.402	0.30267	4.633	3.601e-06	8.233e-05
Parva	1.2	0.35133	3.414	0.0006391	0.006119
Pax1	6.101	1.68423	3.622	0.000292	0.003279
Pcdh10	2.312	0.86493	2.673	0.00752	0.04155
Pcdh17	3.82	0.6285	6.077	1.222e-09	7.149e-08
Pcdh19	1.599	0.37582	4.255	2.093e-05	0.0003625
Pck2	-2.646	0.24735	-10.697	1.055e-26	5.695e-24
Pcsk1n	-1.095	0.26608	-4.114	3.881e-05	0.0006099
Pcsk4	-1.374	0.25613	-5.365	8.079e-08	2.871e-06
Pcsk9	-2.834	0.40867	-6.935	4.072e-12	3.933e-10
Pde10a	2.26	0.71758	3.15	0.001633	0.01286
Pdgfa	1.036	0.24635	4.207	2.588e-05	0.0004352
Pdgfc	1.476	0.18546	7.959	1.732e-15	2.87e-13
Pdgfd	5.061	1.65023	3.067	0.002164	0.01619
Pdgfra	3.933	0.49327	7.973	1.55e-15	2.621e-13
Pdlim2	1.596	0.38038	4.197	2.71e-05	0.0004522
Pdlim4	-1.56	0.56325	-2.769	0.005623	0.03347
Pdp2	-1.194	0.1618	-7.377	1.617e-13	2.005e-11
Pdzd2	1.189	0.3454	3.444	0.0005742	0.005655
Pdzd3	2.79	0.45605	6.117	9.517e-10	5.648e-08
Peak1	-1.288	0.2634	-4.889	1.014e-06	2.698e-05
Pear1	1.478	0.49775	2.969	0.002986	0.0207
Peg12	1.879	0.34468	5.451	5e-08	1.893e-06
Peg13	1.44	0.36977	3.894	9.88e-05	0.001336
Perp	1.829	0.3509	5.211	1.879e-07	5.933e-06
Pex2	1.038	0.27368	3.792	0.0001496	0.001891
Pfkp	-1.531	0.24136	-6.344	2.234e-10	1.495e-08
Pga5	2.139	0.66322	3.226	0.001257	0.01049
Pgc	-1.634	0.47765	-3.421	0.0006249	0.006038
Phactr1	1.591	0.4872	3.265	0.001093	0.009362
Phf11d	1.523	0.4954	3.074	0.002111	0.01584
Phlda1	2.717	0.25651	10.59	3.3e-26	1.726e-23
Phlda3	1.021	0.26748	3.818	0.0001345	0.001725
Phldb2	1.445	0.31662	4.563	5.054e-06	0.00011
Phox2b	5.784	1.75996	3.287	0.001014	0.008803
Pid1	1.01	0.31144	3.242	0.001185	0.009998
Pik3r1	1.191	0.1833	6.496	8.268e-11	6.122e-09
Pik3r3	1.388	0.26176	5.302	1.148e-07	3.913e-06
Pim2	-1.259	0.44328	-2.841	0.004494	0.02817
Pink1	1.284	0.21605	5.941	2.825e-09	1.52e-07
Pitx1	5.298	1.53275	3.456	0.0005474	0.005449
Pitx2	-2.588	0.36594	-7.073	1.512e-12	1.582e-10
Pkdcc	-1.361	0.36681	-3.709	0.0002078	0.002481
Pkhd1	1.711	0.60031	2.85	0.004372	0.02758
Pknox2	1.657	0.47384	3.497	0.0004698	0.004815
Pla2g16	1.027	0.37918	2.709	0.006747	0.0384
Pla2g3	-5.213	1.78741	-2.916	0.003543	0.02351
Pla2g4a	1.403	0.47437	2.958	0.003092	0.02115
Pla2g4b	-1.023	0.27157	-3.766	0.0001662	0.002062
Pla2g7	2.806	0.41008	6.843	7.737e-12	6.961e-10
Plac1	3.947	0.80035	4.931	8.171e-07	2.22e-05
Plag1	-1.114	0.39195	-2.841	0.004492	0.02817
Plat	2.172	0.45558	4.767	1.874e-06	4.625e-05
Plaur	1.251	0.3648	3.43	0.0006043	0.00588
Plcb1	2.54	0.58888	4.313	1.612e-05	0.0002931
Plce1	1.267	0.35056	3.615	0.0002999	0.003355
Pld1	1.914	0.50919	3.758	0.0001712	0.002115
Plek2	1.407	0.44639	3.152	0.001622	0.01278
Plekhg4	-1.282	0.43417	-2.953	0.003142	0.02142
Plekhh1	1.106	0.23046	4.8	1.584e-06	3.975e-05
Plekho1	-1.202	0.3461	-3.473	0.0005145	0.005177
Plin2	1.556	0.26425	5.886	3.946e-09	1.989e-07
Plk2	1.59	0.56853	2.797	0.005153	0.03131
Plk5	-1.131	0.37143	-3.045	0.002328	0.01714
Plvap	-1.486	0.39872	-3.726	0.0001947	0.002362
Plxdc2	1.006	0.2272	4.428	9.499e-06	0.0001866
Plxna4	1.7	0.59902	2.838	0.004543	0.02839
Pm20d1	1.165	0.25677	4.538	5.687e-06	0.0001211
Pmm2	1.129	0.19253	5.864	4.512e-09	2.241e-07
Pmp22	1.486	0.39304	3.781	0.0001561	0.001965
Pnmal1	2.824	0.94223	2.997	0.002723	0.01931
Pnmal2	1.172	0.31995	3.664	0.0002486	0.002881
Pnpla3	1.413	0.34327	4.118	3.828e-05	0.0006035
Pof1b	1.826	0.44288	4.124	3.731e-05	0.0005918
Pou3f3	2.35	0.79771	2.946	0.003222	0.02185
Ppfia4	-2.31	0.25848	-8.936	4.037e-19	1.039e-16
Ppm1e	-1.208	0.46303	-2.608	0.009097	0.04789
Ppp2r1b	-1.122	0.0864	-12.986	1.477e-38	2.06e-35
Prdm1	-1.6	0.24893	-6.427	1.299e-10	9.292e-09
Prdm16	1.237	0.44391	2.786	0.005332	0.03216
Prickle2	1.734	0.41636	4.164	3.123e-05	0.00051
Prkch	2.278	0.39403	5.781	7.441e-09	3.528e-07
Prlr	-2.227	0.32659	-6.82	9.109e-12	8.109e-10
Prmt8	1.876	0.64006	2.931	0.003378	0.02265
Prn	1.596	0.4648	3.434	0.0005947	0.005813
Prnd	1.814	0.50749	3.574	0.0003519	0.003822
Prob1	2.038	0.3469	5.875	4.231e-09	2.12e-07
Pros1	1.318	0.23815	5.536	3.089e-08	1.243e-06
Prox1	2.856	1.00598	2.839	0.004521	0.0283
Prr5l	1.081	0.24088	4.489	7.149e-06	0.0001472
Psat1	-1.244	0.13193	-9.429	4.158e-21	1.364e-18
Psmb8	-3.813	0.87194	-4.373	1.224e-05	0.0002325
Pspc1	1.2	0.1277	9.398	5.567e-21	1.792e-18
Ptchd1	-3.227	0.81043	-3.981	6.852e-05	0.0009818
Ptges	1.295	0.3694	3.505	0.0004569	0.004723
Ptgs2	1.263	0.47409	2.663	0.007734	0.04235
Pth1r	1.276	0.28151	4.532	5.856e-06	0.0001245
Ptp4a3	1.01	0.29235	3.456	0.000549	0.005462
Ptpn14	1.61	0.25869	6.223	4.879e-10	3.128e-08
Ptprb	4.759	1.55668	3.057	0.002235	0.01658
Ptprc	4.758	1.80897	2.63	0.008534	0.04579
Ptpre	2.043	0.52854	3.864	0.0001113	0.001471
Ptprn	1.4	0.29329	4.775	1.796e-06	4.441e-05
Ptrf	1.66	0.18421	9.011	2.041e-19	5.565e-17
Pycr1	-1.364	0.32403	-4.21	2.558e-05	0.0004312
Pygl	1.746	0.59023	2.959	0.003089	0.02114
R3hdml	2.679	0.64215	4.172	3.026e-05	0.0004969
Rab17	1.965	0.61469	3.197	0.001389	0.01134
Rab26	-1.424	0.48012	-2.966	0.003013	0.02081
Rab27a	1.688	0.23164	7.288	3.137e-13	3.671e-11
Rab39	-1.795	0.55992	-3.205	0.00135	0.01106
Rab3b	1.109	0.40401	2.745	0.006056	0.03551
Rab3il1	1.074	0.32954	3.258	0.00112	0.009559
Rap2b	1.392	0.20064	6.939	3.959e-12	3.852e-10
Rapgef3	1.354	0.49407	2.74	0.006139	0.03582
Rasd2	-1.131	0.41374	-2.732	0.006287	0.03646
Rasgrp3	1.757	0.48606	3.616	0.0002995	0.003352
Rasl10a	1.461	0.4429	3.299	0.0009705	0.00853
Rassf2	-1.171	0.36696	-3.192	0.001413	0.01149
Rassf4	1.109	0.41065	2.7	0.006943	0.03922
Rassf6	-2.632	0.6474	-4.066	4.79e-05	0.0007163
Rassf9	1.701	0.48467	3.51	0.0004479	0.004653
Raver2	-1.235	0.25394	-4.863	1.156e-06	3.019e-05
Rbm20	1.558	0.40645	3.832	0.000127	0.001641
Rbm44	1.912	0.52507	3.641	0.0002721	0.003106
Rbm46	1.782	0.59386	3	0.002698	0.01918
Rbp1	1.118	0.30065	3.72	0.0001992	0.002404
Rbpms2	1.069	0.18097	5.906	3.507e-09	1.823e-07
Rcan2	2.356	0.72696	3.24	0.001194	0.01004
Rcn2	-1.051	0.14904	-7.049	1.801e-12	1.86e-10
Rcor3	-1.064	0.29351	-3.624	0.0002905	0.003267
Rdh11	-1.416	0.1303	-10.866	1.665e-27	1.032e-24
Rdx	-1.636	0.09582	-17.071	2.447e-65	1.365e-61
Reck	-1.049	0.2554	-4.108	3.998e-05	0.000623
Reep2	-1.291	0.27297	-4.73	2.246e-06	5.455e-05
Rgag4	1.914	0.7202	2.657	0.007883	0.04296
Rgs11	-1.653	0.43161	-3.831	0.0001277	0.001647
Rgs16	1.242	0.32633	3.807	0.0001406	0.001795
Rgs2	1.323	0.43643	3.031	0.002441	0.01776
Rhbdd1	-1.001	0.23564	-4.249	2.152e-05	0.0003716
Rhox6	4.017	0.85955	4.674	2.955e-06	6.906e-05
Rhox9	2.999	0.89791	3.34	0.0008371	0.007606
Rin1	1.176	0.31945	3.682	0.0002311	0.002715
Rin3	3.121	0.38396	8.127	4.385e-16	8.533e-14
Rn4.5s	2.421	0.75033	3.226	0.001255	0.01048
Rnd1	1.257	0.41858	3.003	0.002676	0.01906
Rnf128	2.015	0.28612	7.041	1.91e-12	1.961e-10
Rnf144b	1.721	0.51736	3.326	0.0008822	0.007901
Rnf157	-1.132	0.43469	-2.603	0.009234	0.04847
Rnf219	1.058	0.24472	4.325	1.527e-05	0.0002802
Rprd1a	-1.265	0.18092	-6.991	2.736e-12	2.742e-10
Rprm	1.122	0.32818	3.42	0.0006264	0.006044
Rps6ka2	-1.065	0.19378	-5.498	3.846e-08	1.5e-06
Rtkn	2.029	0.19752	10.274	9.253e-25	4.185e-22
Rtn1	1.296	0.39548	3.277	0.001049	0.009059
Rtn4r	-2.512	0.8406	-2.988	0.002807	0.01978
Rtn4rl1	1.113	0.25974	4.286	1.815e-05	0.0003242
Runx1	3.526	0.47521	7.42	1.174e-13	1.499e-11
Rusc2	1.552	0.25221	6.153	7.6e-10	4.608e-08
Rxrg	-1.454	0.49554	-2.935	0.003339	0.02249
Ryr2	1.409	0.39867	3.533	0.0004106	0.004329
S100a11	1.286	0.26012	4.945	7.619e-07	2.087e-05
S100a6	3.021	0.37924	7.965	1.656e-15	2.772e-13
S100g	4.873	1.55274	3.138	0.0017	0.0133
S1pr1	1.589	0.54583	2.912	0.003591	0.02375
Samd14	3.154	0.96944	3.253	0.001141	0.009683
Samd5	3.409	0.81566	4.18	2.917e-05	0.0004814
Sat2	-1.567	0.56795	-2.76	0.005787	0.03421
Satb2	1.954	0.31394	6.225	4.825e-10	3.106e-08
Sc5d	-1.033	0.17443	-5.922	3.173e-09	1.675e-07
Scd2	-1.239	0.24055	-5.15	2.611e-07	8.001e-06
Scml2	1.28	0.42737	2.995	0.002742	0.0194
Scn3b	1.452	0.46839	3.099	0.001941	0.01481
Scn5a	-2.703	0.59958	-4.509	6.516e-06	0.0001362
Sct	2.672	0.62585	4.269	1.965e-05	0.0003446
Sdc4	1.047	0.30831	3.395	0.0006858	0.006488
Sdhd	-1.101	0.1211	-9.093	9.657e-20	2.938e-17
Sec1	1.354	0.35343	3.831	0.0001274	0.001645
Sec16b	4.387	1.65006	2.659	0.007845	0.04284
Sel1l3	1.278	0.31698	4.031	5.542e-05	0.0008136
Sema3d	2.515	0.73527	3.42	0.0006256	0.006041
Sema3e	1.238	0.35632	3.475	0.0005113	0.005151
Sema4g	-1.029	0.24724	-4.162	3.153e-05	0.0005138
Sema6d	2.605	0.69183	3.766	0.000166	0.002062
Serpinb5	3.841	1.38069	2.782	0.005408	0.03249
Serpinb9	3.651	0.79784	4.576	4.739e-06	0.0001037
Serpinb9b	2.25	0.7202	3.124	0.001781	0.01381
Serpine1	1.824	0.40596	4.493	7.01e-06	0.0001448
Serpinf1	-3.17	0.4735	-6.695	2.161e-11	1.73e-09
Serpinh1	1.29	0.12384	10.42	2.005e-25	9.585e-23
Sfn	1.943	0.34572	5.619	1.92e-08	8.261e-07
Sfrp4	-1.336	0.39245	-3.405	0.0006622	0.006301
Sh2d4b	2.297	0.70102	3.277	0.00105	0.009064
Sh3bp5	1.298	0.29273	4.433	9.308e-06	0.0001835
Sh3rf2	3.709	0.73051	5.077	3.83e-07	1.124e-05
Sh3tc1	1.424	0.27721	5.135	2.814e-07	8.564e-06
Shisa4	1.538	0.44196	3.48	0.0005023	0.005082
Shisa6	1.964	0.47609	4.126	3.697e-05	0.0005881
Shtn1	2.385	0.44901	5.312	1.084e-07	3.765e-06
Sik3	1.025	0.13983	7.333	2.25e-13	2.749e-11
Simc1	-1.068	0.19565	-5.457	4.85e-08	1.849e-06
Six1	1.094	0.30727	3.561	0.0003699	0.003963
Six2	3.471	1.18357	2.933	0.003357	0.02256
Six3	3.547	1.27457	2.783	0.005386	0.0324
Six3os1	4.63	1.68334	2.751	0.005946	0.03496
Skor1	3.151	1.07839	2.922	0.003483	0.02319
Slc16a2	-1.64	0.30191	-5.432	5.569e-08	2.076e-06
Slc16a3	-1.716	0.30425	-5.639	1.714e-08	7.488e-07
Slc16a4	-1.367	0.49884	-2.74	0.006142	0.03582
Slc16a8	-1.959	0.72058	-2.719	0.006547	0.03758
Slc18a2	-1.162	0.39567	-2.937	0.003313	0.02236
Slc18a3	1.94	0.72481	2.676	0.00745	0.04124
Slc1a3	-1.735	0.22297	-7.78	7.262e-15	1.057e-12
Slc1a4	-1.201	0.17136	-7.011	2.374e-12	2.408e-10
Slc1a5	-1.004	0.21399	-4.691	2.714e-06	6.425e-05
Slc25a20	1.593	0.2685	5.933	2.978e-09	1.582e-07
Slc25a24	2.17	0.36996	5.866	4.458e-09	2.22e-07
Slc25a31	2.138	0.48281	4.429	9.471e-06	0.0001862
Slc26a2	1.171	0.24764	4.728	2.271e-06	5.493e-05
Slc2a13	4.468	1.72344	2.593	0.009521	0.04954
Slc2a4	-1.644	0.41432	-3.968	7.251e-05	0.001033
Slc30a3	-2.116	0.48921	-4.326	1.52e-05	0.0002796
Slc34a2	3.762	0.97001	3.878	0.0001054	0.001407
Slc35d2	1.432	0.40008	3.58	0.0003433	0.003753
Slc35d3	2.09	0.68587	3.047	0.002315	0.01709
Slc35f2	-1.645	0.23912	-6.88	5.979e-12	5.528e-10
Slc35g2	2.084	0.76361	2.729	0.006348	0.03675
Slc38a3	-1.859	0.21544	-8.627	6.303e-18	1.425e-15
Slc39a6	-1.059	0.1712	-6.186	6.177e-10	3.857e-08
Slc39a8	1.39	0.40716	3.414	0.0006399	0.006123
Slc40a1	1.137	0.27713	4.104	4.055e-05	0.000629
Slc45a1	-1.913	0.45281	-4.224	2.397e-05	0.000408
Slc4a11	1.577	0.31628	4.986	6.164e-07	1.739e-05
Slc52a3	1.207	0.44727	2.699	0.006957	0.03928
Slc5a1	1.928	0.72548	2.658	0.007855	0.04285
Slc5a5	1.402	0.43687	3.209	0.001332	0.01096
Slc6a9	-1.77	0.30015	-5.897	3.712e-09	1.917e-07
Slc9a5	-1.378	0.23173	-5.945	2.765e-09	1.497e-07
Slco2a1	3.774	0.55511	6.799	1.051e-11	9.206e-10
Slfn5	1.854	0.66984	2.768	0.005633	0.0335
Slfn5os	2.004	0.7615	2.631	0.008503	0.04565
Slfn9	-1.478	0.37723	-3.918	8.942e-05	0.00123
Smarca2	2.413	0.43305	5.572	2.519e-08	1.049e-06
Smim3	1.837	0.27287	6.732	1.669e-11	1.375e-09
Smo	-1.073	0.28424	-3.774	0.0001606	0.002009
Smox	1.168	0.27056	4.317	1.578e-05	0.0002883
Smyd1	1.543	0.56813	2.716	0.006617	0.03788
Snai2	1.771	0.51328	3.45	0.0005616	0.005568
Snap91	1.233	0.43799	2.815	0.00488	0.03
Sncb	-1.962	0.65246	-3.006	0.002643	0.0189
Sncg	1.697	0.56964	2.979	0.002893	0.02025
Sned1	2.271	0.60657	3.745	0.0001805	0.00221
Snhg11	-1.088	0.19731	-5.516	3.464e-08	1.361e-06
Snhg4	-1.083	0.25221	-4.293	1.762e-05	0.0003156
Snora34	-1.485	0.49115	-3.023	0.0025	0.01812
Snord37	-1.058	0.31735	-3.335	0.000854	0.007713
Snord45c	-1.132	0.2843	-3.983	6.799e-05	0.0009767
Sntb1	1.022	0.3712	2.752	0.005925	0.03486
Snx25	-1.026	0.31647	-3.241	0.001189	0.01001
Snx32	-1.231	0.38202	-3.221	0.001277	0.01062
Snx33	1.024	0.29323	3.492	0.0004787	0.004888
Snx7	2.125	0.44199	4.808	1.521e-06	3.846e-05
Sorbs3	1.014	0.22264	4.556	5.216e-06	0.0001129
Sort1	-1.141	0.27066	-4.217	2.481e-05	0.0004198
Sox17	3.796	0.33505	11.331	9.222e-30	7.015e-27
Sox21	1.162	0.33868	3.432	0.0005995	0.005853
Sox7	2.745	0.2769	9.914	3.613e-23	1.44e-20
Sp140	2.551	0.87399	2.919	0.00351	0.02332
Spag6	3.594	1.37923	2.605	0.009175	0.04824
Sparc	1.321	0.19321	6.837	8.068e-12	7.22e-10
Spin2c	1.257	0.31925	3.938	8.225e-05	0.001146
Spink1	2.164	0.37403	5.786	7.228e-09	3.437e-07
Spink10	2.965	0.96534	3.072	0.002127	0.01596
Sprr2a1	6.41	1.60241	4	6.336e-05	0.0009172
Sprr2a2	6.41	1.60241	4	6.336e-05	0.0009172
Spry1	-1.081	0.17194	-6.289	3.192e-10	2.087e-08
Spsb1	1.043	0.34862	2.991	0.002782	0.01964
Srgn	2.225	0.7347	3.029	0.002455	0.01785
Sri	1.417	0.2171	6.527	6.715e-11	5.106e-09
Ss18l1	-1.048	0.27272	-3.843	0.0001214	0.001582
Ssc5d	1.809	0.40986	4.414	1.016e-05	0.0001966
St6galnac6	-1.05	0.21616	-4.86	1.174e-06	3.052e-05
Stambpl1	1.958	0.47709	4.104	4.062e-05	0.000629
Stard8	2.826	0.27073	10.439	1.644e-25	8.09e-23
Stat5a	1.227	0.38398	3.197	0.00139	0.01134
Stbd1	-1.456	0.39177	-3.716	0.0002022	0.002431
Stk32a	1.891	0.61244	3.088	0.002015	0.01526
Stra6l	-3.025	1.00956	-2.997	0.00273	0.01935
Susd5	-3.46	0.77459	-4.467	7.943e-06	0.0001611
Sv2a	-1.041	0.34705	-2.999	0.00271	0.01925
Syndig1	1.426	0.46698	3.055	0.002254	0.01671
Syne1	1.58	0.31775	4.972	6.64e-07	1.852e-05
Syngr3	-1.567	0.26532	-5.907	3.473e-09	1.817e-07
Synj2	1.424	0.18245	7.804	6.01e-15	9.144e-13
Synpo2l	2.902	0.52212	5.559	2.717e-08	1.114e-06
Syt11	-1.222	0.1768	-6.911	4.807e-12	4.545e-10
Syt3	-1.14	0.36549	-3.118	0.001822	0.01409
Syt7	-1.296	0.38215	-3.391	0.0006964	0.006566
Sytl4	1.872	0.63984	2.926	0.00343	0.02292
Tacstd2	3.475	0.48919	7.104	1.214e-12	1.286e-10
Tada1	1.008	0.20401	4.941	7.779e-07	2.123e-05
Taok3	-1.525	0.23918	-6.375	1.825e-10	1.236e-08
Tap2	-1.01	0.38634	-2.615	0.008925	0.04731
Tas1r3	-1.376	0.40786	-3.374	0.0007397	0.006904
Tax1bp3	1.257	0.22187	5.666	1.459e-08	6.441e-07
Tbx15	3.348	1.01846	3.288	0.00101	0.008783
Tbx20	2.89	0.39103	7.391	1.458e-13	1.82e-11
Tbx3	1.872	0.24034	7.79	6.725e-15	9.96e-13
Tbx4	2.961	0.57947	5.11	3.217e-07	9.579e-06
Tbx6	-1.692	0.51819	-3.265	0.001094	0.009364
Tcaf1	1.233	0.31704	3.889	0.0001006	0.001353
Tcaf2	1.378	0.30171	4.568	4.934e-06	0.0001078
Tcf7l2	1.07	0.18755	5.705	1.161e-08	5.236e-07
Tchh	1.218	0.24925	4.887	1.023e-06	2.716e-05
Tdrd7	2.421	0.61786	3.918	8.917e-05	0.001229
Tead4	1.217	0.29943	4.066	4.784e-05	0.0007161
Tek	1.046	0.3553	2.945	0.003233	0.02191
Tenm3	-1.737	0.31894	-5.446	5.147e-08	1.94e-06
Tes	1.152	0.29859	3.859	0.000114	0.001499
Tex13	3.443	0.76179	4.52	6.196e-06	0.0001309
Tex19.1	1.814	0.59724	3.038	0.002385	0.01747
Tfec	5.282	1.46814	3.598	0.0003209	0.003542
Tgfa	-1.253	0.28566	-4.385	1.159e-05	0.0002219
Tgfb1i1	2.723	0.84614	3.219	0.001288	0.01068
Tgfb2	1.521	0.55602	2.735	0.006232	0.03617
Tgfbi	1.117	0.31894	3.503	0.0004601	0.004753
Tgfbr2	4.219	0.7259	5.813	6.151e-09	2.958e-07
Tgfbr3	1.654	0.4902	3.373	0.0007425	0.006914
Tgm1	1.487	0.22544	6.598	4.17e-11	3.231e-09
Th	3.438	1.31358	2.618	0.008855	0.04704
Thbs1	2.067	0.28947	7.142	9.176e-13	1.017e-10
Them4	1.05	0.35023	2.999	0.002713	0.01925
Themis2	1.923	0.57596	3.338	0.0008427	0.007635
Thnsl2	1.264	0.38156	3.314	0.0009209	0.008158
Timp2	1	0.35858	2.789	0.005286	0.03191
Tinagl1	4.168	0.49234	8.465	2.558e-17	5.56e-15
Tle6	1.095	0.38727	2.826	0.00471	0.02919
Tlr2	2.095	0.46367	4.518	6.228e-06	0.0001313
Tmcc3	2.659	0.24125	11.022	2.998e-28	2.007e-25
Tmem106a	2.268	0.3628	6.252	4.057e-10	2.631e-08
Tmem132e	5.308	1.57978	3.36	0.00078	0.007207
Tmem144	1.303	0.19967	6.526	6.743e-11	5.106e-09
Tmem145	-1.408	0.4058	-3.47	0.0005212	0.005239
Tmem151a	-3.811	0.49747	-7.66	1.861e-14	2.532e-12
Tmem176a	-4.219	1.50879	-2.796	0.005167	0.03138
Tmem191c	-1.151	0.29017	-3.968	7.248e-05	0.001033
Tmem200a	-2.645	0.9713	-2.723	0.006468	0.03726
Tmem229a	1.559	0.39991	3.897	9.732e-05	0.001322
Tmem246	-2.431	0.3804	-6.391	1.649e-10	1.14e-08
Tmem40	-1.718	0.64237	-2.674	0.007485	0.04139
Tmem63a	-2.37	0.23774	-9.969	2.083e-23	8.5e-21
Tmprss2	1.689	0.648	2.606	0.009148	0.04812
Tmprss5	3.307	0.83384	3.966	7.312e-05	0.00104
Tmtc2	1.41	0.41713	3.38	0.0007247	0.006802
Tnfrsf8	2.326	0.67149	3.464	0.0005324	0.005316
Tnks1bp1	-1.059	0.16549	-6.401	1.54e-10	1.074e-08
Tnni2	4.36	1.6415	2.656	0.007903	0.04304
Tnnt2	5.103	1.60404	3.181	0.001465	0.01185
Tnnt3	7.595	1.51244	5.022	5.117e-07	1.459e-05
Tnrc18	1.103	0.30993	3.557	0.0003747	0.004012
Tns1	1.61	0.25642	6.277	3.447e-10	2.245e-08
Tns4	1.433	0.46524	3.08	0.002067	0.01556
Topaz1	2.426	0.90916	2.668	0.007625	0.04192
Treml2	-1.278	0.43921	-2.909	0.00362	0.02391
Trh	-2.47	0.3168	-7.798	6.298e-15	9.41e-13
Trib1	1.403	0.15664	8.954	3.415e-19	8.931e-17
Trib2	1.523	0.36501	4.172	3.018e-05	0.0004961
Tril	2.171	0.56182	3.864	0.0001117	0.001473
Trim16	2.587	0.62386	4.146	3.379e-05	0.0005448
Trim36	2.526	0.30432	8.301	1.03e-16	2.129e-14
Trim47	1.595	0.57879	2.756	0.005856	0.03453
Trim63	-1.24	0.34583	-3.586	0.0003354	0.003675
Trim67	-2.885	0.56661	-5.093	3.532e-07	1.043e-05
Trim68	1.51	0.33627	4.49	7.121e-06	0.0001468
Trim8	1.094	0.16941	6.459	1.055e-10	7.674e-09
Trmt12	1.151	0.21871	5.261	1.434e-07	4.753e-06
Trnp1	-1.917	0.49953	-3.838	0.0001243	0.001611
Tro	-1.342	0.2384	-5.628	1.822e-08	7.859e-07
Trpa1	1.351	0.41351	3.268	0.001083	0.009305
Trpc1	-1.827	0.53471	-3.417	0.0006326	0.006084
Trpm1	-2.397	0.76361	-3.139	0.001694	0.01326
Trps1	-1.38	0.30877	-4.471	7.794e-06	0.0001587
Tshz1	1.729	0.66293	2.608	0.009113	0.04796
Tspan1	1.472	0.52467	2.805	0.005037	0.0307
Tspan17	-1.181	0.27847	-4.241	2.221e-05	0.000382
Tspan3	-1.096	0.15019	-7.296	2.966e-13	3.496e-11
Tspan32	1.632	0.63019	2.59	0.009591	0.04976
Tspan6	1.087	0.2191	4.96	7.047e-07	1.946e-05
Tspan7	-1.457	0.2269	-6.423	1.336e-10	9.515e-09
Tspo2	-3.733	1.04451	-3.574	0.0003514	0.003821
Ttc30b	1.311	0.34679	3.779	0.0001574	0.001981
Ttc7	-1.262	0.34525	-3.657	0.0002556	0.002952
Ttll6	1.351	0.49775	2.714	0.006652	0.03806
Tub	-1.403	0.25822	-5.432	5.57e-08	2.076e-06
Tubb4a	-1.687	0.37339	-4.519	6.225e-06	0.0001313
Twist1	1.22	0.31866	3.829	0.0001288	0.00166
Uap1l1	-1.427	0.23143	-6.167	6.956e-10	4.248e-08
Ubash3b	1.737	0.3967	4.379	1.19e-05	0.0002263
Unc45b	1.641	0.42208	3.888	0.0001011	0.001359
Unc5d	5.048	1.66256	3.036	0.002397	0.01752
Usp17la	2.358	0.80947	2.913	0.003581	0.02369
Usp26	2.046	0.39412	5.191	2.091e-07	6.577e-06
Usp51	-1.665	0.37444	-4.446	8.767e-06	0.0001745
Ust	1.878	0.34366	5.466	4.61e-08	1.765e-06
Vash2	-1.153	0.26989	-4.272	1.937e-05	0.000341
Vav3	1.632	0.41817	3.903	9.513e-05	0.001298
Vegfb	-1.024	0.14027	-7.302	2.826e-13	3.378e-11
Vegfc	1.32	0.26491	4.983	6.246e-07	1.76e-05
Vgll3	3.014	0.5184	5.813	6.123e-09	2.958e-07
Vim	1.027	0.23224	4.421	9.822e-06	0.0001914
Vldlr	-3.127	0.46175	-6.772	1.272e-11	1.08e-09
Vmn1r53	3.259	0.86799	3.754	0.0001737	0.002141
Vstm2b	-1.357	0.52127	-2.602	0.009258	0.04855
Vstm5	1.69	0.56966	2.966	0.003017	0.02081
Vwa5a	1.579	0.21325	7.407	1.297e-13	1.632e-11
Wdr35	1.224	0.21568	5.676	1.375e-08	6.121e-07
Wdr60	1.04	0.25528	4.074	4.617e-05	0.0006929
Wdr62	-1.037	0.19533	-5.307	1.116e-07	3.82e-06
Wnt10a	4.573	1.68743	2.71	0.006724	0.03836
Wnt11	2.435	0.71957	3.384	0.0007138	0.006707
Wnt4	2.121	0.51464	4.121	3.777e-05	0.0005974
Wnt5a	3.453	0.66601	5.185	2.161e-07	6.746e-06
Wnt6	2.942	0.60506	4.862	1.163e-06	3.031e-05
Wnt7a	2.566	0.90728	2.829	0.004673	0.029
Wnt7b	4.017	0.68337	5.878	4.165e-09	2.093e-07
Xlr4b	-2.962	0.9195	-3.221	0.001277	0.01062
Xlr5a	-8.054	1.62111	-4.968	6.757e-07	1.878e-05
Xlr5b	-4.878	1.33243	-3.661	0.0002513	0.002906
Xlr5c	-4.886	1.54694	-3.158	0.001587	0.01257
Ybx2	-1.289	0.30714	-4.197	2.709e-05	0.0004522
Zadh2	1.115	0.39621	2.813	0.004907	0.03005
Zar1	4.753	1.69488	2.804	0.005043	0.03071
Zbed3	1.163	0.19368	6.006	1.897e-09	1.069e-07
Zbtb10	1.539	0.15271	10.081	6.714e-24	2.881e-21
Zbtb42	1.492	0.49407	3.019	0.002534	0.01834
Zbtb46	-1.034	0.38751	-2.669	0.0076	0.04182
Zbtb7b	1.198	0.21592	5.549	2.879e-08	1.172e-06
Zbtb7c	1.604	0.44975	3.566	0.0003623	0.003909
Zcchc24	-1.276	0.34419	-3.706	0.0002102	0.0025
Zdhhc14	-2.494	0.67124	-3.716	0.0002028	0.002436
Zeb1	1.086	0.30179	3.598	0.0003212	0.003542
Zfp354c	-1.066	0.30072	-3.545	0.0003921	0.004161
Zfp365	1.408	0.19966	7.053	1.748e-12	1.817e-10
Zfp458	1.34	0.48177	2.781	0.005415	0.03251
Zfp560	1.441	0.28764	5.008	5.493e-07	1.558e-05
Zfp608	-1.052	0.2972	-3.541	0.0003989	0.004217
Zfp629	-1.382	0.3601	-3.838	0.0001239	0.001609
Zfp711	1.099	0.40867	2.689	0.007173	0.04017
Zfp827	-1.032	0.33802	-3.053	0.002264	0.01677
Zfp93	1.223	0.22779	5.369	7.913e-08	2.817e-06
Zfpm1	1.892	0.37557	5.038	4.698e-07	1.362e-05
Zfpm2	2.886	0.56388	5.118	3.082e-07	9.259e-06
Zfy1	-2.212	0.68725	-3.218	0.00129	0.01069
Zic2	-1.461	0.29904	-4.887	1.024e-06	2.716e-05
Zic5	-1.976	0.30385	-6.502	7.925e-11	5.894e-09
Zmynd10	-3.002	0.84156	-3.567	0.0003612	0.003907

## Sheet: dereg genes Day4
	DP_Day4-WT_Day4_logFC	DP_Day4-WT_Day4_lfcSE	DP_Day4-WT_Day4_stat	DP_Day4-WT_Day4_pvalue	DP_Day4-WT_Day4_FDR
1010001N08Rik	3.283	1.12301	2.924	0.00346	0.03397
1110032F04Rik	-1.178	0.38247	-3.081	0.002064	0.02286
1600014K23Rik	3.415	0.9043	3.777	0.0001588	0.003035
1700003E16Rik	-1.335	0.47157	-2.831	0.00464	0.04181
1700007K13Rik	1.253	0.38571	3.248	0.001164	0.01473
1700011H14Rik	5.723	1.74647	3.277	0.001049	0.01368
1700110K17Rik	3.159	1.05705	2.989	0.002802	0.02902
2210011C24Rik	1.453	0.35336	4.111	3.941e-05	0.0009915
2210409E12Rik	3.245	0.8682	3.738	0.0001854	0.003456
2610037D02Rik	1.067	0.37718	2.828	0.004685	0.04203
2810459M11Rik	1.461	0.39079	3.738	0.0001853	0.003456
3830417A13Rik	3.568	0.66595	5.358	8.416e-08	5.108e-06
4632428C04Rik	4.8	1.71616	2.797	0.005157	0.04482
4632428N05Rik	1.332	0.3799	3.506	0.0004557	0.007066
4930404N11Rik	1.839	0.20089	9.153	5.546e-20	1.509e-17
4933402E13Rik	1.988	0.54831	3.626	0.0002883	0.004847
5033406O09Rik	2.561	0.68725	3.727	0.0001937	0.003585
5730457N03Rik	-2.68	0.80868	-3.314	0.0009191	0.01242
9530053A07Rik	2.51	0.81909	3.065	0.002179	0.02387
A230070E04Rik	-1.768	0.46194	-3.828	0.0001293	0.002569
A2m	2.46	0.65391	3.761	0.0001691	0.003206
A430089I19Rik	3.425	1.17309	2.92	0.003505	0.03431
A4galt	1.633	0.28191	5.794	6.887e-09	5.279e-07
A730036I17Rik	2.846	1.03443	2.751	0.00594	0.04941
AA986860	3.163	0.71224	4.441	8.951e-06	0.00028
Abca1	1.576	0.3549	4.441	8.952e-06	0.00028
Abca3	1.846	0.34638	5.33	9.836e-08	5.926e-06
Abcb1b	1.05	0.31865	3.295	0.0009841	0.0131
Abcb9	4.805	1.72481	2.786	0.005342	0.04586
Abcc2	2.692	0.56346	4.778	1.768e-06	7.109e-05
Abhd6	1.238	0.33167	3.733	0.0001892	0.003516
Acap1	1.028	0.29058	3.536	0.0004059	0.006485
Ache	2.857	0.74487	3.835	0.0001256	0.002501
Acot11	1.385	0.27811	4.98	6.345e-07	2.886e-05
Acta2	1.421	0.17876	7.946	1.921e-15	3.69e-13
Acvrl1	1.832	0.54732	3.348	0.000814	0.01127
Adam33	2.11	0.67554	3.123	0.001787	0.02034
Adam8	1.152	0.3516	3.277	0.001049	0.01368
Adamts6	-1.426	0.49157	-2.901	0.003721	0.03577
Adamtsl4	1.079	0.35879	3.008	0.002629	0.02769
Adgrf5	1.576	0.42481	3.71	0.0002069	0.00375
Adgrg6	2.682	0.50355	5.326	1.005e-07	6.009e-06
Adgrl2	-1.333	0.21347	-6.246	4.212e-10	3.998e-08
Adm2	-3.502	0.95959	-3.649	0.0002631	0.004507
Adora1	2.351	0.30185	7.789	6.747e-15	1.211e-12
Adrb3	1.182	0.3722	3.176	0.001493	0.01783
Afap1	1.249	0.16522	7.56	4.044e-14	6.538e-12
Afap1l2	1.314	0.34745	3.781	0.0001561	0.002991
Afp	6.132	0.61927	9.901	4.107e-23	1.427e-20
Ahnak	1.561	0.47952	3.256	0.001131	0.01446
AI464131	2.336	0.24718	9.452	3.334e-21	1.027e-18
Aire	1.548	0.44101	3.51	0.0004477	0.006974
Akap2	1.335	0.13137	10.165	2.829e-24	1.184e-21
Akr1c12	4.69	1.21702	3.853	0.0001165	0.002355
Akr1c13	6.9	1.57568	4.379	1.194e-05	0.0003556
Aldh1l1	1.925	0.30043	6.407	1.483e-10	1.459e-08
Aldob	7.787	1.62066	4.805	1.547e-06	6.364e-05
Alpk3	1.637	0.41262	3.967	7.283e-05	0.001618
Amn	4.88	0.29049	16.8	2.443e-63	9.591e-60
Amot	1.44	0.47528	3.031	0.00244	0.02601
Ang	3.629	0.79423	4.569	4.91e-06	0.0001706
Ankrd1	1.777	0.57208	3.107	0.001892	0.02124
Ankrd33b	3.403	0.34894	9.752	1.802e-22	6.129e-20
Ankrd34a	-1.283	0.40966	-3.132	0.001737	0.01994
Ankrd36	3.909	1.11145	3.517	0.0004359	0.006824
Ano3	1.634	0.47314	3.455	0.0005513	0.008228
Ano4	3.569	1.12368	3.176	0.001492	0.01783
Anxa1	3.078	0.42541	7.236	4.617e-13	6.671e-11
Anxa2	1.346	0.29789	4.517	6.263e-06	0.0002087
Anxa4	1.407	0.19513	7.213	5.487e-13	7.79e-11
Apln	-2.293	0.63307	-3.622	0.0002919	0.004902
Apoa1	5.612	0.43687	12.845	9.152e-38	6.792e-35
Apoa4	7.243	1.08391	6.682	2.357e-11	2.549e-09
Apob	4.994	0.33144	15.068	2.619e-51	3.887e-48
Apobec2	1.811	0.48415	3.741	0.0001831	0.00342
Apobr	1.178	0.42071	2.8	0.005114	0.04458
Apoc1	1.177	0.40525	2.904	0.003685	0.03556
Apoc2	5.242	1.1164	4.696	2.659e-06	0.0001014
Apoc4-apoc2	5.242	1.11845	4.687	2.773e-06	0.0001055
Apol7a	3.961	1.3609	2.911	0.003604	0.03509
Apol8	2.456	0.86133	2.852	0.004348	0.04011
Apom	3.571	0.5378	6.641	3.12e-11	3.265e-09
Aqp8	5.197	0.69496	7.478	7.543e-14	1.207e-11
Arhgap18	1.476	0.27736	5.322	1.026e-07	6.112e-06
Arhgdib	2.379	0.56315	4.224	2.395e-05	0.0006475
Arhgef26	-1.373	0.29728	-4.62	3.841e-06	0.0001384
Arhgef3	1.557	0.18525	8.403	4.343e-17	9.583e-15
Arhgef6	2.871	0.55157	5.206	1.932e-07	1.066e-05
Arid3c	1.312	0.4706	2.789	0.005289	0.04559
Arntl2	1.914	0.41971	4.559	5.137e-06	0.0001762
Arrdc4	1.081	0.23482	4.603	4.169e-06	0.0001483
Art4	3.9	1.12933	3.453	0.0005537	0.008255
As3mt	1.527	0.20751	7.361	1.829e-13	2.79e-11
Ascl2	2.211	0.66532	3.323	0.0008899	0.0121
Atm	-1.165	0.18248	-6.384	1.724e-10	1.675e-08
Atp11a	1.209	0.19851	6.093	1.11e-09	9.67e-08
Atp1b1	1.267	0.24286	5.218	1.806e-07	1.01e-05
Atp2b4	1.269	0.35217	3.604	0.0003135	0.005224
Atp9a	1.559	0.21851	7.134	9.778e-13	1.319e-10
Axin2	-2.023	0.37	-5.468	4.559e-08	2.931e-06
AY074887	-1.006	0.16139	-6.231	4.639e-10	4.353e-08
B3gnt3	3.771	0.67297	5.603	2.109e-08	1.484e-06
B430319G15Rik	1.359	0.29931	4.541	5.6e-06	0.0001897
B4galnt2	1.083	0.38399	2.819	0.004814	0.04283
B4galnt3	1.145	0.15716	7.283	3.258e-13	4.792e-11
Bace2	3.104	0.89466	3.47	0.0005213	0.007852
BB287469	3.994	1.1911	3.353	0.0007994	0.01109
BC021767	1.549	0.38004	4.076	4.578e-05	0.001118
BC080695	2.903	1.03446	2.806	0.005015	0.04402
Bcl11b	-1.5	0.4882	-3.072	0.002125	0.02334
Bcl3	1.066	0.34108	3.126	0.001773	0.02027
Bend5	1.341	0.33209	4.037	5.407e-05	0.001291
Bicc1	1.415	0.45302	3.124	0.001782	0.02034
Bmp2	2.12	0.5193	4.083	4.446e-05	0.001098
Bmp6	2.004	0.48501	4.132	3.601e-05	0.0009202
Bmper	3.634	0.70827	5.131	2.88e-07	1.507e-05
Btbd11	1.354	0.33934	3.989	6.644e-05	0.001507
Btn1a1	-2.616	0.88311	-2.962	0.003055	0.03098
C130021I20Rik	2.422	0.81412	2.975	0.002929	0.03004
C1ql1	-1.472	0.37034	-3.975	7.046e-05	0.001582
C1s1	1.251	0.37926	3.298	0.0009748	0.01299
C430049B03Rik	2.516	0.56227	4.476	7.622e-06	0.000245
Calhm2	1.268	0.42997	2.948	0.003194	0.03205
Camk2a	2.058	0.37439	5.498	3.837e-08	2.516e-06
Capn6	2.102	0.42935	4.895	9.826e-07	4.211e-05
Caps2	1.935	0.52515	3.686	0.0002283	0.004052
Car7	2.041	0.46589	4.381	1.183e-05	0.0003538
Card6	1.909	0.42883	4.452	8.494e-06	0.0002693
Cask	-1.044	0.28274	-3.692	0.0002229	0.003987
Casq2	2.43	0.84344	2.881	0.003965	0.03755
Ccdc141	1.008	0.34851	2.891	0.003841	0.03658
Ccdc68	2.522	0.6218	4.056	4.982e-05	0.001207
Ccdc80	1.838	0.39809	4.618	3.879e-06	0.0001395
Cd109	1.748	0.52232	3.346	0.0008197	0.01133
Cd1d1	1.2	0.39385	3.046	0.002322	0.02504
Cd22	4.785	1.63429	2.928	0.003413	0.03365
Cd38	1.44	0.38305	3.759	0.0001703	0.003225
Cd55	2.851	0.28286	10.081	6.723e-24	2.614e-21
Cd59a	2.397	0.34796	6.888	5.675e-12	6.763e-10
Cd59b	2.724	0.9698	2.809	0.004971	0.04375
Cd82	2.649	0.48329	5.481	4.221e-08	2.735e-06
Cd8a	4.11	1.36408	3.013	0.002587	0.02738
Cd9	1.087	0.29718	3.658	0.0002542	0.004402
Cdh11	-2.035	0.58165	-3.499	0.0004671	0.007195
Cdh22	-3.035	1.04403	-2.907	0.003647	0.03539
Cdh6	2.039	0.47916	4.256	2.081e-05	0.0005733
Cdhr2	5.324	1.66711	3.194	0.001405	0.01706
Cdkl2	1.014	0.24089	4.209	2.568e-05	0.0006884
Cdkn2a	1.53	0.37774	4.05	5.126e-05	0.001238
Cdkn2b	1.45	0.47345	3.062	0.002196	0.02403
Cemip	5.12	0.55858	9.165	4.932e-20	1.388e-17
Cfap52	1.777	0.6419	2.769	0.005626	0.04761
Cfc1	2.235	0.46882	4.767	1.868e-06	7.476e-05
Chgb	2.475	0.76139	3.251	0.001149	0.01464
Chrd	-1.29	0.45212	-2.854	0.004316	0.0399
Cidec	3.978	1.1286	3.525	0.0004236	0.006713
Cited1	4.651	0.9443	4.925	8.438e-07	3.713e-05
Cited4	1.3	0.46208	2.814	0.004896	0.04337
Ckmt1	1.271	0.38442	3.306	0.0009457	0.01271
Cldn2	4.198	0.94911	4.423	9.726e-06	0.0003002
Clic3	2.821	0.86159	3.275	0.001058	0.01375
Clic5	1.562	0.39308	3.973	7.109e-05	0.001591
Clic6	3.602	0.23974	15.025	5.058e-51	6.882e-48
Cltb	1.449	0.29951	4.838	1.308e-06	5.52e-05
Clu	1.377	0.22583	6.099	1.068e-09	9.427e-08
Cmklr1	1.43	0.42428	3.37	0.0007509	0.01059
Cnga3	1.733	0.59355	2.92	0.003497	0.03427
Cnn1	-1.049	0.24713	-4.244	2.199e-05	0.0006023
Col13a1	2.496	0.48784	5.116	3.113e-07	1.593e-05
Col23a1	3.201	0.37661	8.5	1.888e-17	4.342e-15
Col3a1	1.266	0.40924	3.092	0.001985	0.02211
Col4a1	3.088	0.21381	14.445	2.709e-47	2.764e-44
Col4a2	3.719	0.24096	15.433	9.89e-54	1.794e-50
Col5a2	1.233	0.39027	3.159	0.001585	0.01865
Col6a1	1.943	0.41662	4.663	3.113e-06	0.0001158
Commd3	1.389	0.16854	8.239	1.74e-16	3.69e-14
Cotl1	1.285	0.16549	7.762	8.353e-15	1.451e-12
Cpeb2	1.431	0.23362	6.124	9.148e-10	8.207e-08
Cpeb4	1.012	0.24821	4.078	4.551e-05	0.001115
Cpne1	-1.129	0.21178	-5.33	9.809e-08	5.926e-06
Cpsf4l	1.347	0.43488	3.098	0.001947	0.02176
Crabp1	-1.786	0.43036	-4.15	3.331e-05	0.0008654
Creb3l1	1.097	0.22321	4.915	8.866e-07	3.86e-05
Creb3l2	2.065	0.28412	7.268	3.643e-13	5.311e-11
Creb3l3	3.36	0.55948	6.005	1.916e-09	1.613e-07
Crxos	4.656	1.55609	2.992	0.00277	0.02876
Cryab	2.874	0.47798	6.013	1.818e-09	1.538e-07
Csf1	1.44	0.43533	3.309	0.0009375	0.01263
Csf1r	4.647	1.55147	2.995	0.002744	0.02858
Csgalnact1	1.885	0.61618	3.059	0.002222	0.0242
Cspg5	2.01	0.52965	3.794	0.000148	0.002864
Ctsc	1.767	0.20056	8.809	1.26e-18	3.317e-16
Ctsh	5.64	0.33623	16.775	3.712e-63	1.01e-59
Ctsl	1.053	0.15655	6.726	1.749e-11	1.93e-09
Ctso	2.268	0.78098	2.904	0.003679	0.03554
Cubn	6.602	0.19105	34.554	1.253e-261	2.046e-257
Cul5	-1.151	0.14498	-7.936	2.081e-15	3.95e-13
Cx3cl1	-1.007	0.27305	-3.689	0.0002252	0.004015
Cxcr4	1.547	0.33369	4.637	3.537e-06	0.0001286
Cxx1b	-1.087	0.3377	-3.218	0.001292	0.01604
Cxx1c	-1.498	0.44872	-3.339	0.0008409	0.01157
Cyp26b1	4.628	1.67649	2.76	0.005776	0.04846
Cyp27b1	-2.067	0.71497	-2.892	0.003831	0.03654
Cyp3a13	5.131	1.66487	3.082	0.002057	0.0228
D030018L15Rik	3.747	1.32917	2.819	0.004814	0.04283
D330041H03Rik	1.456	0.34806	4.183	2.878e-05	0.0007605
Dab2	3.286	0.25342	12.966	1.907e-38	1.557e-35
Dact1	-1.265	0.29692	-4.262	2.027e-05	0.0005619
Dapk2	1.574	0.49626	3.173	0.001511	0.018
Dclk1	-1.29	0.39104	-3.298	0.0009747	0.01299
Ddx10	-1.129	0.14356	-7.864	3.728e-15	6.839e-13
Dgkk	1.407	0.34858	4.037	5.404e-05	0.001291
Dkk1	2.838	1.00068	2.836	0.004574	0.04156
Dkkl1	2.71	0.62365	4.345	1.39e-05	0.0004047
Dlat	-1.458	0.09992	-14.594	3.073e-48	3.584e-45
Dll1	1.938	0.34343	5.643	1.672e-08	1.218e-06
Dlx3	2.575	0.73325	3.512	0.000445	0.006946
Dnaja4	-1.561	0.33983	-4.595	4.334e-06	0.0001525
Dnajb13	2.502	0.71956	3.477	0.0005068	0.007686
Dnajc22	1.172	0.31983	3.664	0.0002484	0.004337
Dock5	1.015	0.21933	4.626	3.726e-06	0.0001349
Dopey2	1.062	0.25886	4.101	4.116e-05	0.001026
Dpf3	4.28	1.53632	2.786	0.005336	0.04586
Dpp4	4.257	0.20729	20.534	1.074e-93	8.766e-90
Dqx1	1.782	0.43679	4.08	4.494e-05	0.001108
Dram1	4.274	0.48954	8.73	2.549e-18	6.404e-16
Dsp	1.04	0.2649	3.926	8.64e-05	0.001842
Dtx4	1.038	0.30879	3.362	0.0007736	0.0108
Dysf	1.29	0.30644	4.211	2.544e-05	0.0006831
E030030I06Rik	1.99	0.42264	4.708	2.496e-06	9.613e-05
Ebf2	3.297	0.82599	3.992	6.56e-05	0.001494
Ebf3	2.286	0.70397	3.247	0.001164	0.01473
Eda	1.487	0.32721	4.545	5.503e-06	0.0001872
Eef2k	1.092	0.20833	5.243	1.576e-07	8.965e-06
Eepd1	1.588	0.35193	4.514	6.374e-06	0.0002119
Efnb1	1.598	0.28363	5.635	1.755e-08	1.257e-06
Egflam	2.728	0.55677	4.9	9.602e-07	4.147e-05
Egr3	-3.145	0.73897	-4.256	2.082e-05	0.0005733
Elavl4	1.74	0.52774	3.298	0.0009748	0.01299
Elf1	1.337	0.17927	7.456	8.927e-14	1.404e-11
Elf4	2.229	0.32544	6.848	7.468e-12	8.772e-10
Eln	-1.279	0.45927	-2.786	0.00534	0.04586
Eml1	1.463	0.20819	7.028	2.092e-12	2.69e-10
Emp1	2.799	0.50738	5.516	3.459e-08	2.296e-06
Emp2	1.019	0.31342	3.251	0.001151	0.01466
Eng	1.062	0.24738	4.295	1.748e-05	0.0004946
Enpep	3.94	1.16554	3.381	0.000723	0.01027
Enpp2	-1.057	0.2313	-4.57	4.868e-06	0.0001695
Entpd3	3.754	1.1819	3.176	0.001491	0.01783
Eomes	-2.757	0.60431	-4.562	5.068e-06	0.0001749
Epas1	1.079	0.24602	4.384	1.163e-05	0.0003489
Epha1	-1.374	0.48171	-2.851	0.004353	0.04013
Ephx1	2.114	0.51365	4.116	3.857e-05	0.0009737
Eps8l2	1.249	0.382	3.27	0.001074	0.01393
Etfa	-1.07	0.21707	-4.928	8.318e-07	3.67e-05
Eva1a	2.387	0.6721	3.552	0.0003826	0.006155
Exoc3l4	2.267	0.6103	3.714	0.0002041	0.003718
F10	6.631	1.58656	4.179	2.925e-05	0.0007716
F5	2.088	0.37661	5.544	2.951e-08	1.983e-06
Fam134b	1.501	0.3	5.005	5.594e-07	2.587e-05
Fam151a	1.796	0.35372	5.078	3.821e-07	1.868e-05
Fam163a	2.668	0.76927	3.468	0.000525	0.007893
Fam198b	1.833	0.514	3.567	0.0003613	0.005875
Fam214a	1.067	0.23731	4.498	6.873e-06	0.0002258
Fam26e	2.731	0.80428	3.395	0.0006853	0.009867
Fam46c	1.64	0.45284	3.621	0.0002939	0.004927
Fam83b	1.175	0.35729	3.29	0.001003	0.01329
Fat2	2.64	0.84451	3.126	0.001772	0.02027
Fbp2	6.633	1.60502	4.133	3.586e-05	0.0009179
Fbxo36	4.402	1.5503	2.839	0.004523	0.0413
Fbxo6	1.109	0.29193	3.798	0.000146	0.002838
Fcgrt	1.375	0.4758	2.89	0.003852	0.03662
Fdxacb1	-1.161	0.2592	-4.478	7.529e-06	0.0002429
Fetub	2.025	0.51256	3.952	7.758e-05	0.001699
Fgb	5.616	1.09558	5.126	2.965e-07	1.527e-05
Fgf10	1.803	0.36631	4.923	8.525e-07	3.742e-05
Fgf5	-1.146	0.30201	-3.795	0.0001478	0.002862
Fgf8	-2.566	0.39744	-6.456	1.074e-10	1.076e-08
Fgfbp3	-1.304	0.37006	-3.523	0.0004275	0.006737
Fgfr3	2.166	0.38292	5.657	1.543e-08	1.135e-06
Fgfr4	3.237	0.44902	7.209	5.624e-13	7.849e-11
Fhdc1	2.134	0.2719	7.848	4.217e-15	7.65e-13
Fhl2	1.475	0.39278	3.755	0.0001735	0.003263
Flrt3	2.032	0.15787	12.869	6.734e-38	5.235e-35
Flt1	-1.347	0.39428	-3.416	0.0006351	0.009274
Fmo1	7.58	1.48913	5.09	3.583e-07	1.773e-05
Fndc3b	1.387	0.24973	5.552	2.823e-08	1.921e-06
Folr1	2.76	0.43235	6.384	1.721e-10	1.675e-08
Folr2	2.589	0.68092	3.803	0.0001432	0.002793
Fosl2	1.483	0.43656	3.396	0.0006836	0.00985
Foxd3	-1.06	0.32429	-3.27	0.001077	0.01396
Foxd4	3.099	1.05385	2.94	0.003277	0.03263
Foxq1	4.138	0.3307	12.513	6.377e-36	4.338e-33
Frat1	-1.286	0.37353	-3.444	0.0005737	0.008516
Frk	4.77	0.67495	7.067	1.585e-12	2.087e-10
Frmd4b	1.25	0.20107	6.218	5.028e-10	4.664e-08
Frzb	-2.625	0.57529	-4.564	5.027e-06	0.0001742
Fst	-1.662	0.58619	-2.835	0.004588	0.04159
Fxyd2	2.2	0.71376	3.083	0.002051	0.02276
Fxyd3	5.414	1.63826	3.305	0.0009501	0.01276
G630090E17Rik	5.673	1.70831	3.321	0.000897	0.01218
Gab2	1.252	0.35575	3.518	0.0004348	0.00682
Gabbr1	1.045	0.24389	4.286	1.822e-05	0.0005128
Gadd45b	1.634	0.32854	4.975	6.541e-07	2.966e-05
Gadd45g	2.936	0.65315	4.495	6.956e-06	0.000228
Gas1	-1.339	0.31996	-4.186	2.838e-05	0.0007523
Gas6	1.721	0.2944	5.845	5.073e-09	4.02e-07
Gata1	1.868	0.62242	3.001	0.002687	0.02813
Gata2	1.641	0.37743	4.347	1.379e-05	0.0004029
Gata3	2.473	0.56516	4.376	1.209e-05	0.0003596
Gata4	4.576	0.27041	16.924	3.013e-64	1.64e-60
Gata6	2.837	0.62788	4.519	6.226e-06	0.0002079
Gatsl2	-1.086	0.35832	-3.03	0.002446	0.02603
Gc	4.672	0.86373	5.409	6.345e-08	4e-06
Gcnt3	2.902	0.8625	3.364	0.0007669	0.01072
Gcnt4	1.778	0.43496	4.088	4.347e-05	0.001077
Gdf6	1.666	0.58346	2.855	0.004305	0.03985
Gdpd5	2.467	0.23067	10.694	1.088e-26	5.076e-24
Gem	1.218	0.43591	2.794	0.005199	0.04506
Gfod1	1.633	0.33484	4.877	1.076e-06	4.562e-05
Gfra3	5.845	1.63194	3.582	0.0003411	0.005592
Ggta1	1.242	0.18203	6.824	8.827e-12	1.022e-09
Gipc2	2.27	0.4936	4.598	4.262e-06	0.0001509
Gja4	2.092	0.45673	4.579	4.666e-06	0.0001631
Gjb2	2.989	0.54791	5.455	4.91e-08	3.143e-06
Gjb5	1.814	0.46297	3.919	8.904e-05	0.00189
Gli1	1.581	0.27016	5.852	4.871e-09	3.879e-07
Glyatl3	-1.222	0.41432	-2.949	0.003193	0.03205
Gm10768	3.779	1.34768	2.804	0.00505	0.04419
Gm10791	5.345	1.68323	3.176	0.001495	0.01785
Gm11201	1.148	0.38723	2.965	0.003027	0.03078
Gm12794	3.268	0.93701	3.487	0.0004877	0.007456
Gm13040	2.875	0.53453	5.379	7.496e-08	4.618e-06
Gm13043	2.823	0.97587	2.892	0.003822	0.03648
Gm13057	2.875	0.53453	5.379	7.496e-08	4.618e-06
Gm13083	6.258	2.2662	2.761	0.005754	0.04835
Gm13889	5.13	1.54604	3.318	0.0009067	0.01229
Gm15350	1.14	0.40122	2.841	0.004497	0.04116
Gm16596	1.508	0.25479	5.918	3.262e-09	2.65e-07
Gm16702	-3.055	1.10795	-2.757	0.005825	0.04872
Gm17019	5.413	1.92693	2.809	0.004968	0.04375
Gm17762	-1.055	0.38077	-2.771	0.005582	0.04737
Gm20765	3.157	1.10191	2.865	0.004175	0.03885
Gm21293	3.157	1.10191	2.865	0.004175	0.03885
Gm21304	3.157	1.10191	2.865	0.004175	0.03885
Gm21312	3.157	1.10191	2.865	0.004175	0.03885
Gm4340	3.372	0.9181	3.673	0.0002396	0.004211
Gm4971	5.507	1.95774	2.813	0.004906	0.04339
Gm6763	3.157	1.10191	2.865	0.004175	0.03885
Gm7457	2.426	0.82147	2.953	0.003148	0.03173
Gm8764	3.157	1.10191	2.865	0.004175	0.03885
Gm8994	2.928	0.73959	3.959	7.511e-05	0.001653
Golt1a	6.033	1.78888	3.373	0.0007445	0.01052
Gpat2	1.545	0.40556	3.81	0.0001392	0.002733
Gpc3	1.19	0.23308	5.104	3.319e-07	1.668e-05
Gpc4	1.137	0.26796	4.243	2.21e-05	0.0006045
Gpm6b	-1.513	0.38983	-3.88	0.0001043	0.002166
Gpr155	1.086	0.38544	2.819	0.00482	0.04287
Gpx2	1.064	0.3619	2.939	0.003294	0.03273
Gpx3	1.769	0.14392	12.294	9.754e-35	6.125e-32
Gramd1b	1.64	0.25093	6.537	6.287e-11	6.415e-09
Gramd1c	1.601	0.42387	3.777	0.0001586	0.003035
Greb1l	1.571	0.48234	3.258	0.001122	0.0144
Grid2ip	1.863	0.6498	2.867	0.004145	0.03877
Grrp1	-2.725	0.54032	-5.043	4.572e-07	2.176e-05
Gsc	-2.816	0.63764	-4.416	1.005e-05	0.000309
Gsn	2.698	0.26946	10.012	1.352e-23	5.134e-21
H2-Q6	-2.022	0.43898	-4.606	4.107e-06	0.0001464
H2-Q7	-1.586	0.40888	-3.878	0.0001054	0.002177
H2-Q8	-2.022	0.43898	-4.606	4.107e-06	0.0001464
H2-Q9	-1.586	0.40888	-3.878	0.0001054	0.002177
H60b	2.312	0.73192	3.159	0.001584	0.01865
H6pd	1.042	0.2047	5.091	3.571e-07	1.772e-05
Habp2	5.142	0.74125	6.937	3.993e-12	4.977e-10
Haglr	-5.999	1.60694	-3.733	0.0001893	0.003516
Hand1	3.29	0.65623	5.014	5.333e-07	2.509e-05
Hbegf	1.015	0.2535	4.003	6.262e-05	0.001444
Hck	1.987	0.44646	4.45	8.568e-06	0.0002705
Hdc	1.965	0.60148	3.267	0.001087	0.01406
Hesx1	2.586	0.47057	5.495	3.899e-08	2.546e-06
Hhex	1.132	0.25615	4.418	9.951e-06	0.0003066
Hkdc1	5.36	0.56657	9.461	3.044e-21	9.707e-19
Hmg20a	-5.958	0.36607	-16.276	1.473e-59	3.435e-56
Hmga2	-1.817	0.46932	-3.872	0.000108	0.002221
Hmga2-ps1	-1.532	0.42071	-3.642	0.0002707	0.004613
Hnf1b	6.485	0.69155	9.378	6.753e-21	2.042e-18
Hnf4a	5.38	0.34069	15.791	3.588e-56	7.323e-53
Hoxb1	-3.17	0.9854	-3.217	0.001293	0.01604
Hoxd1	-3.271	1.15646	-2.829	0.004673	0.04195
Hrk	1.603	0.43433	3.69	0.0002246	0.004007
Hs3st1	2.238	0.57686	3.879	0.0001047	0.002172
Hs3st3b1	1.719	0.3431	5.01	5.445e-07	2.554e-05
Hspb1	1.584	0.50285	3.151	0.001628	0.01888
Hspb8	1.026	0.19911	5.152	2.571e-07	1.376e-05
Hspg2	1.028	0.25145	4.089	4.327e-05	0.001074
Htatip2	1.282	0.31915	4.017	5.895e-05	0.001375
Htr1d	3.074	1.11619	2.754	0.005891	0.04917
Htra1	2.323	0.46892	4.954	7.257e-07	3.246e-05
Hyal1	1.135	0.26838	4.23	2.333e-05	0.0006316
Hykk	-1.375	0.2942	-4.673	2.969e-06	0.0001112
Icam1	1.361	0.34394	3.957	7.589e-05	0.001665
Icosl	1.191	0.3015	3.951	7.78e-05	0.001699
Id1	1.095	0.19877	5.511	3.576e-08	2.364e-06
Id2	1.305	0.32362	4.033	5.505e-05	0.001306
Idh3a	-1.287	0.13386	-9.618	6.712e-22	2.237e-19
Ifi27l2b	5.78	1.6244	3.558	0.000373	0.00603
Igf1	2.169	0.59305	3.657	0.0002555	0.00441
Igf2	3.179	0.53205	5.975	2.306e-09	1.921e-07
Igf2os	3.581	0.39761	9.005	2.152e-19	5.759e-17
Igfbp6	1.929	0.65016	2.968	0.003002	0.03062
Igsf23	3.576	0.66392	5.387	7.172e-08	4.469e-06
Ihh	3.78	0.4987	7.581	3.44e-14	5.617e-12
Il10rb	1.991	0.41957	4.746	2.073e-06	8.235e-05
Il13ra1	1.002	0.32757	3.058	0.002228	0.02425
Il22ra1	3.276	0.70524	4.645	3.407e-06	0.0001253
Il34	4.79	1.59072	3.011	0.002604	0.02753
Inhbb	1.713	0.57201	2.994	0.002749	0.02861
Inpp5d	1.192	0.27062	4.405	1.06e-05	0.0003217
Insm1	3.502	0.29183	11.999	3.582e-33	2.166e-30
Irak2	1.371	0.30572	4.485	7.28e-06	0.0002358
Irak3	1.277	0.45828	2.786	0.005331	0.04584
Irak4	1.576	0.40572	3.886	0.0001021	0.002132
Irf5	2.288	0.69677	3.284	0.001022	0.01346
Irf6	1.055	0.26078	4.047	5.181e-05	0.001249
Irs1	-1.097	0.2528	-4.34	1.428e-05	0.0004133
Irs4	1.171	0.2282	5.133	2.851e-07	1.497e-05
Irx2	1.256	0.39758	3.16	0.001576	0.01858
Isl1	3.416	0.86479	3.95	7.825e-05	0.001699
Islr2	2.5	0.58687	4.259	2.053e-05	0.0005682
Ism2	-1.484	0.50255	-2.952	0.003155	0.03177
Itga5	1.118	0.26376	4.238	2.256e-05	0.0006135
Itga7	1.456	0.42917	3.393	0.0006916	0.009931
Itgb3	1.472	0.37889	3.886	0.0001021	0.002132
Itgb4	1.316	0.35005	3.759	0.0001706	0.003225
Itpr2	2.157	0.42444	5.081	3.745e-07	1.836e-05
Jak3	1.067	0.30406	3.508	0.0004515	0.007014
Kbtbd11	1.347	0.37444	3.598	0.0003211	0.005311
Kcnc2	-1.566	0.54461	-2.876	0.004032	0.03803
Kcnc4	1.671	0.59754	2.797	0.005161	0.04482
Kcnh1	2.338	0.72597	3.221	0.001277	0.0159
Kcnh3	1.714	0.43387	3.951	7.779e-05	0.001699
Kcnj5	4.52	0.56982	7.932	2.154e-15	4.043e-13
Kdelr3	3.118	0.36512	8.539	1.35e-17	3.194e-15
Kdm5d	-1.974	0.54851	-3.6	0.0003186	0.005286
Khdc3	3.517	0.84878	4.144	3.418e-05	0.0008821
Kif12	6.138	1.54514	3.972	7.121e-05	0.001591
Kifc3	1.111	0.24191	4.592	4.38e-06	0.0001538
Kirrel	1.113	0.15528	7.167	7.689e-13	1.046e-10
Kitl	1.388	0.39911	3.477	0.000507	0.007686
Klb	9.302	1.49016	6.242	4.316e-10	4.074e-08
Klf4	1.754	0.31125	5.636	1.744e-08	1.254e-06
Klhl23	-1.283	0.24929	-5.148	2.631e-07	1.404e-05
Krt12	3.203	0.92092	3.478	0.0005048	0.007667
Krt18	1.484	0.30329	4.893	9.933e-07	4.234e-05
Krt7	2.531	0.43991	5.753	8.772e-09	6.662e-07
Krt8	1.397	0.30973	4.51	6.475e-06	0.0002149
Lama1	4.549	0.31277	14.544	6.336e-48	6.897e-45
Lama3	1.935	0.37613	5.146	2.665e-07	1.413e-05
Lamc2	1.742	0.27485	6.34	2.301e-10	2.21e-08
Laptm5	2.275	0.33319	6.827	8.699e-12	1.014e-09
Lcp1	1.594	0.24364	6.542	6.076e-11	6.239e-09
Ldb2	-1.34	0.48501	-2.763	0.005734	0.04828
Ldhd	-1.877	0.58797	-3.192	0.001415	0.01715
Ldlrad4	1.78	0.45305	3.93	8.511e-05	0.001819
Lect2	6.083	1.92054	3.167	0.001539	0.01823
Lgals2	3.251	0.70744	4.595	4.324e-06	0.0001525
Lgals3bp	1.717	0.52121	3.294	0.0009862	0.01311
Lgals4	2.112	0.65752	3.212	0.001317	0.01622
Lgals6	2.548	0.70622	3.608	0.0003087	0.005149
Lgals9	1.547	0.44193	3.501	0.000463	0.007139
Lgmn	2.814	0.18568	15.154	7.121e-52	1.163e-48
Lgr5	-2.725	0.59751	-4.56	5.106e-06	0.0001759
Lhx2	2.037	0.60053	3.392	0.0006946	0.009966
Limch1	1.145	0.3542	3.232	0.001228	0.01541
Lix1	1.447	0.50263	2.878	0.003998	0.03777
Lmna	1.957	0.19309	10.135	3.867e-24	1.54e-21
Lmx1b	2.702	0.88373	3.057	0.002233	0.02429
Loxl2	2.092	0.24669	8.481	2.231e-17	5.059e-15
Lrp2	2.21	0.21136	10.455	1.385e-25	6.114e-23
Lrpap1	1.61	0.172	9.358	8.13e-21	2.379e-18
Lrrc38	2.305	0.68446	3.367	0.000759	0.01066
Ltbp2	2.684	0.79946	3.357	0.0007875	0.01095
Ltk	2.265	0.50036	4.526	6.004e-06	0.000201
Lxn	2.262	0.2372	9.535	1.504e-21	4.911e-19
Maf	4.085	0.51203	7.978	1.493e-15	2.902e-13
Man2b2	1.6	0.22656	7.06	1.667e-12	2.177e-10
Mapk15	1.441	0.32181	4.477	7.587e-06	0.0002443
Mapt	2.237	0.48752	4.589	4.457e-06	0.0001562
2022-03-02	1.112	0.16073	6.92	4.523e-12	5.531e-10
Mblac2	1.45	0.46664	3.107	0.001888	0.02123
Mbnl2	1.228	0.25596	4.799	1.593e-06	6.518e-05
Mcam	1.498	0.33564	4.465	8.025e-06	0.0002559
Mdga1	1.377	0.43452	3.169	0.001531	0.01816
Megf10	2.661	0.84811	3.138	0.001703	0.01962
Meis1	1.498	0.43015	3.483	0.0004959	0.007567
Mesp1	-6.692	1.90369	-3.515	0.0004397	0.00687
Mettl15	1.203	0.43415	2.771	0.005596	0.04746
Mettl7a1	1.278	0.21507	5.944	2.778e-09	2.279e-07
Mettl7a3	2.635	0.9088	2.899	0.003738	0.0359
Mfap2	-1.29	0.39921	-3.231	0.001235	0.01547
Mfsd12	1.362	0.1987	6.857	7.046e-12	8.336e-10
Mfsd7c	1.062	0.3678	2.888	0.003876	0.03683
Mhrt	1.858	0.63799	2.911	0.003597	0.03504
Mia2	4.973	0.89104	5.581	2.386e-08	1.658e-06
Mical2	2.562	0.31813	8.052	8.144e-16	1.642e-13
Mir22hg	1.86	0.32096	5.796	6.811e-09	5.245e-07
Mir6950	2.229	0.5681	3.924	8.697e-05	0.001851
Mir7025	2.964	0.84408	3.511	0.0004457	0.006951
Mir705	3.058	0.6724	4.548	5.404e-06	0.0001846
Misp	2.751	0.5521	4.983	6.246e-07	2.849e-05
Mixl1	-3.622	1.02193	-3.544	0.0003944	0.006325
Mkrn2os	2.43	0.70733	3.436	0.00059	0.008718
Mmrn2	2.224	0.56142	3.962	7.435e-05	0.001643
Mob3c	1.177	0.3627	3.244	0.001178	0.01485
Mocos	1.562	0.44372	3.521	0.0004306	0.006768
Mok	1.612	0.3768	4.279	1.875e-05	0.0005261
Morc4	1.45	0.2179	6.655	2.837e-11	2.989e-09
Mras	1.544	0.34703	4.449	8.643e-06	0.0002719
Msln	4.749	1.48718	3.193	0.001406	0.01707
Msx1	-2.111	0.37768	-5.59	2.274e-08	1.587e-06
Msx1os	-2.193	0.41316	-5.308	1.107e-07	6.549e-06
Msx2	1.404	0.43057	3.261	0.001109	0.01431
Mt1	1.39	0.27042	5.139	2.758e-07	1.457e-05
Mt2	1.559	0.30527	5.106	3.286e-07	1.656e-05
Mttp	3.624	0.30278	11.97	5.131e-33	2.992e-30
Mtus1	1.021	0.22034	4.633	3.611e-06	0.000131
Muc13	7.108	0.93196	7.627	2.402e-14	4.001e-12
Mum1l1	1.172	0.21051	5.567	2.592e-08	1.786e-06
Mvp	2.55	0.25684	9.928	3.132e-23	1.112e-20
Mybph	2.193	0.61017	3.594	0.0003258	0.005384
Myh11	2.078	0.66744	3.113	0.001849	0.02085
Myh7	2.185	0.54138	4.036	5.429e-05	0.001294
Myl3	1.484	0.46628	3.183	0.00146	0.01755
Mylip	1.016	0.25045	4.055	5.019e-05	0.001214
Mylk3	5.849	1.5762	3.711	0.0002064	0.003745
Myo18a	1.002	0.22793	4.396	1.102e-05	0.0003332
Myo1f	2.342	0.71869	3.258	0.00112	0.0144
Myo5b	2.834	0.32649	8.68	3.955e-18	9.784e-16
Myo6	2.268	0.28337	8.005	1.198e-15	2.357e-13
Myo7a	2.306	0.28756	8.018	1.077e-15	2.144e-13
Myof	2.109	0.32103	6.569	5.055e-11	5.257e-09
Nagk	1.136	0.29592	3.84	0.000123	0.002462
Naip5	3.49	0.67476	5.173	2.306e-07	1.246e-05
Naip6	3.994	0.70576	5.659	1.524e-08	1.126e-06
Naip7	3.636	0.73303	4.961	7.029e-07	3.153e-05
Ncf2	1.955	0.67329	2.904	0.00368	0.03554
Nckap5	2.555	0.82299	3.105	0.001905	0.02134
Ndnf	2.563	0.76965	3.329	0.0008702	0.01191
Nedd9	2.058	0.2778	7.406	1.297e-13	2.018e-11
Nefl	-2.308	0.60017	-3.846	0.0001201	0.00242
Nefm	-1.568	0.49308	-3.179	0.001478	0.0177
Nes	-1.237	0.25718	-4.811	1.5e-06	6.218e-05
Neurl1b	1.778	0.6418	2.77	0.005605	0.04751
Neurod1	1.809	0.4435	4.08	4.504e-05	0.001109
Neurog3	3.366	1.13774	2.958	0.003093	0.03131
Nfatc1	1.263	0.33041	3.822	0.0001325	0.002619
Nid1	1.951	0.23164	8.424	3.633e-17	8.126e-15
Nkd1	-1.041	0.35097	-2.965	0.003027	0.03078
Nkx1-2	-1.973	0.63579	-3.103	0.001913	0.02143
Nkx2-9	2.87	0.50789	5.651	1.591e-08	1.165e-06
Nkx6-3	3.01	1.08935	2.763	0.005733	0.04828
Nlrp9b	2.257	0.76621	2.945	0.003225	0.03225
Nog	1.297	0.46908	2.764	0.005702	0.04812
Nos1	1.017	0.35097	2.898	0.003751	0.03598
Nostrin	3.775	0.74825	5.045	4.536e-07	2.165e-05
Npat	-1.047	0.11948	-8.767	1.843e-18	4.701e-16
Npl	3.379	0.35721	9.46	3.092e-21	9.707e-19
Nrap	5.031	1.64141	3.065	0.002178	0.02387
Nrg1	1.62	0.40317	4.019	5.841e-05	0.001364
Nrg2	2.671	0.71153	3.755	0.0001737	0.003263
Nrk	1.932	0.402	4.807	1.535e-06	6.328e-05
Nrp1	2.601	0.38999	6.668	2.586e-11	2.76e-09
Nsg2	1.633	0.49125	3.324	0.0008882	0.01209
Nt5e	-1.278	0.41298	-3.095	0.001968	0.02193
Nup62cl	1.573	0.36175	4.349	1.368e-05	0.0004018
Nupr1	1.588	0.50688	3.133	0.00173	0.01988
Nxf7	6.482	0.45961	14.102	3.675e-45	3.529e-42
Olfml1	2.762	0.94408	2.926	0.003434	0.03379
Olr1	5.796	1.69458	3.42	0.0006257	0.009146
Onecut2	1.72	0.45691	3.764	0.0001674	0.003185
Oplah	1.115	0.27192	4.101	4.105e-05	0.001025
Oprd1	-1.838	0.55674	-3.302	0.0009597	0.01285
Oprl1	1.978	0.48624	4.068	4.742e-05	0.001154
Oxct1	-1.065	0.16908	-6.3	2.969e-10	2.835e-08
P4ha1	1.04	0.20533	5.067	4.043e-07	1.959e-05
P4ha2	1.019	0.25388	4.014	5.978e-05	0.001392
Pag1	1.074	0.29741	3.612	0.0003043	0.00508
Pakap	1.336	0.13146	10.16	2.999e-24	1.224e-21
Panct2	1.637	0.367	4.461	8.176e-06	0.0002602
Papolb	2.025	0.54843	3.691	0.000223	0.003987
Parm1	1.377	0.29417	4.68	2.873e-06	0.0001086
Parp12	1.067	0.38466	2.773	0.00556	0.04726
Pcbd1	1.333	0.23699	5.625	1.851e-08	1.308e-06
Pcdh19	2.358	0.34062	6.922	4.442e-12	5.494e-10
Pcdh7	-1.652	0.45524	-3.63	0.0002838	0.004788
Pcdh8	-2.009	0.50647	-3.966	7.309e-05	0.001619
Pcgf5	1.139	0.29315	3.886	0.0001018	0.002132
Pcsk5	2.553	0.70092	3.643	0.0002698	0.004603
Pcsk9	-1.612	0.37683	-4.278	1.884e-05	0.0005275
Pdgfa	1.03	0.25573	4.029	5.604e-05	0.001322
Pdgfc	1.415	0.20874	6.777	1.231e-11	1.386e-09
Pdgfra	3.081	0.49648	6.205	5.457e-10	5.034e-08
Pdgfrb	-1.186	0.42714	-2.777	0.005483	0.04677
Pdlim3	-1.121	0.27963	-4.011	6.054e-05	0.001406
Pdzd3	6.873	1.47825	4.649	3.334e-06	0.0001229
Peak1	-1.083	0.26856	-4.034	5.478e-05	0.001302
Pecam1	1.093	0.27473	3.978	6.956e-05	0.001567
Peg10	1.699	0.55634	3.055	0.002253	0.02444
Peg12	1.396	0.27205	5.13	2.9e-07	1.508e-05
Pga5	6.208	0.57168	10.86	1.789e-27	9.129e-25
Phf11d	2.055	0.50884	4.038	5.391e-05	0.001291
Phlda1	1.156	0.2482	4.658	3.2e-06	0.0001185
Phox2b	3.542	1.22038	2.903	0.003699	0.03565
Pik3ip1	1.642	0.25383	6.471	9.761e-11	9.838e-09
Pilrb1	3.702	1.16361	3.181	0.001466	0.01762
Pilrb2	2.697	0.94875	2.843	0.004474	0.04101
Piwil2	1.382	0.49442	2.795	0.005197	0.04506
Piwil4	5.07	1.62107	3.128	0.001762	0.02019
Pkdcc	-1.078	0.30605	-3.523	0.0004275	0.006737
Pla2g12b	4.557	0.75153	6.064	1.327e-09	1.14e-07
Plac1	6.26	1.50669	4.155	3.257e-05	0.0008494
Plat	2.733	0.39504	6.919	4.54e-12	5.531e-10
Plaur	1.204	0.3727	3.23	0.001239	0.0155
Plbd1	1.583	0.56138	2.82	0.004804	0.04281
Plcd1	1.14	0.23921	4.766	1.882e-06	7.511e-05
Pld1	1.462	0.38949	3.755	0.0001737	0.003263
Plekha6	2.29	0.33572	6.821	9.071e-12	1.043e-09
Plet1	1.974	0.36311	5.437	5.425e-08	3.447e-06
Plet1os	1.904	0.41856	4.549	5.398e-06	0.0001846
Plod2	1.075	0.16364	6.567	5.132e-11	5.303e-09
Pmp22	1.44	0.36464	3.95	7.81e-05	0.001699
Pnma5	1.795	0.40336	4.45	8.576e-06	0.0002705
Podn	2.574	0.58143	4.427	9.573e-06	0.0002966
Pof1b	3.786	0.56154	6.743	1.553e-11	1.737e-09
Ppap2b	1.546	0.15541	9.946	2.619e-23	9.718e-21
Ppapdc3	-1.458	0.50725	-2.875	0.004043	0.03811
Ppp1r16b	1.529	0.4702	3.252	0.001147	0.01463
Ppp1r3c	3.057	0.85066	3.593	0.0003266	0.005392
Ppp2r1b	-1.391	0.08285	-16.789	2.937e-63	9.591e-60
Ppp4r4	-1.12	0.35867	-3.123	0.001788	0.02034
Pqlc1	1.053	0.31369	3.358	0.0007862	0.01094
Pramef12	1.357	0.39922	3.399	0.0006762	0.009764
Pramef25	3.153	1.07413	2.935	0.003336	0.03306
Pramel1	1.751	0.56055	3.124	0.001786	0.02034
Pramel7	5.788	2.09307	2.765	0.005685	0.04801
Prdm6	5.145	0.88546	5.81	6.239e-09	4.828e-07
Prkar1b	1.72	0.58806	2.924	0.003452	0.03394
Prkch	1.939	0.30583	6.341	2.281e-10	2.204e-08
Prkd1	-1.091	0.33173	-3.288	0.001008	0.01334
Prob1	-1.146	0.30796	-3.721	0.0001983	0.003633
Prr18	-1.629	0.48413	-3.365	0.0007646	0.01071
Prr23a3	1.237	0.37576	3.291	0.000999	0.01327
Prss12	4.502	0.36395	12.369	3.863e-35	2.523e-32
Psma4	-1.087	0.12381	-8.78	1.631e-18	4.228e-16
Psors1c2	-1.72	0.55917	-3.076	0.002099	0.02314
Ptch1	1.442	0.29429	4.901	9.534e-07	4.129e-05
Ptgs2	1.783	0.52788	3.377	0.0007328	0.01036
Pth1r	2.764	0.20827	13.273	3.323e-40	3.014e-37
Ptp4a3	1.103	0.29369	3.756	0.0001726	0.003258
Ptprv	1.709	0.44539	3.837	0.0001247	0.002486
Pvr	1.433	0.24476	5.854	4.812e-09	3.851e-07
Pwwp2b	1.291	0.23224	5.56	2.692e-08	1.839e-06
Qsox1	1.093	0.18328	5.965	2.449e-09	2.03e-07
Rab11fip5	2.482	0.2427	10.226	1.513e-24	6.501e-22
Rab3il1	1.867	0.3226	5.789	7.1e-09	5.417e-07
Ramp3	1.098	0.37445	2.932	0.003371	0.03329
Rapgef3	1.896	0.67906	2.792	0.005236	0.0453
Rasal1	1.159	0.31931	3.628	0.0002854	0.004809
Rasl11b	1.208	0.27788	4.346	1.384e-05	0.0004036
Rassf4	1.04	0.37721	2.758	0.005816	0.0487
Rbm44	1.432	0.50517	2.834	0.0046	0.04166
Rcn2	-1.027	0.14238	-7.211	5.546e-13	7.805e-11
Rdh10	1.14	0.2167	5.26	1.437e-07	8.204e-06
Reck	1.195	0.24815	4.818	1.453e-06	6.052e-05
Reep6	1.112	0.14499	7.668	1.747e-14	2.97e-12
Rfx6	1.452	0.44286	3.279	0.001043	0.01364
Rgs4	1.412	0.51315	2.752	0.005927	0.04934
Rgs8	2.597	0.56198	4.621	3.81e-06	0.0001376
Rgs9	1.251	0.37945	3.298	0.0009753	0.01299
Rhpn1	1.406	0.22775	6.172	6.763e-10	6.169e-08
Rin3	2.908	0.3406	8.536	1.385e-17	3.23e-15
Rnase4	3.098	0.3987	7.771	7.766e-15	1.363e-12
Rprd1a	-1.121	0.18024	-6.219	5.015e-10	4.664e-08
Rspo3	-1.238	0.38101	-3.249	0.001158	0.01471
Rtn1	1.235	0.38015	3.249	0.001158	0.01471
Runx1	2.181	0.38729	5.632	1.786e-08	1.274e-06
Rusc2	1.678	0.27561	6.089	1.137e-09	9.825e-08
Rxrg	-1.52	0.45116	-3.368	0.0007568	0.01064
Ryr2	2.284	0.42141	5.419	6.001e-08	3.797e-06
S100a6	1.519	0.38502	3.945	7.971e-05	0.001724
S100g	7.707	1.09523	7.037	1.96e-12	2.54e-10
Sall3	-2.375	0.63108	-3.763	0.0001677	0.003187
Samd9l	1.977	0.58873	3.358	0.0007843	0.01093
Sbsn	2.857	0.55009	5.194	2.056e-07	1.13e-05
Scarf2	1.173	0.36375	3.224	0.001262	0.01573
Sct	3.287	0.6336	5.188	2.129e-07	1.166e-05
Scube1	1.643	0.58507	2.809	0.004977	0.04377
Scube2	1.701	0.51851	3.281	0.001036	0.01357
Sdc4	1.148	0.30854	3.72	0.0001995	0.003647
Sdhd	-1.271	0.1188	-10.696	1.066e-26	5.076e-24
Sdk2	2.637	0.75379	3.498	0.0004692	0.00722
Sec1	1.402	0.42602	3.29	0.001001	0.01328
Sema6a	-1.09	0.20453	-5.328	9.942e-08	5.968e-06
Sema6d	1.516	0.48282	3.14	0.001687	0.01946
Serinc5	1.262	0.18301	6.898	5.282e-12	6.341e-10
Serpinb6b	5.807	1.60309	3.622	0.0002922	0.004902
Serpinb6c	2.705	0.67277	4.02	5.809e-05	0.001359
Serpinb9	1.792	0.63893	2.805	0.005026	0.04409
Serpinb9b	2.062	0.72076	2.861	0.004225	0.03919
Serpinb9d	7.252	1.80069	4.027	5.643e-05	0.001328
Serpinb9f	7.199	1.75222	4.109	3.978e-05	0.0009991
Serpinb9g	6.418	1.80556	3.554	0.0003788	0.006105
Serpine1	1.644	0.42301	3.887	0.0001015	0.00213
Serpinf2	3.983	0.90341	4.409	1.04e-05	0.0003173
Serping1	1.104	0.31614	3.493	0.0004774	0.007319
Serpinh1	1.292	0.12313	10.489	9.707e-26	4.403e-23
Sfrp5	4.189	0.45721	9.162	5.087e-20	1.408e-17
Sh3bp5	1.441	0.23547	6.121	9.29e-10	8.288e-08
Sh3rf2	3.964	1.05552	3.755	0.0001731	0.003263
Sh3tc1	2.163	0.2828	7.647	2.056e-14	3.461e-12
Sh3tc2	1.832	0.51465	3.56	0.0003714	0.00601
Shtn1	1.763	0.34263	5.146	2.655e-07	1.412e-05
Sigirr	1.42	0.2685	5.291	1.22e-07	7.113e-06
Sik2	-1.194	0.22249	-5.365	8.102e-08	4.954e-06
Six1	1.134	0.31001	3.658	0.0002545	0.004402
Skida1	-1.745	0.37331	-4.673	2.962e-06	0.0001112
Slc13a4	1.668	0.55395	3.01	0.002609	0.02755
Slc16a2	-1.288	0.27668	-4.656	3.222e-06	0.000119
Slc16a3	-1.615	0.30463	-5.301	1.155e-07	6.782e-06
Slc16a6	1.033	0.28581	3.614	0.0003014	0.005037
Slc23a1	1.275	0.2185	5.835	5.394e-09	4.234e-07
Slc23a3	2.609	0.85281	3.059	0.002221	0.0242
Slc25a31	1.68	0.53251	3.156	0.001602	0.01871
Slc26a2	1.169	0.25014	4.672	2.979e-06	0.0001113
Slc28a2	2.25	0.68516	3.283	0.001025	0.01348
Slc34a2	5.01	0.65919	7.6	2.97e-14	4.899e-12
Slc34a3	1.849	0.63183	2.927	0.00342	0.0337
Slc35d2	1.295	0.40295	3.213	0.001315	0.01622
Slc35f2	-1.115	0.24022	-4.64	3.48e-06	0.0001271
Slc35g2	1.656	0.37534	4.412	1.025e-05	0.000314
Slc37a2	2.052	0.43553	4.711	2.466e-06	9.539e-05
Slc39a4	1.576	0.30184	5.22	1.786e-07	1.002e-05
Slc39a5	1.804	0.59135	3.051	0.002278	0.02466
Slc44a3	2.341	0.62458	3.748	0.0001785	0.003342
Slc4a11	1.31	0.32512	4.03	5.589e-05	0.001322
Slc5a1	2.65	0.83322	3.181	0.00147	0.01765
Slc5a7	-1.696	0.51674	-3.283	0.001028	0.01349
Slc7a8	1.797	0.32389	5.549	2.878e-08	1.95e-06
Slc7a9	2.539	0.56525	4.492	7.042e-06	0.0002304
Slco2a1	3.099	0.54928	5.642	1.679e-08	1.218e-06
Slco4c1	1.765	0.37245	4.738	2.157e-06	8.549e-05
Smarca2	1.241	0.2988	4.154	3.263e-05	0.0008496
Smox	1.022	0.2644	3.865	0.0001111	0.002271
Smyd1	2.631	0.69244	3.799	0.0001451	0.002826
Snap91	1.116	0.36411	3.065	0.00218	0.02387
Snord87	-1.121	0.34981	-3.206	0.001347	0.01649
Snph	-1.339	0.38706	-3.461	0.0005389	0.008087
Soat2	5.267	0.4546	11.587	4.824e-31	2.625e-28
Sost	2.257	0.6095	3.704	0.0002124	0.003823
Sowahb	2.4	0.27786	8.638	5.744e-18	1.379e-15
Sox17	3.813	0.34084	11.188	4.669e-29	2.459e-26
Sox21	1.385	0.32647	4.242	2.217e-05	0.0006053
Sox7	5.118	0.40565	12.615	1.735e-36	1.232e-33
Sp110	4.6	1.65719	2.776	0.005504	0.04693
Sp5	-3.39	0.97692	-3.47	0.0005208	0.007852
Sp7	-5.278	1.80608	-2.922	0.003474	0.03409
Sp8	-1.732	0.47286	-3.662	0.0002499	0.00435
Sparc	1.779	0.19341	9.196	3.721e-20	1.066e-17
Sphkap	-2.894	0.88379	-3.275	0.001058	0.01375
Spink1	5.476	0.41928	13.059	5.616e-39	4.826e-36
Spns2	1.023	0.26862	3.809	0.0001393	0.002733
Spock1	3.564	0.87444	4.076	4.583e-05	0.001118
Spon2	2.904	0.64145	4.527	5.974e-06	0.0002007
Srgn	4.939	0.68478	7.213	5.472e-13	7.79e-11
Srrm4	1.814	0.39061	4.644	3.422e-06	0.0001256
Sstr2	2.895	0.97398	2.972	0.00296	0.03031
St3gal1	2.001	0.32514	6.153	7.586e-10	6.881e-08
St8sia1	1.891	0.28086	6.732	1.678e-11	1.863e-09
Stard8	2.987	0.25374	11.773	5.396e-32	3.038e-29
Stat5a	1.703	0.37952	4.488	7.193e-06	0.0002344
Stk39	-1.395	0.36796	-3.79	0.0001506	0.002907
Susd2	1.549	0.39418	3.93	8.495e-05	0.001818
Sycp2	2.066	0.62151	3.324	0.0008888	0.01209
Syna	2.429	0.66398	3.658	0.0002542	0.004402
Syne3	3.559	0.53038	6.71	1.941e-11	2.127e-09
Synj2	1.354	0.18468	7.331	2.289e-13	3.46e-11
T	-3.465	1.16952	-2.962	0.003052	0.03098
Tasp1	-1.039	0.2611	-3.98	6.904e-05	0.001557
Tbx2	2.408	0.82749	2.91	0.003618	0.03517
Tbx3	2.079	0.25639	8.107	5.175e-16	1.056e-13
Tbx4	2.163	0.58068	3.725	0.0001951	0.003602
Tcf23	3.646	0.87263	4.178	2.939e-05	0.0007728
Tcn2	1.252	0.16083	7.787	6.872e-15	1.22e-12
Tcp11	1.323	0.42572	3.108	0.001883	0.02118
Tead4	1.74	0.30928	5.627	1.832e-08	1.3e-06
Tek	1.43	0.38358	3.727	0.0001939	0.003585
Tenm3	-1	0.31709	-3.154	0.001609	0.01877
Tex13	7.194	1.58634	4.535	5.769e-06	0.0001946
Tex19.1	1.741	0.60183	2.893	0.003818	0.03646
Tfeb	1.605	0.34304	4.678	2.895e-06	0.0001091
Tfec	4.961	0.57293	8.66	4.732e-18	1.153e-15
Tfpi	2.082	0.40212	5.178	2.247e-07	1.219e-05
Tfpi2	3.604	1.24134	2.904	0.00369	0.03559
Tgfbi	2.068	0.39701	5.209	1.897e-07	1.057e-05
Tgm1	2.211	0.2965	7.456	8.946e-14	1.404e-11
Tgm2	1.742	0.36294	4.798	1.599e-06	6.528e-05
Thbd	1.385	0.49327	2.808	0.004989	0.04382
Thnsl2	1.647	0.36302	4.536	5.729e-06	0.0001937
Thpo	-1.202	0.41957	-2.865	0.004172	0.03885
Timd2	7.696	1.65138	4.66	3.159e-06	0.0001172
Timm8b	-1.083	0.16181	-6.692	2.203e-11	2.398e-09
Tinagl1	2.323	0.41773	5.56	2.69e-08	1.839e-06
Tlr2	2.391	0.44503	5.372	7.783e-08	4.777e-06
Tmem106a	1.71	0.37081	4.612	3.993e-06	0.0001433
Tmem132c	2.793	0.81907	3.409	0.0006511	0.00945
Tmem173	1.995	0.45292	4.406	1.054e-05	0.000321
Tmem179	2.774	0.86981	3.19	0.001425	0.01725
Tmem27	6.181	1.67896	3.682	0.0002319	0.004106
Tmem37	2.752	0.49635	5.545	2.947e-08	1.983e-06
Tmem59l	-1.394	0.24566	-5.676	1.377e-08	1.022e-06
Tmem92	3.916	1.32403	2.958	0.003097	0.03133
Tmprss11f	3.659	0.99774	3.667	0.0002454	0.004299
Tmprss2	3.788	0.25396	14.915	2.629e-50	3.302e-47
Tmtc2	1.222	0.43518	2.808	0.004986	0.04381
Tnfrsf19	-1.79	0.59543	-3.006	0.00265	0.02784
Tnfsf12	1.57	0.31454	4.993	5.96e-07	2.734e-05
Tnfsf13	1.467	0.39085	3.752	0.0001751	0.003287
Tnfsfm13	1.625	0.3461	4.696	2.647e-06	0.0001012
Tnip2	1.976	0.29695	6.656	2.816e-11	2.985e-09
Tnrc18	1.224	0.31085	3.939	8.198e-05	0.001768
Tns4	2.069	0.46892	4.411	1.028e-05	0.0003143
Tpcn1	1.011	0.19996	5.054	4.335e-07	2.076e-05
Tph2	3.586	1.25312	2.862	0.004214	0.03913
Tradd	1.159	0.2332	4.97	6.691e-07	3.026e-05
Traf3ip2	1.19	0.30821	3.862	0.0001125	0.002287
Trh	-1.104	0.31621	-3.492	0.0004799	0.007351
Trim16	2.846	0.74444	3.823	0.0001319	0.00261
Trim36	2.082	0.29347	7.095	1.291e-12	1.714e-10
Trim47	2.445	0.55515	4.405	1.06e-05	0.0003217
Trim62	1.315	0.37871	3.471	0.0005181	0.007826
Trp53i11	1.417	0.27852	5.089	3.602e-07	1.777e-05
Trpm6	4.231	0.57238	7.393	1.44e-13	2.218e-11
Tshz1	1.518	0.53148	2.856	0.00429	0.03975
Tspan3	-1.136	0.14659	-7.748	9.33e-15	1.603e-12
Tspan8	3.062	0.96995	3.157	0.001592	0.01866
Tspan9	1.248	0.21438	5.822	5.807e-09	4.537e-07
Ttll6	1.494	0.53358	2.799	0.005123	0.04464
Ttr	4.657	0.43267	10.764	5.103e-27	2.525e-24
Tulp2	1.588	0.42933	3.699	0.0002165	0.003888
Ubash3b	1.637	0.3414	4.794	1.632e-06	6.644e-05
Ubxn11	1.61	0.38814	4.147	3.368e-05	0.0008729
Ugt1a1	8.028	1.56951	5.115	3.135e-07	1.6e-05
Ugt1a10	8.028	1.57087	5.111	3.21e-07	1.627e-05
Ugt1a2	8.028	1.57138	5.109	3.238e-07	1.637e-05
Ugt1a5	8.028	1.57087	5.111	3.21e-07	1.627e-05
Ugt1a6a	8.247	1.55123	5.316	1.058e-07	6.282e-06
Ugt1a6b	8.055	1.55929	5.166	2.394e-07	1.286e-05
Ugt1a7c	8.258	1.56549	5.275	1.328e-07	7.662e-06
Ugt1a9	8.043	1.57004	5.123	3.015e-07	1.548e-05
Ugt2b34	4.276	1.19457	3.58	0.0003442	0.005631
Usp17la	6.621	1.64426	4.027	5.652e-05	0.001328
Usp17lc	2.952	1.04116	2.835	0.00458	0.04157
Usp17ld	4.905	1.71725	2.857	0.004283	0.03971
Usp17le	2.328	0.83333	2.794	0.005209	0.04511
Usp26	2.314	0.396	5.843	5.121e-09	4.039e-07
Vegfa	1.269	0.30748	4.127	3.674e-05	0.0009359
Vil1	1.926	0.23357	8.246	1.631e-16	3.504e-14
Vill	1.324	0.26184	5.058	4.231e-07	2.032e-05
Vmn1r53	4.412	1.58288	2.787	0.005316	0.04573
Vnn1	6.501	1.52293	4.269	1.968e-05	0.0005483
Vwce	2.055	0.37359	5.502	3.762e-08	2.476e-06
Wdr61	-1.017	0.14186	-7.17	7.517e-13	1.031e-10
Wipi1	1.324	0.41587	3.183	0.001456	0.01753
Wnk4	1.052	0.36639	2.871	0.004089	0.03843
Wnt3	-1.345	0.46357	-2.901	0.003722	0.03577
Wnt5b	-1.73	0.40546	-4.267	1.978e-05	0.0005501
Wnt9a	1.443	0.50929	2.833	0.004616	0.04171
Wscd1	1.479	0.34192	4.327	1.511e-05	0.0004359
Wscd2	1.944	0.59947	3.244	0.00118	0.01487
Xlr5a	-5.559	1.61731	-3.437	0.0005875	0.008688
Ypel2	2.003	0.34898	5.741	9.412e-09	7.114e-07
Zadh2	1.12	0.35367	3.167	0.001538	0.01823
Zbtb7c	2.817	0.52515	5.364	8.157e-08	4.969e-06
Zdhhc14	1.89	0.62977	3.002	0.002685	0.02812
Zeb1	1.349	0.33499	4.028	5.624e-05	0.001325
Zeb2	-1.118	0.39419	-2.837	0.004553	0.04148
Zfp541	5.145	1.82129	2.825	0.004726	0.04228
Zfp9	1.84	0.42087	4.371	1.236e-05	0.0003652
Zfpm1	2.344	0.3655	6.413	1.428e-10	1.421e-08
Zscan4a	3.045	0.90483	3.366	0.0007635	0.0107
Zscan4b	2.957	0.61394	4.816	1.466e-06	6.089e-05
Zscan4d	3.21	0.71588	4.485	7.307e-06	0.0002362

## Sheet: dereg Day6
	DP_Day6-WT_Day6_logFC	DP_Day6-WT_Day6_lfcSE	DP_Day6-WT_Day6_stat	DP_Day6-WT_Day6_pvalue	DP_Day6-WT_Day6_FDR
0610040F04Rik	2.695	0.61232	4.402	1.08e-05	0.000184
1110019D14Rik	1.161	0.35091	3.308	0.000939	0.00738
1110032A03Rik	-1.513	0.33787	-4.479	7.51e-06	0.000136
1190005I06Rik	2.086	0.52109	4.004	6.23e-05	0.000806
1300017J02Rik	-3.559	1.24359	-2.862	0.00421	0.024
1600014K23Rik	3.999	0.79776	5.012	5.38e-07	1.48e-05
1700001L05Rik	1.741	0.2932	5.939	2.86e-09	1.49e-07
1700007K13Rik	1.794	0.39638	4.525	6.05e-06	0.000113
1700019D03Rik	1.055	0.31648	3.334	0.000857	0.00685
1700020L24Rik	2.264	0.84959	2.665	0.00771	0.0386
1700030C10Rik	1.41	0.41053	3.435	0.000593	0.00511
1700061G19Rik	2.505	0.59615	4.203	2.64e-05	0.000395
1700110K17Rik	2.921	0.90627	3.223	0.00127	0.00934
1810011O10Rik	-1.216	0.44435	-2.736	0.00622	0.0325
1810019D21Rik	1.351	0.40805	3.312	0.000928	0.00732
2010111I01Rik	1.196	0.28953	4.133	3.59e-05	0.000505
2200002D01Rik	1.612	0.34303	4.7	2.6e-06	5.5e-05
2210011C24Rik	1.635	0.34647	4.72	2.36e-06	5.06e-05
2210409E12Rik	4.969	0.88926	5.588	2.3e-08	9.37e-07
2310010G23Rik	1.455	0.53428	2.723	0.00647	0.0336
2400006E01Rik	1.905	0.55054	3.46	0.000539	0.00472
2410017I17Rik	3.249	0.66788	4.865	1.15e-06	2.74e-05
2410137M14Rik	4.06	1.13817	3.567	0.000361	0.00338
2410141K09Rik	2.163	0.40223	5.379	7.51e-08	2.67e-06
2500004C02Rik	-1.226	0.38334	-3.199	0.00138	0.00996
2510009E07Rik	-1.901	0.48302	-3.936	8.28e-05	0.00102
2610008E11Rik	-1.143	0.26008	-4.396	1.1e-05	0.000188
2610037D02Rik	1.789	0.41226	4.341	1.42e-05	0.000231
2610305D13Rik	1.128	0.346	3.259	0.00112	0.00843
2610528J11Rik	2.333	0.36523	6.388	1.68e-10	1.13e-08
2810408I11Rik	1.149	0.42689	2.692	0.00711	0.036
2810410L24Rik	-1.412	0.50508	-2.795	0.00519	0.0284
2810459M11Rik	4.259	0.53469	7.966	1.64e-15	3.16e-13
2900011O08Rik	3.22	0.51855	6.209	5.34e-10	3.28e-08
2900041M22Rik	2.129	0.71888	2.961	0.00306	0.0187
2900076A07Rik	-1.362	0.47735	-2.854	0.00432	0.0245
3110056K07Rik	-1.361	0.39588	-3.439	0.000584	0.00505
3830417A13Rik	4.114	0.63401	6.489	8.64e-11	6.32e-09
4930412O13Rik	-1.539	0.49343	-3.118	0.00182	0.0124
4930432K21Rik	1.579	0.39259	4.023	5.74e-05	0.000756
4930444M15Rik	3.564	0.81583	4.368	1.25e-05	0.000209
4930461G14Rik	3.504	0.9104	3.849	0.000119	0.00136
4930526L06Rik	2.343	0.68691	3.41	0.000649	0.00551
4930539E08Rik	1.823	0.47175	3.864	0.000111	0.0013
4930548H24Rik	2.533	0.43373	5.84	5.23e-09	2.52e-07
4930591A17Rik	5.709	1.66416	3.43	0.000603	0.0052
4933402E13Rik	2.468	0.54929	4.492	7.04e-06	0.000129
5033406O09Rik	-1.699	0.55513	-3.06	0.00221	0.0146
5830416P10Rik	5.361	1.62551	3.298	0.000975	0.00757
5930412G12Rik	-1.745	0.54269	-3.216	0.0013	0.00952
5930430L01Rik	-2.688	1.02971	-2.61	0.00905	0.0436
9530052E02Rik	-1.307	0.37995	-3.441	0.00058	0.00503
A2m	-1.214	0.45941	-2.642	0.00823	0.0407
A4galt	1.157	0.26126	4.427	9.57e-06	0.000166
A830080D01Rik	1.062	0.25364	4.188	2.82e-05	0.000416
A930016O22Rik	5.47	1.63752	3.341	0.000836	0.00671
AA414768	1.35	0.37794	3.572	0.000354	0.00333
AA467197	2.793	0.65785	4.246	2.18e-05	0.000337
AA986860	2.964	0.69703	4.253	2.11e-05	0.000329
Abca3	1.321	0.34285	3.852	0.000117	0.00135
Abcb10	-1.332	0.20272	-6.572	4.95e-11	3.89e-09
Abcb1a	2.93	0.89578	3.27	0.00107	0.00817
Abcb1b	1.904	0.32983	5.772	7.85e-09	3.57e-07
Abcc2	2.021	0.51549	3.92	8.86e-05	0.00108
Abcc4	1.769	0.26175	6.758	1.4e-11	1.24e-09
Abhd3	1.778	0.69755	2.548	0.0108	0.0496
Abo	6.761	1.91672	3.528	0.000419	0.00383
Acaa1b	1.647	0.49014	3.361	0.000776	0.00635
Acacb	1.45	0.3829	3.788	0.000152	0.00168
Acan	1.531	0.40621	3.769	0.000164	0.00179
Acap1	1.141	0.31384	3.636	0.000277	0.00273
Acbd7	2.92	0.91299	3.198	0.00138	0.00998
Accsl	3.511	1.37177	2.559	0.0105	0.0484
Ace	2.3	0.78953	2.914	0.00357	0.0211
Ache	-2.363	0.36166	-6.535	6.38e-11	4.92e-09
Ackr4	1.255	0.32725	3.834	0.000126	0.00144
Acot11	1.067	0.29028	3.675	0.000238	0.00243
Acot3	2.818	1.06252	2.652	0.008	0.0398
Acpp	2.532	0.65338	3.875	0.000107	0.00125
Acss1	1.118	0.32295	3.461	0.000539	0.00472
Acta1	1.734	0.5134	3.377	0.000733	0.00607
Acta2	-1.272	0.17309	-7.346	2.04e-13	2.67e-11
Actc1	-2.74	1.05909	-2.587	0.00967	0.0457
Actr3b	1.852	0.38524	4.808	1.52e-06	3.5e-05
Acvrl1	-2.705	0.37041	-7.304	2.79e-13	3.54e-11
Adam12	-3.892	0.79337	-4.906	9.29e-07	2.32e-05
Adamts1	-1.078	0.32356	-3.33	0.000868	0.00691
Adamts12	-1.752	0.61088	-2.868	0.00413	0.0236
Adamts14	1.391	0.41243	3.372	0.000747	0.00616
Adamts2	-3.336	0.48826	-6.831	8.41e-12	7.73e-10
Adamts8	2.608	0.66192	3.94	8.14e-05	0.00101
Adamtsl5	1.761	0.64105	2.747	0.00601	0.0317
Adap1	2.564	0.51674	4.963	6.95e-07	1.82e-05
Adap2	2.489	0.7056	3.527	0.00042	0.00383
Adcy4	-1.285	0.4691	-2.74	0.00614	0.0322
Adcy7	2.05	0.43221	4.744	2.09e-06	4.61e-05
Adgra3	-2.924	0.34167	-8.557	1.16e-17	3.41e-15
Adgrb1	1.619	0.49194	3.291	0.000999	0.00772
Adgrg3	2.243	0.85385	2.627	0.0086	0.042
Adgrv1	1.284	0.24142	5.319	1.04e-07	3.62e-06
Adh7	5.887	1.88303	3.126	0.00177	0.0122
Adora2a	-2.522	0.53786	-4.69	2.74e-06	5.74e-05
Adora2b	1.396	0.50456	2.768	0.00565	0.0304
Adra2a	-2.295	0.43662	-5.257	1.46e-07	4.86e-06
Afap1l2	2.281	0.35123	6.493	8.39e-11	6.16e-09
Afp	5.432	0.21963	24.733	4.69e-135	3.92e-131
Agpat9	1.789	0.53515	3.342	0.000832	0.00668
Ahnak	-1.328	0.47583	-2.791	0.00526	0.0286
AI464131	1.011	0.22828	4.427	9.56e-06	0.000166
Aim2	1.829	0.3519	5.199	2.01e-07	6.39e-06
Aire	3.902	0.56439	6.914	4.7e-12	4.57e-10
Airn	-2.323	0.62623	-3.709	0.000208	0.00218
Ajap1	-1.733	0.5998	-2.89	0.00385	0.0224
Alas2	-4.052	0.48498	-8.356	6.49e-17	1.62e-14
Aldh1a3	-2.304	0.58637	-3.929	8.51e-05	0.00105
Aldh1b1	1.579	0.4661	3.388	0.000704	0.00588
Aldh1l1	1.341	0.29156	4.599	4.25e-06	8.37e-05
Aldob	5.306	1.11042	4.778	1.77e-06	3.97e-05
Aldoc	-1.133	0.27938	-4.057	4.98e-05	0.000669
Alg13	1.212	0.237	5.113	3.17e-07	9.39e-06
Alms1-ps2	-6.014	2.12562	-2.829	0.00466	0.026
Aloxe3	4.395	1.33253	3.298	0.000972	0.00756
Alpk2	-3.619	1.15356	-3.138	0.0017	0.0118
Alpl	1.203	0.40715	2.955	0.00312	0.019
Als2cl	1.536	0.2987	5.142	2.71e-07	8.22e-06
Alx3	-1.872	0.49804	-3.759	0.000171	0.00186
Alx4	-2.015	0.64794	-3.109	0.00188	0.0127
Amn	6.216	0.34715	17.905	1.08e-71	4.52e-68
Amz1	1.268	0.49262	2.574	0.01	0.047
Ang	1.805	0.57483	3.141	0.00169	0.0117
Angptl2	-1.333	0.46431	-2.871	0.0041	0.0235
Angptl4	1.071	0.38602	2.775	0.00553	0.0298
Ank1	-4.235	0.67136	-6.308	2.83e-10	1.82e-08
Ankrd1	2.172	0.49779	4.363	1.28e-05	0.000213
Ankrd33b	2.24	0.29396	7.621	2.52e-14	3.91e-12
Ankrd34a	-2.043	0.49238	-4.148	3.35e-05	0.00048
Ankrd35	3.5	0.56681	6.175	6.61e-10	3.97e-08
Ankrd45	1.248	0.4289	2.911	0.0036	0.0212
Ankrd63	-4.223	0.95724	-4.411	1.03e-05	0.000176
Anks4b	3.195	1.2278	2.602	0.00927	0.0443
Ano1	-1.97	0.46381	-4.247	2.17e-05	0.000336
Ano7	4.474	1.66215	2.692	0.0071	0.036
Ano9	1.341	0.25635	5.231	1.69e-07	5.52e-06
Anxa1	3.942	0.45508	8.663	4.61e-18	1.51e-15
Anxa4	1.594	0.19277	8.269	1.35e-16	3.09e-14
Anxa8	3.563	0.91089	3.912	9.16e-05	0.00111
Aoah	2.923	0.68974	4.238	2.25e-05	0.000346
Aox3	4.003	1.34082	2.985	0.00283	0.0177
Ap1m2	1.17	0.24589	4.757	1.97e-06	4.36e-05
Apba1	3.502	1.21088	2.892	0.00383	0.0223
Apba2	1.929	0.33956	5.68	1.35e-08	5.78e-07
Apcdd1	-1.021	0.24227	-4.215	2.49e-05	0.000376
Apoa1	4.383	0.38886	11.272	1.81e-29	2.53e-26
Apoa4	4.199	0.47956	8.756	2.02e-18	7.04e-16
Apob	5.019	0.31815	15.777	4.47e-56	1.25e-52
Apobec1	2.136	0.75362	2.835	0.00459	0.0257
Apobec3	1.055	0.17906	5.889	3.88e-09	1.95e-07
Apobr	2.804	0.43706	6.415	1.41e-10	9.75e-09
Apoc1	2.296	0.43189	5.317	1.06e-07	3.65e-06
Apoc2	5.054	0.60973	8.289	1.14e-16	2.73e-14
Apoc4-apoc2	5.352	0.64675	8.275	1.29e-16	2.99e-14
Apol7a	6.449	1.69839	3.797	0.000146	0.00163
Apom	2.339	0.39172	5.971	2.36e-09	1.26e-07
Aqp1	-2.01	0.67029	-2.999	0.00271	0.017
Aqp3	3.202	0.61528	5.203	1.96e-07	6.27e-06
Aqp8	1.708	0.43752	3.905	9.44e-05	0.00114
Arap3	-1.815	0.22118	-8.206	2.28e-16	5.03e-14
Arc	1.24	0.28534	4.344	1.4e-05	0.000228
Arhgap18	1.28	0.26816	4.774	1.81e-06	4.04e-05
Arhgap22	1.143	0.30173	3.789	0.000151	0.00167
Arhgap29	-1.054	0.19097	-5.517	3.44e-08	1.34e-06
Arhgap30	1.805	0.5292	3.411	0.000647	0.00549
Arhgap8	1.859	0.32316	5.753	8.77e-09	3.93e-07
Arhgap9	2.009	0.4958	4.052	5.09e-05	0.000683
Arhgef16	1.419	0.24757	5.733	9.86e-09	4.34e-07
Arhgef3	2.209	0.20241	10.914	9.92e-28	1.19e-24
Arhgef5	1.314	0.25883	5.077	3.84e-07	1.11e-05
Arhgef6	3.189	0.44184	7.218	5.26e-13	6.24e-11
Arhgef9	-1.394	0.4608	-3.024	0.00249	0.016
Arid3c	1.276	0.44596	2.86	0.00423	0.0241
Arid5a	1.542	0.37251	4.139	3.49e-05	0.000496
Arid5b	1.208	0.23427	5.155	2.54e-07	7.81e-06
Arl14epl	2.534	0.82725	3.064	0.00219	0.0145
Arl5c	1.328	0.48381	2.745	0.00605	0.0318
Armcx2	-1.032	0.22296	-4.631	3.64e-06	7.36e-05
Arrdc4	1.016	0.2376	4.275	1.91e-05	0.000301
Art4	-3.261	0.46957	-6.945	3.78e-12	3.81e-10
Artn	-2.154	0.41831	-5.15	2.6e-07	7.96e-06
As3mt	1.33	0.218	6.102	1.05e-09	5.96e-08
Asb12	-2.041	0.64199	-3.179	0.00148	0.0106
Ascl2	1.825	0.66054	2.763	0.00573	0.0306
Asic4	-3.78	0.84086	-4.496	6.94e-06	0.000127
Aspa	5.684	1.75684	3.236	0.00121	0.00901
Ass1	1.562	0.46134	3.386	0.00071	0.00592
Atcay	1.951	0.4249	4.591	4.41e-06	8.62e-05
Atf3	1.345	0.44076	3.052	0.00228	0.0148
Atg9b	1.482	0.40055	3.7	0.000216	0.00225
Atm	-1.159	0.18233	-6.359	2.03e-10	1.34e-08
Atoh8	-1.959	0.6013	-3.257	0.00113	0.00847
Atp10a	1.411	0.28333	4.979	6.38e-07	1.7e-05
Atp1a3	3.478	0.40954	8.493	2.01e-17	5.61e-15
Atp1b1	2.152	0.24461	8.799	1.38e-18	5.13e-16
Atp2a3	-1.166	0.37044	-3.148	0.00165	0.0115
Atp6v0a4	1.496	0.50189	2.98	0.00288	0.0179
Atp9a	1.288	0.21593	5.964	2.46e-09	1.31e-07
AU018091	2.832	0.68031	4.162	3.15e-05	0.000457
AU022751	2.232	0.86339	2.585	0.00974	0.0459
Avpi1	1.377	0.31058	4.432	9.32e-06	0.000164
AW011738	-2.225	0.73533	-3.026	0.00248	0.0159
B230206H07Rik	2.488	0.48456	5.134	2.84e-07	8.55e-06
B3gnt2	1.132	0.21596	5.244	1.57e-07	5.18e-06
B3gnt3	3.757	0.63519	5.915	3.31e-09	1.69e-07
B3gnt7	1.523	0.24257	6.279	3.41e-10	2.16e-08
B4galnt3	1.571	0.15893	9.883	4.95e-23	2.65e-20
Bach2	-1.362	0.36419	-3.739	0.000185	0.00198
Bambi	-1.131	0.21054	-5.373	7.76e-08	2.74e-06
Batf	-2.399	0.90751	-2.643	0.00821	0.0406
BB287469	5.102	1.79451	2.843	0.00447	0.0251
BC021891	2.42	0.74387	3.253	0.00114	0.00858
BC052688	2.394	0.62536	3.828	0.000129	0.00147
Bcan	3.104	1.19419	2.599	0.00935	0.0446
Bcat1	1.611	0.30847	5.222	1.77e-07	5.72e-06
Bcl11b	-2.311	0.51437	-4.492	7.06e-06	0.000129
Bcl2l14	1.876	0.59653	3.145	0.00166	0.0116
Bcl3	2.79	0.4222	6.609	3.87e-11	3.12e-09
Bco1	4.492	0.98469	4.562	5.07e-06	9.67e-05
Bcorl1	-1.081	0.26013	-4.154	3.26e-05	0.00047
Bdh1	1.404	0.38644	3.632	0.000281	0.00276
Bdh2	1.565	0.47825	3.272	0.00107	0.00814
Bdnf	1.944	0.49319	3.941	8.11e-05	0.00101
Bend5	1.382	0.32855	4.207	2.59e-05	0.000389
Bhlhe40	1.672	0.3933	4.251	2.13e-05	0.000331
Bhlhe41	1.237	0.40448	3.059	0.00222	0.0146
Bin2	3.637	0.63717	5.708	1.14e-08	4.95e-07
Birc7	4.817	1.6966	2.839	0.00452	0.0254
Blnk	2.582	0.77243	3.342	0.000831	0.00668
Bmf	-1.083	0.25673	-4.218	2.47e-05	0.000374
Bmp4	-1.116	0.24041	-4.642	3.44e-06	7e-05
Bmp5	-1.396	0.43367	-3.219	0.00129	0.00945
Bmp8a	2.696	0.86514	3.116	0.00183	0.0125
Bmp8b	2.993	0.69371	4.315	1.6e-05	0.000257
Bnc2	1.016	0.31597	3.215	0.00131	0.00955
Boc	-1.068	0.41175	-2.594	0.0095	0.0451
Brinp2	3.948	1.00592	3.925	8.68e-05	0.00106
Brsk2	1.904	0.5535	3.44	0.000582	0.00504
Bspry	1.093	0.28161	3.882	0.000104	0.00122
Btbd11	1.904	0.35406	5.377	7.59e-08	2.69e-06
C130074G19Rik	1.102	0.31785	3.467	0.000527	0.00463
C1ql4	3.387	1.32125	2.563	0.0104	0.0481
C1qtnf1	1.224	0.4078	3.002	0.00268	0.0169
C1s1	2.867	0.45372	6.319	2.63e-10	1.71e-08
C2	2.67	0.71022	3.759	0.00017	0.00185
C330004P14Rik	2.518	0.9816	2.565	0.0103	0.0479
C330022C24Rik	2.213	0.50095	4.418	9.97e-06	0.000172
C430049B03Rik	-1.351	0.32639	-4.139	3.5e-05	0.000496
C530008M17Rik	-1.328	0.32985	-4.027	5.64e-05	0.000746
C77370	1.856	0.48732	3.809	0.000139	0.00156
C920025E04Rik	2.338	0.81812	2.858	0.00426	0.0242
Cabp4	5.634	1.68448	3.345	0.000824	0.00664
Calcoco2	3.047	0.8254	3.691	0.000223	0.00232
Calcrl	-1.969	0.38425	-5.123	3e-07	8.97e-06
Calhm2	1.573	0.4854	3.242	0.00119	0.00887
Camk2b	2.095	0.39158	5.349	8.83e-08	3.08e-06
Camkk1	1.133	0.34337	3.301	0.000965	0.00752
Camkv	1.174	0.23318	5.034	4.81e-07	1.35e-05
Camsap3	1.264	0.18003	7.02	2.22e-12	2.36e-10
Cap2	-1.171	0.31064	-3.769	0.000164	0.00179
Capn6	-1.422	0.28431	-5.003	5.65e-07	1.55e-05
Capsl	1.394	0.49525	2.816	0.00487	0.0269
Car12	1.464	0.4135	3.541	0.000398	0.00367
Car7	2.765	0.51619	5.356	8.5e-08	2.98e-06
Card6	1.08	0.42043	2.569	0.0102	0.0475
Casq2	2.291	0.82632	2.773	0.00555	0.0299
Casz1	1.503	0.36823	4.081	4.49e-05	0.000619
Cbfa2t3	-3.113	0.36514	-8.524	1.54e-17	4.35e-15
Cblc	1.048	0.3505	2.99	0.00279	0.0174
Cbr3	2.701	0.36496	7.402	1.35e-13	1.83e-11
Cbs	1.48	0.48128	3.075	0.00211	0.014
Cbx7	1.609	0.25485	6.315	2.7e-10	1.75e-08
Ccbl2	1.341	0.40796	3.286	0.00102	0.00782
Ccdc120	1.008	0.21089	4.778	1.77e-06	3.98e-05
Ccdc28a	1.416	0.38534	3.674	0.000239	0.00243
Ccdc30	1.242	0.42827	2.899	0.00374	0.0219
Ccdc36	2.832	0.63587	4.454	8.45e-06	0.000149
Ccdc63	5.774	1.61329	3.579	0.000345	0.00326
Ccdc64b	1.75	0.45351	3.859	0.000114	0.00132
Ccdc68	1.756	0.56317	3.119	0.00182	0.0124
Ccna1	5.162	1.73838	2.97	0.00298	0.0184
Ccng2	-1.026	0.22135	-4.636	3.55e-06	7.18e-05
Ccno	1.452	0.4786	3.034	0.00242	0.0156
Ccrl2	-2.157	0.78338	-2.754	0.00589	0.0312
Cct6b	2.989	1.08468	2.755	0.00586	0.0311
Cd1d1	1.097	0.41189	2.662	0.00776	0.0388
Cd248	-2.894	0.36415	-7.948	1.9e-15	3.57e-13
Cd44	-1.502	0.26993	-5.565	2.62e-08	1.05e-06
Cd82	1.868	0.38193	4.89	1.01e-06	2.47e-05
Cd9	1.708	0.29701	5.75	8.92e-09	3.97e-07
Cdc42ep2	1.323	0.45714	2.893	0.00381	0.0222
Cdh1	1.016	0.1227	8.277	1.26e-16	2.98e-14
Cdhr1	1.433	0.28085	5.104	3.33e-07	9.79e-06
Cdk2ap2	1.146	0.19144	5.986	2.15e-09	1.17e-07
Cdkl1	-1.352	0.49573	-2.727	0.00638	0.0332
Cdkl2	1.24	0.24243	5.115	3.14e-07	9.3e-06
Cdkn2a	2.835	0.41376	6.853	7.24e-12	6.7e-10
Cdkn2b	1.582	0.47938	3.3	0.000967	0.00753
Cds1	1.339	0.29051	4.609	4.04e-06	8.02e-05
Ceacam19	3.469	1.20638	2.876	0.00403	0.0232
Cebpa	1.533	0.4838	3.168	0.00153	0.0109
Celf5	1.109	0.28907	3.837	0.000124	0.00142
Cemip	5.543	0.55821	9.931	3.06e-23	1.71e-20
Cerkl	-3.235	0.8456	-3.825	0.000131	0.00148
Ces2g	-4.639	1.81342	-2.558	0.0105	0.0485
Chchd10	1.743	0.44896	3.882	0.000104	0.00122
Chdh	1.736	0.60155	2.885	0.00391	0.0227
Chga	1.74	0.23012	7.56	4.04e-14	6.2e-12
Chmp4c	1.018	0.22885	4.449	8.62e-06	0.000152
Chrna9	1.9	0.66316	2.866	0.00416	0.0238
Chrnb1	1.016	0.25378	4.004	6.23e-05	0.000806
Chst11	1.011	0.18058	5.598	2.17e-08	8.93e-07
Chst13	3.947	1.27945	3.085	0.00204	0.0136
Chst14	-1.122	0.21788	-5.152	2.58e-07	7.91e-06
Chst5	5.176	1.65094	3.135	0.00172	0.0119
Chst8	1.803	0.56299	3.202	0.00136	0.00987
Cidec	3.96	0.99541	3.978	6.95e-05	0.00088
Cilp2	1.865	0.53585	3.481	0.000499	0.00444
Cited2	-1.119	0.21667	-5.163	2.43e-07	7.51e-06
Cited4	-4.263	0.35105	-12.144	6.21e-34	1.3e-30
Ckb	2.299	0.58066	3.959	7.53e-05	0.000943
Ckm	5.479	1.68063	3.26	0.00111	0.00841
Ckmt1	2.423	0.40234	6.021	1.73e-09	9.49e-08
Clca3b	3.024	0.66897	4.52	6.19e-06	0.000115
Cldn11	-3.478	0.79029	-4.401	1.08e-05	0.000185
Cldn2	4.852	0.94336	5.144	2.7e-07	8.19e-06
Cldn3	1.26	0.33294	3.785	0.000154	0.00169
Cldn4	1.39	0.23539	5.903	3.57e-09	1.82e-07
Clgn	1.683	0.42266	3.983	6.8e-05	0.000865
Clic5	2.657	0.38957	6.82	9.12e-12	8.26e-10
Cltb	1.251	0.30701	4.074	4.61e-05	0.000631
Clvs2	3.565	0.9621	3.706	0.000211	0.00221
Cndp2	1.226	0.18341	6.683	2.34e-11	1.95e-09
Cngb1	3.186	0.98665	3.229	0.00124	0.00919
Cnksr1	1.03	0.27119	3.798	0.000146	0.00162
Cnksr2	-1.012	0.37373	-2.708	0.00676	0.0348
Cnnm2	1.013	0.2211	4.579	4.66e-06	9.01e-05
Cnpy1	2.012	0.42877	4.692	2.7e-06	5.68e-05
Cnrip1	-1.543	0.42137	-3.663	0.00025	0.00253
Cntn2	1.752	0.35107	4.991	6e-07	1.62e-05
Cobl	1.823	0.28419	6.413	1.43e-10	9.83e-09
Col13a1	-1.014	0.39206	-2.586	0.00971	0.0459
Col1a1	-3.443	0.30507	-11.284	1.57e-29	2.38e-26
Col1a2	-1.437	0.4905	-2.93	0.00339	0.0203
Col26a1	-2.488	0.38715	-6.427	1.31e-10	9.1e-09
Col3a1	-1.196	0.32067	-3.728	0.000193	0.00205
Col4a1	1.315	0.21205	6.203	5.55e-10	3.39e-08
Col4a2	1.536	0.23602	6.51	7.53e-11	5.62e-09
Col4a5	-2.041	0.33281	-6.134	8.59e-10	5.01e-08
Col4a6	-1.887	0.37871	-4.984	6.24e-07	1.66e-05
Col5a2	-1.01	0.38509	-2.622	0.00875	0.0426
Col5a3	2.445	0.66639	3.669	0.000244	0.00248
Col6a3	-1.72	0.54123	-3.179	0.00148	0.0106
Col8a1	4.94	1.66018	2.975	0.00293	0.0181
Col9a1	-1.894	0.64978	-2.916	0.00355	0.021
Colec11	-2.891	0.70709	-4.089	4.33e-05	0.000599
Copz2	-1.195	0.36157	-3.306	0.000945	0.00741
Coro1a	1.263	0.2992	4.223	2.41e-05	0.000367
Coro6	2.253	0.77561	2.905	0.00367	0.0215
Cox7a1	1.051	0.41243	2.547	0.0109	0.0497
Cped1	-2.391	0.72676	-3.29	0.001	0.00774
Cpm	-1.793	0.33272	-5.389	7.08e-08	2.54e-06
Cpn1	-1.283	0.48978	-2.621	0.00878	0.0427
Cpne5	1.54	0.44317	3.474	0.000513	0.00453
Cpne7	-4.094	0.50538	-8.1	5.49e-16	1.15e-13
Cpne9	2.292	0.55985	4.094	4.24e-05	0.000587
Cpsf4l	1.396	0.44187	3.159	0.00158	0.0112
Cpt1a	2.601	0.57252	4.543	5.55e-06	0.000105
Crabp1	-1.68	0.34949	-4.807	1.53e-06	3.51e-05
Crb2	-1.452	0.30145	-4.816	1.46e-06	3.38e-05
Creb3l3	3.194	0.47595	6.711	1.93e-11	1.64e-09
Crebl2	1.099	0.34361	3.197	0.00139	0.01
Crim1	1.531	0.27763	5.515	3.48e-08	1.35e-06
Crip1	1.114	0.30524	3.651	0.000262	0.00262
Crlf1	1.563	0.4698	3.327	0.000879	0.007
Csf1r	2.581	0.6738	3.83	0.000128	0.00146
Csgalnact1	-1.606	0.44653	-3.597	0.000322	0.00308
Csrp3	-2.729	1.03164	-2.645	0.00816	0.0404
Ctgf	1.605	0.35748	4.49	7.12e-06	0.000129
Cth	1.002	0.25384	3.947	7.91e-05	0.000985
Ctla2a	-4.596	1.34267	-3.423	0.000619	0.00531
Ctla2b	-4.711	0.98099	-4.802	1.57e-06	3.58e-05
Ctnnal1	1.308	0.23824	5.491	4e-08	1.52e-06
Ctsb	1.042	0.09994	10.426	1.88e-25	1.5e-22
Ctsc	1.67	0.19736	8.461	2.65e-17	7.15e-15
Ctse	-2.905	1.07323	-2.707	0.00679	0.0348
Ctsh	2.331	0.26981	8.64	5.6e-18	1.77e-15
Ctsj	4.225	1.14402	3.693	0.000222	0.0023
Ctsl	1.131	0.15653	7.226	4.97e-13	5.94e-11
Ctsq	5.194	1.61594	3.214	0.00131	0.00957
Cubn	6.495	0.20196	32.161	6.28e-227	1.05e-222
Cxcl10	2.997	0.92566	3.238	0.00121	0.00897
Cxcl16	2.264	0.36961	6.126	8.99e-10	5.19e-08
Cxcr2	6.482	1.96221	3.303	0.000956	0.00747
Cyct	1.643	0.57685	2.849	0.00439	0.0248
Cygb	-1.841	0.67671	-2.72	0.00652	0.0338
Cyp11a1	4.641	1.34082	3.461	0.000538	0.00471
Cyp2b23	2.123	0.68182	3.114	0.00184	0.0126
Cyp4f39	4.338	1.51777	2.858	0.00426	0.0242
Cystm1	1.467	0.42654	3.439	0.000583	0.00505
D030068K23Rik	-1.777	0.61933	-2.869	0.00412	0.0236
D630023F18Rik	2.511	0.6311	3.979	6.91e-05	0.000877
D630045M09Rik	3.215	1.1028	2.916	0.00355	0.021
D730005E14Rik	1.091	0.26812	4.07	4.7e-05	0.000642
Daam2	-1.628	0.4342	-3.75	0.000177	0.00191
Dab2	2.415	0.25107	9.62	6.57e-22	3.14e-19
Dact3	-1.743	0.26995	-6.457	1.07e-10	7.65e-09
Dazl	1.468	0.4157	3.531	0.000414	0.00379
Dbx2	-3.52	1.26653	-2.779	0.00545	0.0294
Ddx26b	-1.251	0.2453	-5.1	3.4e-07	9.92e-06
Ddx4	2.425	0.80889	2.998	0.00272	0.0171
Ddx58	1.659	0.18545	8.944	3.75e-19	1.5e-16
Dedd2	1.09	0.22131	4.926	8.38e-07	2.12e-05
Dennd2c	1.571	0.3082	5.096	3.46e-07	1.01e-05
Depdc7	1.227	0.22427	5.469	4.53e-08	1.71e-06
Derl3	1.445	0.40935	3.531	0.000414	0.00379
Des	-1.973	0.29163	-6.764	1.34e-11	1.2e-09
Dgat2	1.122	0.33087	3.39	0.0007	0.00585
Dgka	1.41	0.30509	4.62	3.84e-06	7.71e-05
Dkk3	-1.666	0.39968	-4.169	3.06e-05	0.000446
Dkkl1	3.139	0.61528	5.102	3.37e-07	9.87e-06
Dlat	-1.073	0.10184	-10.541	5.6e-26	4.68e-23
Dlg4	-1.214	0.29876	-4.063	4.85e-05	0.000657
Dlgap3	1.04	0.2266	4.591	4.42e-06	8.62e-05
Dlk1	-2.45	0.4633	-5.288	1.24e-07	4.18e-06
Dll4	-1.631	0.64008	-2.549	0.0108	0.0496
Dmd	1.295	0.23363	5.544	2.96e-08	1.18e-06
Dmrtc1b	6.742	1.84648	3.651	0.000261	0.00262
Dmtn	1.302	0.29244	4.453	8.46e-06	0.00015
Dnah10	1.727	0.53355	3.237	0.00121	0.00898
Dnaja4	-1.758	0.32268	-5.448	5.09e-08	1.89e-06
Dnajb4	-1.01	0.23398	-4.316	1.59e-05	0.000256
Dnajc22	1.408	0.31851	4.421	9.83e-06	0.00017
Dnajc6	2.904	0.41513	6.996	2.63e-12	2.74e-10
Dnmt3l	3.37	0.76131	4.427	9.55e-06	0.000166
Dok2	1.572	0.34844	4.511	6.46e-06	0.000119
Dok4	-1.744	0.17081	-10.212	1.76e-24	1.22e-21
Dpp4	1.599	0.15401	10.381	3.03e-25	2.3e-22
Dpp7	1.283	0.15176	8.457	2.74e-17	7.28e-15
Dppa2	2.341	0.77099	3.036	0.0024	0.0155
Dppa4	2.005	0.61002	3.288	0.00101	0.00779
Dppa5a	2.236	0.70306	3.18	0.00147	0.0105
Dpys	4.263	1.49975	2.843	0.00448	0.0252
Dram1	4.109	0.48531	8.467	2.51e-17	6.89e-15
Dtna	1.251	0.43018	2.908	0.00364	0.0214
Dtwd2	1.085	0.27989	3.877	0.000106	0.00124
Dtx1	1.758	0.27291	6.443	1.17e-10	8.33e-09
Dtx3l	1.028	0.28056	3.663	0.000249	0.00253
Dusp14	1.17	0.36408	3.213	0.00131	0.00958
Dusp2	-1.497	0.32313	-4.633	3.61e-06	7.3e-05
Dusp26	-1.453	0.4283	-3.393	0.00069	0.00578
Dusp8	1.596	0.44225	3.609	0.000308	0.00297
Dyrk3	1.025	0.25244	4.062	4.88e-05	0.000659
E030011O05Rik	4.644	1.75861	2.641	0.00827	0.0408
E130012A19Rik	1.072	0.26101	4.108	4e-05	0.000557
E130307A14Rik	-1.508	0.56142	-2.686	0.00723	0.0365
E230016M11Rik	1.363	0.30527	4.464	8.03e-06	0.000144
Ebf4	-1.722	0.4838	-3.559	0.000373	0.00347
Ece1	-1.331	0.23382	-5.694	1.24e-08	5.36e-07
Ecscr	-1.317	0.35201	-3.74	0.000184	0.00197
Edil3	-2.204	0.46505	-4.74	2.14e-06	4.69e-05
Ednra	-2.395	0.49075	-4.88	1.06e-06	2.57e-05
Ednrb	-3.571	0.71856	-4.97	6.71e-07	1.77e-05
Efna1	-1.313	0.30982	-4.238	2.26e-05	0.000347
Egfl7	-1.148	0.14142	-8.12	4.65e-16	9.86e-14
Egln1	-1.057	0.22918	-4.613	3.97e-06	7.93e-05
Egln3	-1.057	0.23732	-4.456	8.36e-06	0.000149
Egr3	-1.254	0.43352	-2.893	0.00382	0.0223
Ehhadh	1.056	0.40496	2.608	0.00911	0.0438
Eif2s3y	-1.113	0.13795	-8.071	6.97e-16	1.42e-13
Elavl3	1.462	0.48834	2.995	0.00275	0.0173
Elf3	1.492	0.36075	4.135	3.55e-05	0.000501
Elf4	1.137	0.29798	3.814	0.000137	0.00154
Elfn1	1.7	0.53567	3.173	0.00151	0.0107
Elk3	-1.077	0.2264	-4.756	1.98e-06	4.38e-05
Eln	-1.19	0.45496	-2.615	0.00891	0.0431
Emilin1	-1.862	0.2926	-6.364	1.97e-10	1.31e-08
Emilin2	-1.007	0.34629	-2.908	0.00364	0.0214
Emp1	1.337	0.38164	3.504	0.000458	0.00413
Emp2	-1.34	0.26047	-5.145	2.68e-07	8.16e-06
Emx2	-3.127	0.79666	-3.925	8.67e-05	0.00106
En1	6.094	1.66565	3.659	0.000254	0.00256
En2	2.967	0.45546	6.514	7.31e-11	5.49e-09
Eno3	-1.057	0.14912	-7.089	1.35e-12	1.51e-10
Enox1	1.676	0.33227	5.045	4.53e-07	1.28e-05
Enpp2	1.065	0.27592	3.86	0.000113	0.00131
Enpp3	1.774	0.36573	4.85	1.23e-06	2.92e-05
Enpp5	1.088	0.273	3.985	6.74e-05	0.000858
Entpd2	2.611	0.63238	4.128	3.66e-05	0.000514
Epb4.1l4a	1.373	0.24287	5.655	1.56e-08	6.58e-07
Epb4.2	-4.768	0.67068	-7.109	1.17e-12	1.33e-10
Epdr1	-1.071	0.34363	-3.117	0.00183	0.0125
Epha2	1.206	0.32801	3.677	0.000236	0.00241
Ephx1	2.056	0.50517	4.07	4.7e-05	0.000641
Ephx2	1.474	0.33778	4.363	1.28e-05	0.000213
Epn3	2.083	0.51217	4.066	4.77e-05	0.000648
Epor	-2.504	0.31438	-7.964	1.67e-15	3.17e-13
Eppk1	1.195	0.35303	3.385	0.000712	0.00593
Eps8	1.591	0.22895	6.948	3.71e-12	3.76e-10
Eps8l2	2.638	0.38406	6.869	6.45e-12	6.1e-10
Eras	1.311	0.24782	5.29	1.22e-07	4.15e-06
Erbb3	1.158	0.22906	5.055	4.3e-07	1.23e-05
Erg	-2.791	0.45223	-6.171	6.78e-10	4.05e-08
Esrp2	1.592	0.32571	4.887	1.02e-06	2.5e-05
Esrrb	2.189	0.60268	3.632	0.000281	0.00276
Esx1	4.435	0.83852	5.289	1.23e-07	4.16e-06
Esyt3	1.296	0.27823	4.659	3.17e-06	6.58e-05
Etv2	-1.43	0.41842	-3.417	0.000634	0.00541
Etv4	1.181	0.26717	4.422	9.79e-06	0.000169
Etv5	1.051	0.23283	4.514	6.37e-06	0.000118
EU599041	2.145	0.43592	4.921	8.59e-07	2.17e-05
Eva1a	2.525	0.6492	3.89	0.0001	0.00119
Evpl	1.168	0.31861	3.667	0.000246	0.00249
Exoc3l4	2.37	0.49624	4.776	1.79e-06	4.02e-05
F2	2.083	0.66321	3.141	0.00168	0.0117
F2r	-1.832	0.21185	-8.65	5.17e-18	1.66e-15
F2rl1	1.477	0.21557	6.853	7.22e-12	6.7e-10
F2rl3	-2.95	0.75494	-3.908	9.32e-05	0.00113
F3	2.181	0.38406	5.678	1.37e-08	5.83e-07
F5	1.733	0.33724	5.139	2.76e-07	8.33e-06
F7	4.597	1.79835	2.556	0.0106	0.0487
Faah	1.269	0.34018	3.73	0.000191	0.00204
Fabp3	3.067	0.6949	4.413	1.02e-05	0.000175
Fam109b	-2.292	0.33952	-6.751	1.46e-11	1.28e-09
Fam111a	1.109	0.25049	4.426	9.59e-06	0.000166
Fam120c	-1.356	0.4122	-3.289	0.00101	0.00776
Fam126a	-1.027	0.26804	-3.831	0.000128	0.00146
Fam129a	2.436	0.3181	7.657	1.9e-14	3e-12
Fam134b	2.549	0.30254	8.424	3.64e-17	9.23e-15
Fam13c	1.713	0.33953	5.045	4.54e-07	1.28e-05
Fam151a	1.521	0.38231	3.979	6.93e-05	0.000878
Fam162a	-1.057	0.15381	-6.872	6.34e-12	6.03e-10
Fam167a	2.017	0.55616	3.627	0.000287	0.00281
Fam169b	1.936	0.64698	2.992	0.00277	0.0174
Fam178b	1.838	0.68643	2.678	0.00741	0.0373
Fam189a2	1.339	0.42057	3.183	0.00146	0.0105
Fam198b	1.903	0.52142	3.651	0.000262	0.00262
Fam212a	-2.384	0.37806	-6.307	2.85e-10	1.83e-08
Fam217b	-1.362	0.48244	-2.822	0.00477	0.0265
Fam222a	1.022	0.27551	3.709	0.000208	0.00218
Fam65c	-2.59	0.35052	-7.389	1.48e-13	1.99e-11
Fam78a	-1.524	0.41259	-3.693	0.000221	0.0023
Fam83b	1.392	0.36451	3.818	0.000134	0.00152
Fam83f	1.625	0.49706	3.269	0.00108	0.00821
Fam83g	1.021	0.19485	5.24	1.61e-07	5.28e-06
Fat2	2.377	0.85282	2.787	0.00532	0.0289
Fbln5	4.465	1.64749	2.71	0.00673	0.0347
Fbn1	-1.65	0.50019	-3.298	0.000974	0.00757
Fbn2	-1.326	0.49848	-2.659	0.00783	0.0391
Fbp2	6.418	1.60939	3.988	6.67e-05	0.000851
Fbxo15	2.174	0.66194	3.285	0.00102	0.00784
Fbxo27	1.247	0.34708	3.593	0.000327	0.00312
Fbxw4	-1.287	0.38647	-3.33	0.000867	0.00691
Fcgr2b	4.29	1.63101	2.63	0.00854	0.0418
Fcgrt	2.769	0.55263	5.01	5.45e-07	1.5e-05
Fendrr	-2.798	0.52068	-5.373	7.75e-08	2.74e-06
Fermt1	1.423	0.39704	3.584	0.000338	0.00321
Fermt3	-3.164	0.38032	-8.319	8.91e-17	2.19e-14
Fetub	3.21	0.85364	3.76	0.00017	0.00185
Fgb	1.352	0.43095	3.137	0.00171	0.0119
Fgd3	2.187	0.74538	2.935	0.00334	0.02
Fgd4	1.379	0.26145	5.275	1.33e-07	4.47e-06
Fgf15	-1.233	0.26233	-4.699	2.61e-06	5.52e-05
Fgf3	-2.225	0.48996	-4.541	5.61e-06	0.000105
Fgf4	3.603	0.56967	6.325	2.54e-10	1.65e-08
Fgf5	1.179	0.30329	3.887	0.000101	0.0012
Fgfbp1	2.74	0.90498	3.028	0.00246	0.0158
Fgfr3	-1.24	0.33458	-3.705	0.000211	0.00221
Fgfr4	1.169	0.40184	2.908	0.00364	0.0214
Fli1	-3.57	0.46201	-7.726	1.11e-14	1.84e-12
Flnc	-1.065	0.1988	-5.359	8.38e-08	2.95e-06
Flt3l	-1.662	0.49434	-3.362	0.000774	0.00634
Flt4	-1.295	0.45789	-2.829	0.00467	0.026
Fmn2	1.172	0.39362	2.977	0.00291	0.018
Fmr1nb	3.398	0.4561	7.451	9.27e-14	1.32e-11
Fnd3c2	6.427	1.8196	3.532	0.000413	0.00378
Fndc3c1	-1.185	0.26588	-4.455	8.38e-06	0.000149
Folr1	3.903	0.4451	8.77	1.79e-18	6.38e-16
Foxc2	-1.606	0.52956	-3.033	0.00242	0.0156
Foxd3	2.321	0.35171	6.6	4.12e-11	3.29e-09
Foxf1	-1.736	0.32053	-5.415	6.13e-08	2.25e-06
Foxi3	1.67	0.53077	3.147	0.00165	0.0115
Foxn4	3.325	0.90154	3.688	0.000226	0.00234
Frem1	-1.38	0.42216	-3.27	0.00108	0.0082
Frk	2.909	0.48772	5.965	2.45e-09	1.31e-07
Frmd6	-1.061	0.1619	-6.553	5.66e-11	4.38e-09
Fstl1	-1.351	0.20966	-6.442	1.18e-10	8.34e-09
Fstl3	2.211	0.46344	4.772	1.83e-06	4.08e-05
Fuom	1.054	0.39901	2.64	0.00828	0.0408
Fut4	-1.056	0.31923	-3.309	0.000936	0.00736
Fut9	1.505	0.34243	4.395	1.11e-05	0.000189
Fzd4	-2.134	0.41763	-5.109	3.24e-07	9.57e-06
Fzd5	1.344	0.1852	7.255	4.02e-13	4.88e-11
Fzd9	1.456	0.42537	3.423	0.000619	0.00531
G630025P09Rik	1.379	0.26876	5.132	2.86e-07	8.6e-06
Gab1	1.093	0.22477	4.863	1.16e-06	2.75e-05
Gabra4	-2.74	0.55342	-4.951	7.38e-07	1.91e-05
Gad2	-2.406	0.56929	-4.227	2.37e-05	0.000361
Gadd45a	1.298	0.26139	4.964	6.89e-07	1.81e-05
Gadd45b	1.708	0.33543	5.091	3.56e-07	1.04e-05
Gal3st3	1.095	0.34461	3.179	0.00148	0.0106
Galnt3	1.104	0.24449	4.514	6.37e-06	0.000118
Galnt6	2.055	0.73598	2.792	0.00523	0.0285
Gapdhs	-1.482	0.36822	-4.025	5.7e-05	0.000752
Gareml	1.093	0.3345	3.269	0.00108	0.00821
Gata1	-4.222	0.41485	-10.177	2.51e-24	1.56e-21
Gata2	-1.304	0.35373	-3.687	0.000227	0.00234
Gata5	-2.849	0.59007	-4.828	1.38e-06	3.22e-05
Gata5os	-2.728	0.81129	-3.362	0.000774	0.00633
Gbp2b	2.837	1.11146	2.553	0.0107	0.0492
Gc	3.448	0.60913	5.66	1.52e-08	6.41e-07
Gca	1.735	0.34532	5.025	5.03e-07	1.4e-05
Gcnt2	1.778	0.25381	7.007	2.44e-12	2.55e-10
Gcnt3	2.612	0.74179	3.521	0.00043	0.00391
Gcnt4	1.754	0.42497	4.129	3.65e-05	0.000513
Gdap1l1	1.44	0.36514	3.944	8.02e-05	0.000996
Gdf3	2.274	0.76408	2.976	0.00292	0.0181
Gfi1b	-4.091	0.62931	-6.501	7.96e-11	5.89e-09
Ggact	1.074	0.35013	3.068	0.00215	0.0143
Ggt1	2.729	0.44041	6.196	5.8e-10	3.51e-08
Gimap9	1.232	0.42432	2.903	0.0037	0.0217
Gipc2	1.229	0.45392	2.707	0.00679	0.0348
Gja6	-2.744	1.00331	-2.735	0.00624	0.0326
Gjb1	2.922	0.92761	3.15	0.00164	0.0115
Gjb2	1.872	0.45057	4.155	3.26e-05	0.00047
Gjb3	1.892	0.61368	3.083	0.00205	0.0137
Gjb4	6.025	1.63827	3.678	0.000235	0.00241
Gjb5	1.498	0.44756	3.347	0.000816	0.00659
Gkn1	7.147	1.8411	3.882	0.000104	0.00122
Glb1	1.33	0.20642	6.442	1.18e-10	8.34e-09
Gldc	1.247	0.16989	7.337	2.18e-13	2.83e-11
Gli1	1.2	0.27372	4.382	1.17e-05	0.000199
Glis3	1.132	0.34908	3.244	0.00118	0.00881
Glod5	3.076	0.67492	4.558	5.16e-06	9.82e-05
Glrx	1.606	0.3388	4.742	2.12e-06	4.65e-05
Gls2	1.343	0.31263	4.297	1.74e-05	0.000276
Gltpd2	4.772	1.65835	2.878	0.00401	0.0231
Glyatl3	1.739	0.59405	2.927	0.00342	0.0204
Glyctk	1.18	0.32386	3.642	0.00027	0.00268
Gm10324	2.77	0.57867	4.787	1.69e-06	3.82e-05
Gm10416	1.47	0.49719	2.957	0.0031	0.0189
Gm10560	-2.42	0.71888	-3.367	0.00076	0.00625
Gm11110	-2.354	0.8279	-2.843	0.00447	0.0251
Gm11236	5.087	1.96038	2.595	0.00946	0.0451
Gm11237	5.087	1.96038	2.595	0.00946	0.0451
Gm11627	1.666	0.53272	3.128	0.00176	0.0121
Gm11837	5.799	1.58852	3.651	0.000262	0.00262
Gm12794	5.066	1.65821	3.055	0.00225	0.0147
Gm13051	1.923	0.39161	4.91	9.11e-07	2.29e-05
Gm13154	1.278	0.43316	2.95	0.00317	0.0192
Gm13242	1.794	0.53634	3.344	0.000825	0.00665
Gm13247	1.839	0.5699	3.227	0.00125	0.00924
Gm13889	-2.222	0.51415	-4.321	1.55e-05	0.00025
Gm14124	2.375	0.65755	3.612	0.000304	0.00295
Gm14139	2.061	0.41269	4.995	5.89e-07	1.6e-05
Gm14204	-6.154	0.86485	-7.115	1.12e-12	1.29e-10
Gm14499	4.278	1.6758	2.553	0.0107	0.0491
Gm15085	4.934	1.90229	2.594	0.00949	0.0451
Gm1564	2.257	0.51936	4.345	1.39e-05	0.000227
Gm15698	4.788	1.67721	2.855	0.00431	0.0244
Gm15816	-4.184	1.22726	-3.409	0.000652	0.00552
Gm17762	-1.023	0.36186	-2.828	0.00469	0.0261
Gm19705	1.94	0.53745	3.61	0.000306	0.00296
Gm2016	6.092	1.95637	3.114	0.00185	0.0126
Gm2061	-3.269	0.66422	-4.922	8.59e-07	2.17e-05
Gm20765	5.633	1.38097	4.079	4.52e-05	0.00062
Gm21293	5.633	1.38097	4.079	4.52e-05	0.00062
Gm21304	5.633	1.38097	4.079	4.52e-05	0.00062
Gm21312	5.633	1.38097	4.079	4.52e-05	0.00062
Gm2381	2.415	0.39653	6.091	1.12e-09	6.35e-08
Gm266	-2.339	0.76427	-3.06	0.00221	0.0146
Gm2a	1.946	0.27858	6.985	2.85e-12	2.92e-10
Gm38426	1.224	0.30848	3.967	7.27e-05	0.000917
Gm4340	5.114	1.37244	3.726	0.000194	0.00206
Gm5039	6.088	2.27306	2.678	0.0074	0.0373
Gm5424	1.628	0.43303	3.76	0.00017	0.00185
Gm5617	-1.276	0.41183	-3.098	0.00195	0.0131
Gm5868	-2.007	0.69615	-2.883	0.00394	0.0228
Gm648	3.651	1.43445	2.545	0.0109	0.0499
Gm6763	5.633	1.38097	4.079	4.52e-05	0.00062
Gm7325	2.281	0.81389	2.802	0.00508	0.0278
Gm7694	-2.014	0.42696	-4.717	2.4e-06	5.13e-05
Gm8615	1.178	0.23796	4.952	7.36e-07	1.91e-05
Gm867	1.687	0.56857	2.967	0.00301	0.0185
Gm8764	5.633	1.38097	4.079	4.52e-05	0.00062
Gm8909	2.131	0.58714	3.63	0.000283	0.00278
Gna15	2.787	0.59209	4.707	2.52e-06	5.37e-05
Gnao1	-1.27	0.32955	-3.853	0.000117	0.00135
Gng8	-3.193	0.87403	-3.653	0.000259	0.0026
Gngt2	-1.554	0.49596	-3.133	0.00173	0.012
Gnpda1	1.214	0.17246	7.039	1.93e-12	2.09e-10
Got1l1	1.603	0.45305	3.538	0.000403	0.00371
Gp1ba	-1.751	0.66768	-2.623	0.00873	0.0425
Gpa33	2.08	0.7578	2.744	0.00606	0.0319
Gpc4	1.485	0.26577	5.587	2.31e-08	9.37e-07
Gpr1	5.206	1.72946	3.01	0.00261	0.0166
Gpr153	-1.056	0.38101	-2.771	0.0056	0.0301
Gpr160	2.073	0.476	4.354	1.34e-05	0.000221
Gpr173	-1.143	0.36662	-3.118	0.00182	0.0125
Gpr39	1.955	0.47235	4.138	3.5e-05	0.000496
Gprc5a	1.792	0.32177	5.568	2.57e-08	1.03e-06
Gpx2	1.111	0.38942	2.854	0.00432	0.0245
Gramd1b	2.796	0.25501	10.965	5.63e-28	7.24e-25
Gramd1c	1.083	0.40159	2.696	0.00701	0.0357
Gramd2	2.336	0.65255	3.581	0.000343	0.00324
Grap	-2.424	0.7297	-3.322	0.000895	0.0071
Grap2	-4.109	0.58104	-7.072	1.53e-12	1.69e-10
Grhl1	1.493	0.35082	4.255	2.09e-05	0.000327
Grhl3	1.546	0.39644	3.9	9.62e-05	0.00116
Gria2	-5.97	1.26057	-4.736	2.18e-06	4.75e-05
Gria3	-1.126	0.34386	-3.274	0.00106	0.00808
Grik5	-1.06	0.30925	-3.429	0.000607	0.00522
Grin3a	-1.555	0.57398	-2.709	0.00675	0.0347
Gsdmd	3.309	0.69657	4.75	2.04e-06	4.49e-05
Gsn	1.507	0.24796	6.079	1.21e-09	6.8e-08
Gsta3	2.763	0.7382	3.744	0.000182	0.00195
Gsta4	1.129	0.2687	4.201	2.66e-05	0.000397
Gstm1	1.638	0.33452	4.898	9.7e-07	2.4e-05
Gstm2	1.496	0.29292	5.107	3.27e-07	9.63e-06
Gstp2	1.77	0.40018	4.422	9.77e-06	0.000169
Gtsf1l	2.007	0.64265	3.123	0.00179	0.0123
Gucy1a3	-3.466	0.53364	-6.495	8.32e-11	6.14e-09
Gucy1b3	-2.452	0.41044	-5.975	2.3e-09	1.24e-07
Gucy2g	5.796	1.63713	3.541	0.000399	0.00368
Gulp1	-1.206	0.31438	-3.836	0.000125	0.00143
Gyltl1b	1.055	0.25127	4.2	2.66e-05	0.000398
Gypa	-5.518	0.60865	-9.067	1.23e-19	5.01e-17
Gypc	-3.539	0.47271	-7.486	7.1e-14	1.04e-11
H19	-4.166	0.42169	-9.88	5.07e-23	2.65e-20
H1f0	-1.569	0.20061	-7.822	5.21e-15	9.18e-13
H1fx	-1.004	0.21239	-4.725	2.3e-06	4.96e-05
H2-Eb1	2.832	0.83548	3.39	0.0007	0.00585
H2-K2	-1.632	0.41569	-3.925	8.68e-05	0.00106
H2-M3	1.57	0.56926	2.759	0.0058	0.0309
H2-M5	2.409	0.51775	4.653	3.27e-06	6.75e-05
H2-Q2	1.627	0.62164	2.617	0.00888	0.0431
Habp2	2.855	0.41169	6.935	4.06e-12	4.01e-10
Haglr	-3.26	0.78542	-4.151	3.31e-05	0.000476
Hand1	-2.567	0.45256	-5.671	1.42e-08	6.03e-07
Hand2	-1.259	0.30145	-4.176	2.97e-05	0.000435
Hap1	1.357	0.3112	4.361	1.3e-05	0.000215
Hapln1	-3.891	0.38214	-10.183	2.37e-24	1.53e-21
Has2os	-1.127	0.4148	-2.717	0.00658	0.034
Hba-a1	-4.805	0.97291	-4.939	7.86e-07	2.01e-05
Hba-a2	-4.805	0.97291	-4.939	7.86e-07	2.01e-05
Hbb-bh1	-5.725	1.18917	-4.814	1.48e-06	3.41e-05
Hbb-y	-3.455	0.83345	-4.145	3.4e-05	0.000486
Hcfc2	-1.338	0.28957	-4.619	3.85e-06	7.73e-05
Hck	4.642	0.76473	6.071	1.27e-09	7.13e-08
Hcn2	1.394	0.31681	4.399	1.09e-05	0.000186
Hcn4	-1.835	0.54709	-3.355	0.000794	0.00646
Hdac7	-1.023	0.27264	-3.752	0.000176	0.0019
Hdc	3.966	0.67729	5.856	4.74e-09	2.32e-07
Hebp1	1.242	0.41447	2.997	0.00273	0.0172
Hemgn	-3.365	0.92301	-3.646	0.000267	0.00266
Hesx1	1.502	0.42462	3.538	0.000404	0.00371
Hey2	-1.624	0.33471	-4.851	1.23e-06	2.91e-05
Hic1	2.405	0.74665	3.221	0.00128	0.0094
Hist3h2a	-1.697	0.48947	-3.467	0.000526	0.00462
Hkdc1	3.391	0.45553	7.443	9.82e-14	1.37e-11
Hlx	-2.062	0.40912	-5.041	4.64e-07	1.31e-05
Hmg20a	-5.674	0.30632	-18.524	1.32e-76	7.34e-73
Hmox1	1.713	0.24332	7.042	1.9e-12	2.06e-10
Hnf1b	1.245	0.25699	4.846	1.26e-06	2.98e-05
Hnf4a	2.155	0.19922	10.817	2.85e-27	2.81e-24
Hoxa1	-1.311	0.36446	-3.596	0.000323	0.00309
Hoxb2	-3.152	0.34527	-9.129	6.92e-20	2.89e-17
Hoxb3	-2.493	0.37192	-6.704	2.03e-11	1.72e-09
Hoxb4	-3.041	0.46185	-6.583	4.6e-11	3.63e-09
Hoxb5	-5.691	0.66141	-8.605	7.65e-18	2.33e-15
Hoxb6	-5.049	0.69746	-7.238	4.54e-13	5.47e-11
Hoxb7	-3.708	1.35386	-2.739	0.00617	0.0323
Hoxb8	-3.423	0.59089	-5.793	6.89e-09	3.22e-07
Hoxc13	2.577	0.79139	3.256	0.00113	0.00849
Hoxc6	-2.189	0.74968	-2.921	0.00349	0.0208
Hoxc8	-2.123	0.54541	-3.892	9.93e-05	0.00119
Hoxd1	-3.343	0.46988	-7.114	1.13e-12	1.29e-10
Hoxd3	-2.247	0.83003	-2.707	0.00678	0.0348
Hoxd4	-2.468	0.81062	-3.045	0.00233	0.0151
Hoxd8	-2.552	0.60453	-4.222	2.42e-05	0.000367
Hoxd9	-2.525	0.43619	-5.789	7.07e-09	3.28e-07
Hpca	1.539	0.50003	3.079	0.00208	0.0139
Hpdl	1.135	0.37578	3.02	0.00253	0.0162
Hr	1.393	0.42123	3.308	0.00094	0.00738
Hrh1	1.837	0.64108	2.866	0.00416	0.0238
Hrh3	3.536	1.16193	3.043	0.00234	0.0152
Hrk	2.589	0.4502	5.751	8.88e-09	3.96e-07
Hs3st1	3.607	0.5667	6.366	1.95e-10	1.3e-08
Hs3st3a1	-1.829	0.68803	-2.658	0.00786	0.0392
Hs6st1	1.002	0.17022	5.888	3.9e-09	1.95e-07
Hs6st2	-1.336	0.24409	-5.475	4.37e-08	1.66e-06
Hsd17b14	2.345	0.704	3.33	0.000867	0.00691
Hsd17b2	6.233	2.42154	2.574	0.0101	0.047
Hspa12b	-1.131	0.32832	-3.444	0.000573	0.00498
Hspa1a	1.276	0.27359	4.665	3.09e-06	6.43e-05
Hspa1b	1.737	0.32605	5.328	9.95e-08	3.46e-06
Hspb1	2.462	0.50367	4.888	1.02e-06	2.49e-05
Hspb7	-3.909	1.25674	-3.11	0.00187	0.0127
Hspb8	1.37	0.19842	6.902	5.12e-12	4.95e-10
Htatip2	1.346	0.32182	4.181	2.9e-05	0.000427
Htra1	2.392	0.4606	5.193	2.07e-07	6.57e-06
Hykk	-1.359	0.27238	-4.989	6.07e-07	1.63e-05
Ica1	1.444	0.47635	3.032	0.00243	0.0156
Icam1	2.064	0.35476	5.817	6e-09	2.86e-07
Icam2	-3.784	0.76466	-4.948	7.5e-07	1.94e-05
Icosl	1.768	0.31645	5.587	2.31e-08	9.37e-07
Id4	1.049	0.24173	4.339	1.43e-05	0.000232
Ier3	1.349	0.39909	3.38	0.000725	0.00602
Ifi27l2b	3.724	1.0615	3.509	0.000451	0.00407
Ifi30	1.442	0.22974	6.278	3.44e-10	2.17e-08
Ifi35	1.21	0.38703	3.125	0.00178	0.0122
Ifih1	3.549	1.13039	3.139	0.00169	0.0118
Ifitm3	1.066	0.3364	3.169	0.00153	0.0109
Ifitm7	2.326	0.7448	3.124	0.00179	0.0123
Igf1	-2.85	0.49551	-5.752	8.82e-09	3.95e-07
Igf2	-1.829	0.52835	-3.462	0.000537	0.00471
Igfbp2	1.094	0.27606	3.964	7.37e-05	0.000927
Igfbp4	-1.215	0.2776	-4.377	1.2e-05	0.000203
Igfbp5	-2.747	0.72745	-3.776	0.000159	0.00175
Igfbp6	1.904	0.62342	3.054	0.00226	0.0148
Igsf11	-2.062	0.27833	-7.41	1.27e-13	1.74e-11
Igsf21	-2.939	0.58399	-5.033	4.82e-07	1.35e-05
Ikzf1	-3.814	0.51247	-7.442	9.88e-14	1.37e-11
Il11ra1	-1.261	0.26633	-4.736	2.18e-06	4.74e-05
Il17re	1.384	0.53733	2.575	0.01	0.0469
Il22ra1	5.734	0.97417	5.886	3.95e-09	1.97e-07
Il6ra	2.33	0.56089	4.154	3.26e-05	0.00047
Ildr1	1.494	0.30269	4.937	7.92e-07	2.02e-05
Impa2	1.174	0.22615	5.19	2.11e-07	6.68e-06
Ina	1.678	0.50407	3.329	0.000871	0.00694
Inafm2	-1.251	0.32587	-3.838	0.000124	0.00142
Inhbc	2.649	0.9881	2.681	0.00733	0.037
Inpp5d	1.949	0.28397	6.862	6.78e-12	6.34e-10
Irak2	1.612	0.30456	5.293	1.2e-07	4.09e-06
Irak3	2.692	0.56852	4.735	2.19e-06	4.75e-05
Irs2	-1.326	0.2723	-4.871	1.11e-06	2.67e-05
Irs4	1.128	0.22615	4.988	6.1e-07	1.63e-05
Isl1	-1.855	0.43883	-4.226	2.38e-05	0.000361
Islr2	1.278	0.38907	3.286	0.00102	0.00782
Itga2b	-3.757	0.43162	-8.704	3.2e-18	1.09e-15
Itga3	1.239	0.21595	5.739	9.51e-09	4.21e-07
Itga4	-3.856	0.51099	-7.545	4.52e-14	6.81e-12
Itga6	1.093	0.27158	4.024	5.72e-05	0.000753
Itga7	2.594	0.4399	5.896	3.72e-09	1.89e-07
Itgal	2.191	0.77369	2.832	0.00463	0.0259
Itgb3	-2.074	0.31161	-6.656	2.82e-11	2.34e-09
Itgb4	1.801	0.35755	5.036	4.76e-07	1.34e-05
Itgb7	1.731	0.39829	4.346	1.38e-05	0.000226
Itm2a	-1.373	0.17123	-8.017	1.08e-15	2.14e-13
Itpk1	1.072	0.28962	3.702	0.000214	0.00223
Itpka	2.861	0.51759	5.528	3.23e-08	1.27e-06
Jade1	1.63	0.26582	6.134	8.59e-10	5.01e-08
Jade3	1.069	0.18146	5.892	3.81e-09	1.92e-07
Jag2	1.005	0.2138	4.701	2.59e-06	5.5e-05
Jam2	2.201	0.38131	5.771	7.87e-09	3.57e-07
Jdp2	-1.195	0.30271	-3.947	7.9e-05	0.000985
Jph2	-1.226	0.37441	-3.275	0.00106	0.00806
Kalrn	-1.648	0.27754	-5.937	2.91e-09	1.51e-07
Kank4	2.777	0.57122	4.862	1.16e-06	2.76e-05
Kank4os	2.981	0.93184	3.199	0.00138	0.00996
Kat2b	1.116	0.21204	5.264	1.41e-07	4.7e-06
Kazald1	-2.115	0.75233	-2.812	0.00493	0.0272
Kcna6	-1.686	0.52725	-3.197	0.00139	0.01
Kcnc4	2.042	0.58754	3.475	0.000511	0.00452
Kcnh3	2.623	0.52333	5.012	5.38e-07	1.48e-05
Kcnh6	2.273	0.72322	3.143	0.00167	0.0117
Kcnip2	1.707	0.42612	4.006	6.17e-05	0.0008
Kcnn4	-2.456	0.70215	-3.497	0.00047	0.00422
Kcnq5	-1.312	0.38659	-3.393	0.000692	0.0058
Kcns1	4.331	1.61426	2.683	0.0073	0.0368
Kdelc2	-1.289	0.28722	-4.488	7.19e-06	0.000131
Kdelr3	1.78	0.31436	5.662	1.5e-08	6.36e-07
Kdm5d	-2.96	0.59704	-4.958	7.13e-07	1.86e-05
Kel	-2.509	0.79781	-3.144	0.00166	0.0116
Khdc3	4.488	0.88249	5.085	3.68e-07	1.06e-05
Kif21b	-1.395	0.29976	-4.654	3.26e-06	6.73e-05
Kifc3	1.105	0.23773	4.648	3.35e-06	6.87e-05
Kirrel2	1.942	0.73831	2.631	0.00851	0.0417
Klb	4.349	0.55943	7.773	7.64e-15	1.33e-12
Klf1	-4.948	0.46726	-10.589	3.34e-26	2.95e-23
Klf17	5.062	1.77084	2.858	0.00426	0.0242
Klf2	1.822	0.47621	3.827	0.00013	0.00147
Klf4	1.538	0.29741	5.173	2.31e-07	7.23e-06
Klf5	1.221	0.29425	4.148	3.35e-05	0.00048
Klf9	1.907	0.25494	7.479	7.49e-14	1.09e-11
Klhl13	1.73	0.61273	2.824	0.00475	0.0264
Klhl34	-1.406	0.54332	-2.587	0.00967	0.0457
Klhl8	1.224	0.3017	4.057	4.97e-05	0.000668
Klk10	3.166	0.79073	4.004	6.23e-05	0.000806
Klrg2	2.329	0.61367	3.795	0.000148	0.00164
Kndc1	1.903	0.46116	4.126	3.69e-05	0.000518
Krt17	2.72	0.8338	3.262	0.00111	0.00836
Krt19	1.067	0.33233	3.21	0.00133	0.00965
Krt42	2.973	1.13587	2.618	0.00885	0.0429
Krt7	3.106	0.43444	7.15	8.7e-13	1.01e-10
Krtdap	3.464	1.1894	2.912	0.00359	0.0212
L1td1	2.138	0.4789	4.464	8.06e-06	0.000144
Lama1	3.266	0.30351	10.761	5.28e-27	4.91e-24
Lama3	2.341	0.46933	4.988	6.09e-07	1.63e-05
Lama4	-2.288	0.40835	-5.604	2.1e-08	8.68e-07
Lamb1	1.145	0.15329	7.47	8.02e-14	1.16e-11
Lamc1	1.235	0.22198	5.565	2.63e-08	1.05e-06
Lamc2	1.931	0.27815	6.944	3.81e-12	3.82e-10
Laptm5	1.133	0.33374	3.396	0.000685	0.00575
Lat	-2.081	0.45531	-4.57	4.87e-06	9.34e-05
Layn	-1.901	0.72112	-2.636	0.0084	0.0413
Lcp1	1.004	0.21831	4.597	4.28e-06	8.42e-05
Ldlrad4	1.57	0.523	3.002	0.00268	0.0169
Ldoc1	3.227	0.63242	5.102	3.36e-07	9.86e-06
Lgals2	1.732	0.54682	3.167	0.00154	0.0109
Lgals3	2.703	0.64359	4.2	2.67e-05	0.000399
Lgals9	2.801	0.46072	6.08	1.2e-09	6.78e-08
Lgi2	-1.212	0.40935	-2.961	0.00306	0.0187
Lgmn	2.086	0.18233	11.443	2.55e-30	4.27e-27
Lhx6	1.613	0.50988	3.163	0.00156	0.011
Lhx8	-5.293	2.02825	-2.61	0.00907	0.0436
Lif	1.437	0.40013	3.591	0.000329	0.00313
Lima1	1.375	0.20525	6.7	2.09e-11	1.76e-09
Lincenc1	2.423	0.69428	3.49	0.000483	0.00432
Liph	2.617	0.47901	5.464	4.66e-08	1.75e-06
Lipo1	1.777	0.29946	5.935	2.94e-09	1.52e-07
Lix1l	-1.182	0.3218	-3.673	0.00024	0.00244
Lmna	1.115	0.18784	5.934	2.95e-09	1.52e-07
Lmo2	-3.085	0.42281	-7.296	2.97e-13	3.74e-11
Lmo7	1.183	0.18702	6.325	2.54e-10	1.65e-08
Lmx1a	-2.186	0.79711	-2.742	0.0061	0.032
LOC100862015	5.087	1.96038	2.595	0.00946	0.0451
LOC101055863	5.313	1.93087	2.752	0.00593	0.0314
Lonrf3	1.336	0.46212	2.892	0.00383	0.0223
Loxl1	-2.973	0.45558	-6.526	6.75e-11	5.16e-09
Lpar5	2.969	0.7385	4.02	5.81e-05	0.000764
Lrmp	1.639	0.35787	4.58	4.65e-06	8.99e-05
Lrp1	-1.175	0.40897	-2.872	0.00408	0.0234
Lrp2	3.571	0.21651	16.493	4.09e-61	1.37e-57
Lrpap1	1.59	0.17168	9.261	2.03e-20	8.94e-18
Lrrc15	2.293	0.52476	4.369	1.25e-05	0.000209
Lrrc2	1.732	0.46952	3.689	0.000225	0.00233
Lrrc31	1.368	0.51833	2.639	0.00833	0.041
Lrrc34	1.586	0.4512	3.515	0.00044	0.00399
Lrrc38	2.385	0.51698	4.614	3.95e-06	7.89e-05
Lrrc3b	-1.442	0.51869	-2.78	0.00543	0.0294
Lrrc75b	-2.624	0.99892	-2.626	0.00863	0.0421
Lsp1	-1.193	0.32226	-3.7	0.000215	0.00224
Ltk	1.358	0.40489	3.355	0.000793	0.00646
Lum	-2.861	0.68957	-4.148	3.35e-05	0.00048
Lurap1l	1.368	0.33938	4.032	5.54e-05	0.000733
Ly6g6e	1.601	0.49978	3.204	0.00136	0.00984
Lyl1	-3.472	0.59985	-5.789	7.1e-09	3.28e-07
Lypd1	1.534	0.5013	3.06	0.00221	0.0146
Lypd3	4.606	1.70982	2.694	0.00707	0.0358
M1ap	1.696	0.5027	3.373	0.000743	0.00614
Mael	3.847	1.16797	3.294	0.000988	0.00766
Mafb	-1.413	0.4885	-2.892	0.00383	0.0223
Mageb16	2.034	0.71584	2.841	0.0045	0.0253
Magi3	-1.083	0.2144	-5.051	4.39e-07	1.25e-05
Mal2	1.662	0.46143	3.603	0.000315	0.00303
Man2b2	1.745	0.22469	7.766	8.12e-15	1.39e-12
Manba	1.746	0.38807	4.499	6.82e-06	0.000125
Map3k8	1.233	0.47649	2.589	0.00963	0.0456
Map6	2.445	0.56922	4.296	1.74e-05	0.000276
Map7	1.543	0.26215	5.886	3.95e-09	1.97e-07
Map7d2	1.063	0.35617	2.986	0.00283	0.0176
Mapk4	1.051	0.31985	3.285	0.00102	0.00783
Marcks	-1.061	0.21206	-5.001	5.7e-07	1.56e-05
Mast1	1.036	0.20589	5.033	4.83e-07	1.35e-05
Matk	1.3	0.49636	2.619	0.00883	0.0429
Matn1	-3.686	0.55661	-6.622	3.54e-11	2.88e-09
Mbnl3	1.839	0.3373	5.453	4.95e-08	1.85e-06
Mcam	1.547	0.33707	4.588	4.47e-06	8.71e-05
Mcf2	2.82	0.32995	8.548	1.25e-17	3.61e-15
Mecom	-1.862	0.53031	-3.511	0.000447	0.00404
Mef2c	-2.639	0.42473	-6.213	5.2e-10	3.21e-08
Meis1	-1.384	0.25412	-5.448	5.1e-08	1.89e-06
Meis2	-1.373	0.3393	-4.046	5.2e-05	0.000694
Mfap2	-1.941	0.38998	-4.978	6.43e-07	1.71e-05
Mfhas1	-1.223	0.32045	-3.815	0.000136	0.00153
Mfng	1.268	0.38478	3.295	0.000984	0.00764
Mfsd2a	1.616	0.51522	3.136	0.00171	0.0119
Mfsd2b	-1.711	0.37405	-4.576	4.75e-06	9.13e-05
Mfsd7c	1.112	0.34458	3.227	0.00125	0.00925
Mgat4a	1.158	0.30349	3.816	0.000135	0.00153
Mgst3	1.075	0.24171	4.446	8.75e-06	0.000154
Mhrt	-1.762	0.44949	-3.92	8.84e-05	0.00108
Mia2	4.298	0.70807	6.07	1.28e-09	7.13e-08
Mical2	1.368	0.26035	5.253	1.49e-07	4.95e-06
Micall2	-1.775	0.39396	-4.506	6.6e-06	0.000122
Mid1ip1	-1.515	0.29006	-5.223	1.76e-07	5.71e-06
Mir1199	1.846	0.66738	2.767	0.00566	0.0304
Mir135a-1	3.095	0.95678	3.235	0.00122	0.00902
Mir147	2.718	0.75567	3.597	0.000322	0.00308
Mir1902	-1.261	0.46109	-2.734	0.00625	0.0326
Mir1903	-1.89	0.47269	-3.999	6.35e-05	0.000818
Mir483	-2.913	0.99662	-2.923	0.00347	0.0206
Mir5113	-1.783	0.58368	-3.056	0.00225	0.0147
Mir675	-4.199	0.67086	-6.259	3.88e-10	2.43e-08
Mir6941	4.945	1.86918	2.646	0.00815	0.0404
Mir6999	-3.642	0.97635	-3.73	0.000191	0.00204
Mir7010	-4.45	1.68509	-2.641	0.00828	0.0408
Mir703	1.185	0.34014	3.484	0.000494	0.0044
Mir705	3.606	0.66484	5.425	5.81e-08	2.14e-06
Mir7080	-3.061	1.03366	-2.962	0.00306	0.0187
Misp	2.533	0.53941	4.696	2.65e-06	5.58e-05
Mitf	1.382	0.42639	3.24	0.0012	0.00891
Mkrn1	1.411	0.3168	4.455	8.38e-06	0.000149
Mkrn2os	2.942	0.67674	4.347	1.38e-05	0.000226
Mlkl	4.608	1.57831	2.92	0.0035	0.0208
Mlxipl	2.209	0.47222	4.678	2.9e-06	6.07e-05
Mmel1	1.776	0.49376	3.597	0.000322	0.00308
Mmp2	-1.779	0.29345	-6.061	1.36e-09	7.51e-08
Mmp25	1.048	0.23899	4.386	1.16e-05	0.000196
Mmp28	1.915	0.70707	2.709	0.00675	0.0347
Mn1	-1.568	0.43234	-3.627	0.000286	0.0028
Mocos	3.389	0.64321	5.269	1.37e-07	4.58e-06
Mok	1.516	0.37654	4.025	5.69e-05	0.000751
Morc1	2.192	0.71821	3.053	0.00227	0.0148
Mov10	1.693	0.25087	6.748	1.49e-11	1.3e-09
Mov10l1	2.204	0.71548	3.081	0.00206	0.0138
Mpeg1	5.068	1.70235	2.977	0.00291	0.018
Mpo	-5.08	1.69499	-2.997	0.00272	0.0171
Mpp2	-1.707	0.25317	-6.743	1.56e-11	1.35e-09
Mpzl2	1.508	0.25698	5.866	4.46e-09	2.2e-07
Mreg	2.234	0.49798	4.486	7.25e-06	0.000131
Mroh7	2.474	0.96394	2.566	0.0103	0.0478
Ms4a10	5.485	2.01365	2.724	0.00646	0.0335
Msln	5.628	1.51577	3.713	0.000205	0.00216
Msx2	-1.227	0.37256	-3.295	0.000986	0.00764
Mt1	2.4	0.27258	8.806	1.3e-18	4.95e-16
Mt2	2.652	0.30716	8.633	6e-18	1.86e-15
Mt3	5.287	1.54768	3.416	0.000636	0.00542
Mt4	3.718	1.25618	2.96	0.00308	0.0188
Mtap7d3	1.029	0.22195	4.636	3.55e-06	7.18e-05
Mtmr10	1.022	0.17615	5.804	6.47e-09	3.06e-07
Mttp	2.223	0.28808	7.716	1.2e-14	1.98e-12
Mtus2	1.818	0.31422	5.786	7.21e-09	3.33e-07
Muc1	1.536	0.42539	3.611	0.000306	0.00295
Muc13	5.656	0.68584	8.247	1.63e-16	3.64e-14
Mvp	2.104	0.25308	8.315	9.17e-17	2.22e-14
Mxra8	-1.292	0.2162	-5.976	2.29e-09	1.24e-07
Mybl2	1.205	0.28253	4.264	2.01e-05	0.000315
Mybpc2	1.625	0.62778	2.589	0.00964	0.0456
Myct1	-4.384	1.66025	-2.641	0.00827	0.0408
Myh13	1.885	0.72896	2.586	0.00971	0.0459
Myh3	2.536	0.67578	3.752	0.000175	0.0019
Myh7	-1.808	0.4262	-4.243	2.2e-05	0.00034
Mylpf	2.227	0.74689	2.981	0.00287	0.0179
Myo15	-3.272	0.72379	-4.521	6.15e-06	0.000114
Myo1d	1.298	0.29925	4.339	1.43e-05	0.000232
Myo1f	4.282	1.53406	2.791	0.00526	0.0286
Myo5b	2.132	0.30407	7.011	2.36e-12	2.48e-10
Myo6	1.538	0.27871	5.517	3.45e-08	1.34e-06
Myo7a	1.411	0.28196	5.003	5.65e-07	1.55e-05
Myof	2.053	0.30529	6.723	1.77e-11	1.52e-09
Myom3	4.42	1.24372	3.554	0.00038	0.00352
Myzap	-1.639	0.46143	-3.553	0.000381	0.00353
N4bp3	1.342	0.27441	4.892	1e-06	2.46e-05
Naa11	3.139	0.81063	3.872	0.000108	0.00126
Naaa	2.099	0.38004	5.523	3.33e-08	1.3e-06
Nags	4.944	1.8262	2.707	0.00678	0.0348
Naip5	1.891	0.6182	3.058	0.00223	0.0146
Naip7	1.945	0.67172	2.896	0.00378	0.0221
Nanog	2.136	0.615	3.474	0.000513	0.00453
Nav2	1.063	0.18867	5.636	1.74e-08	7.25e-07
Nbl1	1.12	0.42898	2.61	0.00904	0.0436
Ncald	-2.009	0.57693	-3.483	0.000496	0.00441
Ncam1	-1.283	0.40991	-3.129	0.00176	0.0121
Ncan	2.024	0.48267	4.194	2.74e-05	0.000406
Ncf2	2.181	0.70128	3.111	0.00187	0.0127
Nckap1l	2.513	0.54331	4.626	3.73e-06	7.53e-05
Ncmap	2.31	0.81953	2.818	0.00483	0.0267
Ndrg4	1.006	0.21885	4.596	4.31e-06	8.45e-05
Necab1	2.613	0.76572	3.412	0.000644	0.00547
Nefh	2.293	0.37026	6.192	5.94e-10	3.58e-08
Neurl3	4.115	0.97832	4.207	2.59e-05	0.000389
Neurod1	1.712	0.59382	2.884	0.00393	0.0227
Nexn	-1.131	0.24274	-4.661	3.15e-06	6.55e-05
Nfasc	1.565	0.487	3.214	0.00131	0.00957
Nfatc2ip	1.066	0.19906	5.358	8.43e-08	2.96e-06
Nfatc4	-1.129	0.27568	-4.094	4.25e-05	0.000588
Nfe2	-4.275	0.54176	-7.89	3.01e-15	5.48e-13
Nfkbiz	1.532	0.32171	4.763	1.9e-06	4.23e-05
Nhsl2	-1.343	0.41212	-3.26	0.00112	0.00842
Nid2	1.118	0.17178	6.507	7.67e-11	5.7e-09
Nkain4	3.279	0.80765	4.06	4.9e-05	0.000662
Nkx2-3	-2.096	0.71163	-2.945	0.00323	0.0195
Nkx2-4	4.953	1.7843	2.776	0.0055	0.0297
Nkx2-5	-2.165	0.61422	-3.525	0.000424	0.00386
Nkx2-9	2.406	0.54302	4.431	9.39e-06	0.000164
Nlrc4	2.537	0.76468	3.318	0.000908	0.0072
Nlrp14	4.493	1.76184	2.55	0.0108	0.0494
Nlrp4a	5.879	1.77663	3.309	0.000936	0.00736
Nlrp4c	4.904	1.65242	2.968	0.003	0.0184
Nlrp4f	6.578	1.17458	5.6	2.14e-08	8.83e-07
Nlrp9b	2.7	0.83326	3.24	0.00119	0.00891
Nmnat2	2.073	0.2933	7.069	1.56e-12	1.72e-10
Nmrk1	1.133	0.36147	3.134	0.00172	0.0119
Nod1	2.581	0.31618	8.162	3.29e-16	7.14e-14
Nodal	1.804	0.36306	4.97	6.71e-07	1.77e-05
Nol4l	-1.478	0.24528	-6.026	1.68e-09	9.24e-08
Nos1	1.374	0.37357	3.679	0.000234	0.0024
Nos2	3.257	1.10101	2.958	0.0031	0.0189
Nos3	-2.401	0.52338	-4.587	4.5e-06	8.75e-05
Nostrin	3.248	0.65782	4.937	7.92e-07	2.02e-05
Notch4	1.09	0.32026	3.402	0.000669	0.00563
Noxred1	1.316	0.49978	2.633	0.00848	0.0416
Npat	-1.196	0.12012	-9.957	2.36e-23	1.36e-20
Npl	2.739	0.35252	7.77	7.86e-15	1.36e-12
Nppb	3.669	1.07522	3.412	0.000645	0.00548
Npr1	1.02	0.24641	4.14	3.48e-05	0.000494
Npr2	-1.516	0.36213	-4.186	2.84e-05	0.000419
Npr3	-2.657	0.54129	-4.909	9.14e-07	2.29e-05
Nqo1	3.402	0.44016	7.73	1.08e-14	1.8e-12
Nr0b1	3.209	0.73248	4.381	1.18e-05	0.0002
Nr1d2	1.253	0.19543	6.41	1.45e-10	9.96e-09
Nr1h5	-6.387	1.11598	-5.723	1.04e-08	4.59e-07
Nr5a2	2.097	0.43736	4.794	1.64e-06	3.71e-05
Nrcam	1.823	0.41929	4.348	1.37e-05	0.000226
Nrg2	2.474	0.79269	3.122	0.0018	0.0123
Nrgn	-1.302	0.46715	-2.787	0.00532	0.0289
Nrip3	-1.849	0.31987	-5.779	7.49e-09	3.44e-07
Nrk	2.047	0.39892	5.133	2.86e-07	8.6e-06
Nrp1	-1.672	0.28653	-5.836	5.34e-09	2.57e-07
Nt5e	1.504	0.44987	3.343	0.000828	0.00666
Ntn1	1.29	0.32798	3.933	8.39e-05	0.00103
Ntn3	-1.012	0.30784	-3.287	0.00101	0.0078
Nuggc	3.139	1.10092	2.852	0.00435	0.0246
Nup62cl	1.329	0.3556	3.738	0.000185	0.00198
Nupr1	3.595	0.5071	7.09	1.34e-12	1.5e-10
Nwd1	3.197	1.05075	3.042	0.00235	0.0153
Nxf7	2.498	0.2797	8.929	4.28e-19	1.67e-16
Nxt2	1.646	0.22075	7.456	8.89e-14	1.27e-11
Nynrin	-1.157	0.2391	-4.84	1.3e-06	3.05e-05
Oas1a	2.965	0.55129	5.379	7.49e-08	2.67e-06
Oas1c	3.229	0.66983	4.821	1.43e-06	3.31e-05
Oas1g	2.65	0.6293	4.21	2.55e-05	0.000384
Oas2	2.738	1.01127	2.708	0.00677	0.0348
Oas3	1.799	0.59282	3.034	0.00241	0.0156
Oasl2	1.859	0.64015	2.904	0.00369	0.0216
Obscn	-2.971	0.74939	-3.964	7.36e-05	0.000926
Oit3	-1.703	0.6521	-2.612	0.009	0.0435
Olig1	2.133	0.45367	4.701	2.59e-06	5.49e-05
Olig2	2.737	0.6858	3.992	6.56e-05	0.00084
Olr1	8.487	1.70037	4.991	6.01e-07	1.62e-05
Ooep	2.882	0.84415	3.414	0.000639	0.00544
Osm	4.542	1.73007	2.625	0.00866	0.0422
Ostf1	1.28	0.29453	4.346	1.39e-05	0.000226
Otop1	4.474	1.62837	2.748	0.006	0.0317
Ott	4.934	1.90229	2.594	0.00949	0.0451
Otud1	1.413	0.32201	4.39	1.14e-05	0.000193
Otud6a	5.276	1.59737	3.303	0.000957	0.00748
Ovol1	2.101	0.72904	2.882	0.00395	0.0228
Oxct2b	3.359	1.25619	2.674	0.00751	0.0377
P2rx1	-4.567	0.82192	-5.556	2.76e-08	1.1e-06
P2ry1	-2.669	0.3709	-7.197	6.14e-13	7.24e-11
P2ry6	-3.795	1.32601	-2.862	0.00421	0.024
Padi2	1.364	0.4596	2.967	0.00301	0.0185
Padi3	-1.122	0.30626	-3.662	0.00025	0.00253
Pak6	2.293	0.46845	4.895	9.82e-07	2.42e-05
Palm3	1.148	0.19812	5.797	6.76e-09	3.18e-07
Panct2	1.459	0.36581	3.989	6.65e-05	0.000848
Papl	1.569	0.54492	2.879	0.00398	0.023
Parp12	1.69	0.41976	4.027	5.66e-05	0.000747
Parp14	1.365	0.37032	3.686	0.000228	0.00235
Parp9	1.273	0.27808	4.577	4.71e-06	9.08e-05
Parva	-1.096	0.29591	-3.705	0.000212	0.00222
Patl2	3.613	0.56168	6.433	1.25e-10	8.77e-09
Pax9	-3.754	0.79876	-4.7	2.6e-06	5.5e-05
Pbx1	-1.016	0.3016	-3.368	0.000758	0.00623
Pcdhac2	-1.006	0.37295	-2.698	0.00698	0.0355
Pced1b	1.014	0.2441	4.153	3.28e-05	0.000472
Pcnxl2	1.64	0.60485	2.712	0.0067	0.0345
Pcsk1n	1.399	0.2734	5.116	3.11e-07	9.27e-06
Pcsk6	2.05	0.39642	5.172	2.31e-07	7.24e-06
Pcsk9	-1.101	0.37864	-2.908	0.00363	0.0214
Pdcl2	2.265	0.75089	3.016	0.00256	0.0163
Pde1b	1.434	0.25073	5.72	1.07e-08	4.68e-07
Pde4c	-2.012	0.54543	-3.689	0.000225	0.00233
Pde8a	1.829	0.47055	3.886	0.000102	0.00121
Pdgfa	1.082	0.2477	4.368	1.25e-05	0.000209
Pdgfrb	-2.153	0.39004	-5.519	3.41e-08	1.33e-06
Pdlim1	1.591	0.22987	6.923	4.42e-12	4.32e-10
Pdlim2	1.078	0.37471	2.878	0.004	0.0231
Pdzd3	3.15	0.58345	5.399	6.72e-08	2.43e-06
Pdzd4	1.515	0.3126	4.847	1.25e-06	2.95e-05
Peak1	-1.627	0.26597	-6.115	9.63e-10	5.52e-08
Pfkfb4	-1.643	0.29888	-5.498	3.84e-08	1.47e-06
Pga5	3.702	0.5529	6.696	2.14e-11	1.79e-09
Pgc	1.683	0.50229	3.352	0.000804	0.00652
Pgf	-1.476	0.34854	-4.235	2.29e-05	0.00035
Pgm5	-2.924	0.90002	-3.249	0.00116	0.00868
Phactr1	1.058	0.40568	2.609	0.00908	0.0436
Phactr2	-1.192	0.39256	-3.037	0.00239	0.0155
Phactr3	1.764	0.61466	2.869	0.00412	0.0236
Phf11d	2.879	0.5528	5.208	1.91e-07	6.17e-06
Phf19	1.683	0.53426	3.15	0.00164	0.0115
Phlda1	-1.424	0.23616	-6.029	1.65e-09	9.09e-08
Phldb3	1.924	0.63747	3.017	0.00255	0.0163
Phyhd1	-1.008	0.33679	-2.992	0.00278	0.0174
Phyhipl	1.43	0.35618	4.015	5.94e-05	0.000777
Pianp	1.789	0.46452	3.851	0.000118	0.00136
Pih1d2	-1.24	0.47738	-2.597	0.0094	0.0448
Pik3cd	1.294	0.25767	5.024	5.07e-07	1.41e-05
Pik3r5	2.366	0.70926	3.336	0.000849	0.0068
Pim2	1.236	0.44372	2.787	0.00533	0.0289
Pipox	2.105	0.40274	5.227	1.72e-07	5.6e-06
Pir	1.325	0.36088	3.672	0.00024	0.00244
Pitx1	-4.454	0.44521	-10.005	1.45e-23	8.69e-21
Piwil2	2.005	0.52849	3.793	0.000149	0.00165
Pkhd1l1	-3.346	0.65398	-5.117	3.1e-07	9.26e-06
Pknox2	-1.102	0.42202	-2.612	0.00901	0.0435
Pkp3	1.316	0.27092	4.856	1.2e-06	2.85e-05
Pla1a	1.004	0.36063	2.784	0.00537	0.0291
Pla2g10	1.786	0.60927	2.932	0.00337	0.0202
Pla2g12b	4.316	0.58485	7.379	1.59e-13	2.1e-11
Pla2g1b	2.739	0.77987	3.513	0.000444	0.00402
Pla2g4e	2.789	0.56135	4.969	6.73e-07	1.77e-05
Pla2g4f	5.563	1.70476	3.263	0.0011	0.00834
Plac9b	2.215	0.83479	2.653	0.00798	0.0397
Platr10	2.269	0.62425	3.635	0.000278	0.00274
Platr17	2.271	0.56972	3.985	6.74e-05	0.000858
Platr21	1.389	0.4569	3.04	0.00237	0.0154
Platr22	1.788	0.68285	2.619	0.00883	0.0429
Platr4	1.453	0.5414	2.683	0.0073	0.0368
Platr7	2.666	0.70606	3.775	0.00016	0.00175
Plaur	2.121	0.37762	5.617	1.95e-08	8.07e-07
Plbd1	3.71	0.61654	6.017	1.77e-09	9.7e-08
Plcb2	-1.343	0.45052	-2.981	0.00287	0.0179
Plcg2	1.066	0.29325	3.636	0.000277	0.00273
Plekha4	1.936	0.4036	4.796	1.62e-06	3.68e-05
Plekhd1	1.662	0.4037	4.117	3.83e-05	0.000536
Plekhf2	1.184	0.2282	5.186	2.15e-07	6.77e-06
Plekhg5	1.283	0.24334	5.274	1.33e-07	4.48e-06
Plk3	2.204	0.5296	4.161	3.17e-05	0.000459
Plk5	3.146	0.46538	6.76	1.38e-11	1.23e-09
Pllp	1.732	0.62047	2.791	0.00525	0.0286
Pls1	1.44	0.24524	5.871	4.33e-09	2.14e-07
Pltp	1.279	0.28046	4.562	5.07e-06	9.67e-05
Plxdc1	1.68	0.62897	2.671	0.00755	0.0379
Plxnc1	-1.585	0.41135	-3.852	0.000117	0.00135
Plxnd1	-1.026	0.34163	-3.004	0.00266	0.0168
Pmepa1	1.239	0.35289	3.51	0.000448	0.00405
Pml	1.031	0.25369	4.065	4.8e-05	0.000651
Pmm1	1.054	0.40309	2.616	0.0089	0.0431
Pmp22	-1.109	0.20545	-5.399	6.7e-08	2.43e-06
Pnma5	3.115	0.49891	6.244	4.27e-10	2.67e-08
Pnpla3	1.624	0.36998	4.39	1.14e-05	0.000193
Podn	1.235	0.39745	3.108	0.00189	0.0128
Pof1b	1.318	0.45337	2.908	0.00364	0.0214
Polr3gl	-1.003	0.32522	-3.085	0.00203	0.0136
Popdc2	-3.411	0.695	-4.908	9.21e-07	2.3e-05
Postn	-3.232	0.4087	-7.909	2.6e-15	4.79e-13
Pou2f3	2.288	0.48281	4.738	2.15e-06	4.71e-05
Pou3f1	1.564	0.54175	2.886	0.0039	0.0226
Pou3f2	2.753	1.07468	2.562	0.0104	0.0482
Pou4f1	1.268	0.45136	2.809	0.00497	0.0273
Pou4f2	3.183	1.13181	2.812	0.00492	0.0271
Pou5f1	1.667	0.49143	3.392	0.000693	0.0058
Ppapdc3	-1.167	0.44498	-2.623	0.0087	0.0424
Pparg	3.186	1.04072	3.062	0.0022	0.0145
Ppef2	3.308	0.85049	3.89	0.0001	0.00119
Ppfia3	1.059	0.29294	3.617	0.000299	0.00291
Ppfibp2	1.169	0.18331	6.375	1.82e-10	1.22e-08
Ppic	-1.211	0.17337	-6.988	2.79e-12	2.88e-10
Ppl	1.4	0.35738	3.917	8.96e-05	0.00109
Ppm1k	1.233	0.30629	4.027	5.65e-05	0.000747
Ppp1r14d	4.45	1.58788	2.803	0.00507	0.0278
Ppp1r3b	-1.198	0.39486	-3.034	0.00241	0.0156
Ppp1r3c	-2.125	0.59505	-3.571	0.000355	0.00333
Ppp1r3d	-1.747	0.58673	-2.977	0.00291	0.018
Ppp2r1b	-1.097	0.08362	-13.123	2.43e-39	5.8e-36
Ppp2r2c	2.225	0.33936	6.558	5.47e-11	4.28e-09
Pramef12	2.691	0.40748	6.603	4.03e-11	3.23e-09
Pramef25	4.811	1.76205	2.731	0.00632	0.0329
Pramel1	4.128	1.16123	3.554	0.000379	0.00351
Pramel7	6.024	2.0914	2.88	0.00397	0.0229
Prdm16	2.897	0.46719	6.201	5.61e-10	3.41e-08
Prdm6	-1.086	0.27224	-3.989	6.64e-05	0.000848
Prex2	1.093	0.28821	3.793	0.000149	0.00165
Prkar2b	-3.125	0.33994	-9.192	3.87e-20	1.66e-17
Prkca	-1.294	0.28166	-4.593	4.37e-06	8.56e-05
Prkcg	1.966	0.49714	3.955	7.67e-05	0.000959
Prkcz	1.111	0.24704	4.496	6.93e-06	0.000127
Prkg1	-1.277	0.46846	-2.726	0.00642	0.0333
Prl2a1	4.184	1.60584	2.606	0.00917	0.044
Prlr	1.146	0.29106	3.937	8.26e-05	0.00102
Prmt8	3.45	1.2213	2.825	0.00473	0.0263
Proc	2.613	0.76478	3.417	0.000633	0.00541
Procr	1.798	0.43254	4.156	3.23e-05	0.000467
Prodh2	4.9	1.84076	2.662	0.00776	0.0388
Prom2	1.259	0.49134	2.562	0.0104	0.0482
Prox1	-1.28	0.49857	-2.566	0.0103	0.0478
Prr15l	1.233	0.4828	2.554	0.0106	0.049
Prr23a3	3.221	0.46855	6.874	6.23e-12	5.99e-10
Prrg1	-1.475	0.48533	-3.039	0.00237	0.0154
Prrg4	1.11	0.24619	4.509	6.5e-06	0.00012
Prrt2	-1.656	0.42413	-3.904	9.48e-05	0.00114
Prrt3	2.335	0.37048	6.304	2.91e-10	1.86e-08
Prrt4	-1.312	0.46729	-2.808	0.00498	0.0274
Prrx2	-2.045	0.34384	-5.947	2.73e-09	1.43e-07
Prss12	1.099	0.22229	4.945	7.62e-07	1.96e-05
Prss57	2.134	0.51346	4.156	3.23e-05	0.000467
Prtg	-1.116	0.31745	-3.514	0.000441	0.004
Prune2	1.635	0.26648	6.135	8.53e-10	5.01e-08
Psd4	1.823	0.5233	3.485	0.000493	0.0044
Psmb9	1.812	0.61744	2.934	0.00334	0.02
Ptch2	1.345	0.42769	3.145	0.00166	0.0116
Ptgfr	-3.527	0.70785	-4.983	6.27e-07	1.67e-05
Ptgs2	2.896	0.58848	4.921	8.59e-07	2.17e-05
Pth1r	1.164	0.18781	6.198	5.73e-10	3.47e-08
Ptk6	6.243	1.97896	3.155	0.00161	0.0113
Ptpn3	1.295	0.2662	4.866	1.14e-06	2.72e-05
Ptpn7	-2.87	0.73781	-3.89	0.0001	0.00119
Ptprb	-1.386	0.46757	-2.965	0.00302	0.0185
Ptpre	-1.974	0.34313	-5.754	8.73e-09	3.93e-07
Ptprv	-1.267	0.42516	-2.979	0.00289	0.0179
Pts	-1.59	0.20539	-7.74	9.94e-15	1.68e-12
Pvr	1.149	0.23829	4.822	1.42e-06	3.3e-05
Pycard	1.047	0.37829	2.769	0.00563	0.0303
Pyy	-3.112	0.98832	-3.149	0.00164	0.0115
Qpct	1.584	0.59627	2.657	0.00789	0.0393
Rab11fip5	2.567	0.23613	10.873	1.55e-27	1.73e-24
Rab17	1.312	0.50845	2.581	0.00986	0.0463
Rab27a	1.272	0.22791	5.582	2.38e-08	9.61e-07
Rab27b	-2.569	0.63258	-4.061	4.88e-05	0.000659
Rab29	1.05	0.31084	3.377	0.000732	0.00607
Ramp1	-5.129	1.87604	-2.734	0.00625	0.0326
Ramp2	-1.59	0.36564	-4.349	1.37e-05	0.000226
Ramp3	2.261	0.46432	4.869	1.12e-06	2.69e-05
Rap1gap	2.314	0.29523	7.839	4.52e-15	8.05e-13
Rarb	-1.145	0.4335	-2.641	0.00828	0.0408
Rasa3	-1.38	0.31597	-4.369	1.25e-05	0.000209
Rasal1	1.02	0.31959	3.191	0.00142	0.0102
Rasd1	1.366	0.44738	3.052	0.00227	0.0148
Rasd2	1.75	0.46834	3.736	0.000187	0.002
Rasgef1a	1.835	0.39939	4.594	4.34e-06	8.5e-05
Rassf2	-1.022	0.34595	-2.954	0.00314	0.0191
Rassf4	1.182	0.38487	3.072	0.00213	0.0142
Rbm44	1.945	0.58925	3.301	0.000963	0.00751
Rbm47	1.806	0.29346	6.155	7.51e-10	4.47e-08
Rbms3	-1.16	0.44163	-2.627	0.00862	0.0421
Rbmxl2	2.329	0.81604	2.855	0.00431	0.0244
Rbp4	2.09	0.28728	7.276	3.43e-13	4.22e-11
Rcn2	-1.23	0.13984	-8.796	1.42e-18	5.17e-16
Rcsd1	-1.854	0.49714	-3.73	0.000192	0.00204
Rdh10	1.712	0.21763	7.866	3.65e-15	6.58e-13
Rdx	-1.13	0.09385	-12.039	2.21e-33	4.12e-30
Reg2	4.531	1.58536	2.858	0.00426	0.0242
Reln	-3.35	0.42191	-7.94	2.02e-15	3.75e-13
Rem1	-2.369	0.71028	-3.336	0.00085	0.00681
Rex2	2.114	0.69131	3.059	0.00222	0.0146
Rftn2	-1.841	0.4733	-3.891	0.0001	0.00119
Rfx2	1.465	0.26435	5.543	2.98e-08	1.18e-06
Rgs5	-1.807	0.37875	-4.772	1.83e-06	4.08e-05
Rgs8	2.163	0.44364	4.874	1.09e-06	2.64e-05
Rgs9	1.159	0.41152	2.817	0.00485	0.0268
Rgs9bp	-1.383	0.46083	-3.001	0.00269	0.0169
Rhobtb1	-1.348	0.34639	-3.89	0.0001	0.00119
Rhoj	-2.808	0.50856	-5.522	3.35e-08	1.31e-06
Rhox6	2.695	0.82515	3.267	0.00109	0.00825
Rhox9	2.464	0.87247	2.824	0.00474	0.0264
Rhpn2	1.609	0.50067	3.215	0.00131	0.00955
Rimkla	1.88	0.36155	5.199	2.01e-07	6.39e-06
Rims1	1.778	0.54674	3.252	0.00115	0.00859
Rims3	1.403	0.44083	3.182	0.00146	0.0105
Rinl	1.97	0.44169	4.46	8.2e-06	0.000146
Rlbp1	2.593	0.61008	4.249	2.14e-05	0.000332
Rnase4	1.075	0.32405	3.318	0.000907	0.00719
Rnd1	1.542	0.38959	3.957	7.6e-05	0.000951
Rnd2	-1.476	0.25491	-5.788	7.1e-09	3.28e-07
Rnf122	-1.112	0.24496	-4.539	5.65e-06	0.000106
Rnf125	2.221	0.46422	4.784	1.72e-06	3.87e-05
Rnf157	-1.173	0.41745	-2.81	0.00495	0.0272
Rnf17	1.754	0.30242	5.801	6.61e-09	3.12e-07
Rnf39	2.762	0.67879	4.07	4.71e-05	0.000642
Rnft2	-1.462	0.36973	-3.954	7.68e-05	0.00096
Robo2	-2.454	0.51937	-4.725	2.31e-06	4.96e-05
Rpl10l	2.624	0.95586	2.745	0.00605	0.0318
Rpl39l	2.754	0.79168	3.478	0.000505	0.00448
Rpp25	1.282	0.32056	3.999	6.35e-05	0.000818
Rps4l	1.36	0.30386	4.477	7.57e-06	0.000136
Rps6ka4	1.225	0.21773	5.626	1.84e-08	7.66e-07
Rsad2	3.235	0.84793	3.815	0.000136	0.00153
Rspo3	-1.524	0.3282	-4.644	3.42e-06	6.98e-05
Rtn1	1.706	0.38788	4.397	1.1e-05	0.000187
Rubie	-1.898	0.58326	-3.254	0.00114	0.00854
Rundc3a	1.311	0.27087	4.838	1.31e-06	3.08e-05
Runx1	-2.055	0.32598	-6.303	2.93e-10	1.86e-08
Runx1t1	-1.445	0.37294	-3.875	0.000107	0.00125
S100a13	1.12	0.43195	2.592	0.00953	0.0453
S100a6	1.444	0.38227	3.777	0.000159	0.00174
S100g	4.233	0.40796	10.376	3.2e-25	2.33e-22
Saa3	2.314	0.7276	3.181	0.00147	0.0105
Samd14	-1.735	0.41863	-4.145	3.4e-05	0.000486
Sapcd1	-2.175	0.42875	-5.073	3.93e-07	1.13e-05
Sarm1	1.017	0.3846	2.644	0.00819	0.0405
Sbsn	2.597	0.47698	5.445	5.19e-08	1.92e-06
Sbspon	4.769	1.73427	2.75	0.00597	0.0315
Scaper	-1.182	0.30043	-3.936	8.29e-05	0.00102
Scara3	-2.59	0.70662	-3.665	0.000248	0.00251
Scara5	1.242	0.40651	3.056	0.00224	0.0147
Scarf1	-1.554	0.52166	-2.978	0.0029	0.018
Scn3b	2.729	0.57697	4.73	2.24e-06	4.84e-05
Scn5a	1.354	0.46399	2.918	0.00353	0.0209
Scrn1	1.339	0.405	3.305	0.00095	0.00744
Sct	3.647	0.57616	6.33	2.46e-10	1.62e-08
Scube2	-1.71	0.4563	-3.748	0.000179	0.00192
Sdc3	-1.3	0.34299	-3.789	0.000151	0.00167
Sdc4	1.56	0.30877	5.053	4.35e-07	1.24e-05
Sdhd	-1.039	0.11947	-8.694	3.5e-18	1.17e-15
Sdk2	-2.241	0.54158	-4.137	3.52e-05	0.000497
Sdpr	-3.695	0.80229	-4.606	4.11e-06	8.14e-05
Sdr42e1	2.097	0.66249	3.166	0.00155	0.011
Sec1	2.199	0.48427	4.542	5.58e-06	0.000105
Sec24d	1.466	0.21711	6.754	1.44e-11	1.27e-09
Sema3e	1.032	0.36283	2.845	0.00444	0.025
Sema4b	1.351	0.22757	5.935	2.94e-09	1.52e-07
Sema4d	1.235	0.20957	5.895	3.75e-09	1.9e-07
Sema4f	2.16	0.4676	4.62	3.84e-06	7.71e-05
Senp7	-1.233	0.28679	-4.301	1.7e-05	0.000272
2022-09-01	1.889	0.58836	3.211	0.00132	0.00963
Serpina3m	2.23	0.84111	2.652	0.00801	0.0398
Serpinb6c	3.93	0.71053	5.531	3.19e-08	1.26e-06
Serpinb9b	2.895	0.70298	4.117	3.83e-05	0.000536
Serpinb9d	5.338	1.35566	3.937	8.24e-05	0.00102
Serpinb9f	4.536	1.12411	4.036	5.45e-05	0.000723
Serpinb9g	4.535	1.16566	3.89	0.0001	0.00119
Serpine1	3.057	0.43374	7.048	1.81e-12	1.98e-10
Serpinf2	2.624	0.61983	4.233	2.3e-05	0.000353
Serpini1	1.646	0.4443	3.705	0.000211	0.00221
Sertad4	-1.697	0.22189	-7.649	2.03e-14	3.18e-12
Sez6	1.755	0.67405	2.603	0.00923	0.0442
Sfmbt2	2.226	0.44588	4.993	5.94e-07	1.61e-05
Sfn	1.541	0.34797	4.429	9.45e-06	0.000165
Sfrp4	1.689	0.56787	2.975	0.00293	0.0181
Sgk1	1.348	0.25475	5.29	1.22e-07	4.16e-06
Sgk2	4.824	1.04833	4.602	4.18e-06	8.27e-05
Sgpp2	2.08	0.62997	3.303	0.000958	0.00748
Sh2d4b	2.543	0.60142	4.229	2.35e-05	0.000359
Sh3gl2	1.416	0.33075	4.282	1.85e-05	0.000293
Sh3gl3	2.025	0.39592	5.115	3.13e-07	9.3e-06
Sh3tc1	1.611	0.27086	5.946	2.74e-09	1.43e-07
Sh3tc2	2.121	0.5423	3.912	9.16e-05	0.00111
Shank3	-1.363	0.31142	-4.378	1.2e-05	0.000203
Shtn1	1.316	0.3159	4.165	3.11e-05	0.000452
Siah2	-1.196	0.31321	-3.82	0.000134	0.00151
Sigirr	1.575	0.27638	5.699	1.21e-08	5.21e-07
Six5	-1.015	0.28163	-3.602	0.000315	0.00303
Six6	6.123	1.80075	3.4	0.000673	0.00567
Slc14a1	-3.33	1.07101	-3.109	0.00188	0.0127
Slc15a1	2.189	0.61243	3.574	0.000352	0.00331
Slc16a3	-1.683	0.30526	-5.514	3.51e-08	1.36e-06
Slc17a9	1.747	0.30254	5.773	7.77e-09	3.55e-07
Slc18a2	-2.019	0.34359	-5.877	4.18e-09	2.07e-07
Slc1a3	-1.073	0.22625	-4.741	2.13e-06	4.66e-05
Slc22a7	2.015	0.57074	3.53	0.000416	0.0038
Slc23a1	2.045	0.24193	8.454	2.82e-17	7.37e-15
Slc23a3	3.44	0.79126	4.347	1.38e-05	0.000226
Slc24a1	2.048	0.7433	2.755	0.00587	0.0311
Slc25a12	1.069	0.31309	3.413	0.000642	0.00546
Slc25a20	1.025	0.26661	3.846	0.00012	0.00138
Slc25a31	2.606	0.98512	2.645	0.00817	0.0404
Slc25a37	-2.138	0.26486	-8.072	6.93e-16	1.42e-13
Slc25a45	2.587	0.83618	3.094	0.00198	0.0133
Slc26a2	1.065	0.24795	4.295	1.75e-05	0.000278
Slc28a1	3.074	0.5385	5.709	1.14e-08	4.95e-07
Slc29a4	1.206	0.20856	5.781	7.45e-09	3.42e-07
Slc2a1	-1.29	0.23586	-5.468	4.56e-08	1.72e-06
Slc30a10	-5.058	0.52041	-9.719	2.49e-22	1.26e-19
Slc30a3	-1.158	0.44307	-2.613	0.00898	0.0434
Slc32a1	-5.616	0.69615	-8.067	7.19e-16	1.45e-13
Slc34a2	3.48	0.5105	6.817	9.29e-12	8.36e-10
Slc34a3	2.743	0.99733	2.75	0.00596	0.0315
Slc37a1	1.777	0.39223	4.53	5.91e-06	0.000111
Slc37a2	2.054	0.47246	4.347	1.38e-05	0.000226
Slc38a5	-2.087	0.37492	-5.567	2.59e-08	1.04e-06
Slc39a14	1.042	0.22389	4.655	3.25e-06	6.72e-05
Slc39a4	1.62	0.30118	5.379	7.48e-08	2.67e-06
Slc41a2	2.028	0.78652	2.578	0.00994	0.0466
Slc43a1	-1.333	0.21398	-6.232	4.61e-10	2.86e-08
Slc43a3	-1.353	0.22616	-5.982	2.2e-09	1.2e-07
Slc44a3	2.877	0.62875	4.576	4.73e-06	9.11e-05
Slc44a4	1.48	0.27912	5.301	1.15e-07	3.93e-06
Slc45a1	1.975	0.51489	3.835	0.000126	0.00143
Slc45a3	1.927	0.43125	4.469	7.86e-06	0.000141
Slc46a3	-1.096	0.32971	-3.323	0.000889	0.00707
Slc4a11	1.908	0.32776	5.821	5.85e-09	2.8e-07
Slc4a5	1.447	0.43257	3.346	0.00082	0.00662
Slc4a8	1.073	0.25553	4.198	2.69e-05	0.0004
Slc52a3	2.028	0.50076	4.049	5.14e-05	0.000689
Slc5a1	3.091	0.85648	3.609	0.000308	0.00297
Slc5a5	1.605	0.44419	3.613	0.000303	0.00294
Slc6a1	1.873	0.67919	2.758	0.00582	0.0309
Slc6a15	1.039	0.20175	5.148	2.64e-07	8.05e-06
Slc6a2	3.891	0.79553	4.892	1e-06	2.46e-05
Slc6a9	-1.629	0.29578	-5.509	3.62e-08	1.39e-06
Slc7a3	1.873	0.44558	4.203	2.64e-05	0.000395
Slc7a7	1.646	0.2539	6.483	8.97e-11	6.53e-09
Slc7a9	3.283	0.6081	5.398	6.73e-08	2.43e-06
Slc8b1	1.437	0.20721	6.935	4.07e-12	4.01e-10
Slc9a5	-1.017	0.23338	-4.359	1.31e-05	0.000216
Slc9b1	1.756	0.58471	3.002	0.00268	0.0169
Slco2a1	3.565	0.51408	6.936	4.05e-12	4.01e-10
Slco4c1	1.831	0.36205	5.056	4.27e-07	1.22e-05
Slfn14	-4.502	1.74138	-2.585	0.00972	0.0459
Slit3	-1.286	0.44737	-2.874	0.00405	0.0233
Slmo1	1.079	0.30154	3.578	0.000347	0.00327
Smad6	-1.498	0.25141	-5.959	2.54e-09	1.35e-07
Smagp	1.595	0.29493	5.408	6.37e-08	2.32e-06
Smarcd3	-1.703	0.35448	-4.805	1.55e-06	3.53e-05
Smoc2	-2.536	0.56749	-4.469	7.86e-06	0.000141
Smpdl3b	1.83	0.46844	3.906	9.38e-05	0.00113
Smtnl2	-1.119	0.25789	-4.339	1.43e-05	0.000232
Snai2	-3.352	0.41268	-8.122	4.59e-16	9.85e-14
Snca	-4.128	0.62304	-6.625	3.46e-11	2.83e-09
Sncb	2.962	0.87846	3.371	0.000748	0.00616
Sncg	4.237	1.15381	3.672	0.00024	0.00244
Snhg7	-1.081	0.31159	-3.47	0.00052	0.00458
Snora43	-1.829	0.54573	-3.352	0.000801	0.00651
Sntb1	1.293	0.38534	3.356	0.00079	0.00644
Snx10	1.103	0.22828	4.834	1.34e-06	3.13e-05
Soat2	3.547	0.37708	9.406	5.16e-21	2.4e-18
Sohlh2	2.608	0.63026	4.138	3.51e-05	0.000496
Sox18	-2.135	0.55076	-3.876	0.000106	0.00125
Sox2	1.847	0.46423	3.979	6.93e-05	0.000878
Sox6	-1.833	0.42996	-4.262	2.02e-05	0.000317
Sparc	1.036	0.19264	5.378	7.51e-08	2.67e-06
Spats1	2.293	0.86697	2.645	0.00816	0.0404
Specc1	1	0.37605	2.66	0.00782	0.0391
Spi1	-2.191	0.81562	-2.687	0.00722	0.0365
Spic	4.147	1.09303	3.794	0.000148	0.00165
Spin2c	-1.699	0.28983	-5.863	4.55e-09	2.23e-07
Spink1	1.006	0.23052	4.365	1.27e-05	0.000212
Spn	1.565	0.48622	3.218	0.00129	0.00947
Spock1	1.881	0.62325	3.017	0.00255	0.0163
Spp1	3.012	0.68744	4.381	1.18e-05	0.0002
Spp2	6.772	1.63872	4.133	3.59e-05	0.000505
Sprr1a	-2.585	0.71437	-3.619	0.000296	0.00289
Spry4	1.056	0.28872	3.657	0.000256	0.00257
Sptb	-1.912	0.49463	-3.865	0.000111	0.00129
Sptbn4	1.576	0.21354	7.379	1.59e-13	2.1e-11
Srgn	5.575	0.74152	7.518	5.57e-14	8.32e-12
Srrm4os	2.692	0.79923	3.368	0.000756	0.00622
Ssc4d	1.216	0.34505	3.524	0.000426	0.00387
St14	1.298	0.25465	5.096	3.48e-07	1.01e-05
St3gal2	-1.028	0.1569	-6.554	5.61e-11	4.37e-09
St3gal5	-1.58	0.2157	-7.325	2.39e-13	3.08e-11
St8sia3	1.493	0.50838	2.936	0.00332	0.02
Stac2	1.936	0.54932	3.525	0.000424	0.00386
Stag3	1.261	0.33931	3.715	0.000203	0.00214
Stard13	-1.041	0.23855	-4.362	1.29e-05	0.000214
Stard8	-1.378	0.21511	-6.405	1.51e-10	1.02e-08
Stat4	1.693	0.4725	3.583	0.000339	0.00322
Stat5a	-1.238	0.33511	-3.695	0.00022	0.00228
Stat5b	-1.469	0.27627	-5.318	1.05e-07	3.63e-06
Stc2	1.667	0.32503	5.128	2.93e-07	8.77e-06
Steap1	1.311	0.37698	3.476	0.000508	0.0045
Steap3	1.187	0.35199	3.371	0.000748	0.00616
Stk31	1.928	0.56948	3.385	0.000712	0.00593
Stmn3	1.554	0.33861	4.591	4.42e-06	8.62e-05
Stmn4	4.541	1.62863	2.788	0.0053	0.0288
Ston2	1.061	0.14158	7.495	6.64e-14	9.83e-12
Stra6	1.425	0.34278	4.156	3.24e-05	0.000468
Strip2	2.004	0.6107	3.281	0.00103	0.00793
Stx2	-1.005	0.30588	-3.286	0.00102	0.00782
Stx3	1.018	0.23252	4.376	1.21e-05	0.000203
Sult2b1	1.712	0.58731	2.916	0.00355	0.021
Sult6b1	2.698	0.87551	3.081	0.00206	0.0138
Susd2	1.649	0.39504	4.174	2.99e-05	0.000438
Susd3	3.839	1.10625	3.47	0.000521	0.00458
Svep1	-3.446	0.50496	-6.824	8.83e-12	8.07e-10
Syna	3.463	0.63324	5.469	4.53e-08	1.71e-06
Syne1	1.043	0.31384	3.325	0.000885	0.00704
Syne3	1.689	0.34193	4.94	7.81e-07	2e-05
Syngr1	1.674	0.32561	5.14	2.75e-07	8.32e-06
Syt13	1.11	0.23165	4.792	1.65e-06	3.74e-05
Syt4	2.947	0.70072	4.206	2.6e-05	0.000391
Syt9	1.443	0.35653	4.047	5.18e-05	0.000692
Taf7l	2.711	0.81271	3.335	0.000852	0.00682
Tal1	-4.453	0.55549	-8.016	1.09e-15	2.14e-13
Tanc2	-1.112	0.25575	-4.349	1.37e-05	0.000226
Tbc1d2	1.5	0.23454	6.395	1.6e-10	1.08e-08
Tbx1	-1.775	0.52581	-3.376	0.000735	0.00608
Tbx20	-1.773	0.27161	-6.527	6.71e-11	5.15e-09
Tbx4	-1.505	0.53412	-2.817	0.00485	0.0268
Tbx5	-2.991	0.66198	-4.518	6.25e-06	0.000116
Tcea3	1.426	0.49622	2.875	0.00405	0.0233
Tcf21	-2.599	0.57346	-4.532	5.85e-06	0.00011
Tcf23	4.739	1.02539	4.622	3.8e-06	7.65e-05
Tcl1	1.998	0.70232	2.845	0.00445	0.025
Tcte2	1.662	0.5604	2.966	0.00302	0.0185
Tdgf1	1.358	0.52801	2.572	0.0101	0.0472
Tdh	2.004	0.68912	2.908	0.00364	0.0214
Tdo2	-2.968	0.51462	-5.768	8.04e-09	3.64e-07
Tdrd12	1.756	0.68497	2.564	0.0104	0.0481
Tdrp	1.726	0.27285	6.326	2.52e-10	1.65e-08
Tec	1.267	0.27223	4.654	3.26e-06	6.73e-05
Tek	-1.936	0.36453	-5.311	1.09e-07	3.75e-06
Terc	-3.041	1.05821	-2.874	0.00405	0.0233
Tesk2	1.016	0.28707	3.538	0.000404	0.00371
Tex11	2.43	0.93108	2.61	0.00906	0.0436
Tex15	1.005	0.20892	4.811	1.5e-06	3.45e-05
Tex19.1	3.231	0.61695	5.238	1.63e-07	5.33e-06
Tex2	1.02	0.23417	4.355	1.33e-05	0.000221
Tex21	2.877	0.63193	4.553	5.28e-06	0.0001
Tfap2c	1.748	0.52163	3.351	0.000804	0.00652
Tfcp2l1	2.079	0.49135	4.231	2.33e-05	0.000356
Tfeb	1.33	0.34283	3.881	0.000104	0.00123
Tfec	2.996	0.42241	7.092	1.32e-12	1.49e-10
Tff3	4.779	1.85841	2.572	0.0101	0.0472
Tfpi	2.305	0.39975	5.766	8.12e-09	3.66e-07
Tgfb1	-1.089	0.17548	-6.203	5.52e-10	3.39e-08
Tgfb2	-1.625	0.25382	-6.401	1.55e-10	1.05e-08
Tgfbi	-1.174	0.32096	-3.657	0.000255	0.00257
Tgm1	2.509	0.33719	7.442	9.91e-14	1.37e-11
Thbd	1.154	0.33978	3.397	0.000682	0.00573
Thbs1	1.351	0.27634	4.888	1.02e-06	2.49e-05
Them6	1.11	0.22222	4.994	5.93e-07	1.61e-05
Themis	2.279	0.81419	2.799	0.00513	0.0281
Tie1	-3.493	0.57012	-6.127	8.95e-10	5.18e-08
Tigar	1.265	0.19553	6.468	9.91e-11	7.18e-09
Timd2	4.036	1.16492	3.465	0.000531	0.00466
Timp1	1.467	0.30768	4.767	1.87e-06	4.15e-05
Timp2	-1.266	0.2406	-5.261	1.44e-07	4.78e-06
Timp3	1.23	0.33437	3.68	0.000233	0.0024
Tinagl1	2.841	0.40472	7.019	2.23e-12	2.36e-10
Tlx1	-2.501	0.81991	-3.051	0.00228	0.0149
Tm4sf5	3.412	0.8718	3.914	9.09e-05	0.0011
Tmc5	3.633	1.38889	2.616	0.0089	0.0431
Tmcc2	-1.043	0.22455	-4.647	3.37e-06	6.9e-05
Tmco4	1.188	0.44262	2.683	0.00729	0.0368
Tmem102	1.349	0.26137	5.162	2.44e-07	7.54e-06
Tmem106a	2.58	0.41217	6.259	3.87e-10	2.43e-08
Tmem108	-1.72	0.25223	-6.82	9.13e-12	8.26e-10
Tmem116	1.776	0.61725	2.877	0.00401	0.0231
Tmem119	-1.19	0.31028	-3.834	0.000126	0.00144
Tmem125	1.593	0.29231	5.449	5.06e-08	1.89e-06
Tmem144	1.075	0.18024	5.963	2.48e-09	1.32e-07
Tmem150c	1.567	0.49344	3.175	0.0015	0.0107
Tmem158	-1.808	0.28196	-6.413	1.43e-10	9.83e-09
Tmem204	-1.705	0.53322	-3.198	0.00138	0.00999
Tmem223	-1.053	0.14723	-7.153	8.47e-13	9.92e-11
Tmem246	-1.064	0.2401	-4.431	9.36e-06	0.000164
Tmem37	4.136	0.53863	7.678	1.61e-14	2.57e-12
Tmem40	1.811	0.68275	2.652	0.00801	0.0398
Tmem52	4.61	1.74099	2.648	0.00809	0.0402
Tmem54	1.5	0.3302	4.543	5.55e-06	0.000105
Tmem63a	1.099	0.23543	4.67	3.02e-06	6.29e-05
Tmem79	1.033	0.26847	3.849	0.000119	0.00136
Tmem8	1.459	0.2711	5.383	7.31e-08	2.62e-06
Tmprss11f	5.551	1.56602	3.545	0.000393	0.00363
Tmprss12	3.149	1.10783	2.842	0.00448	0.0252
Tmprss5	3.2	0.9668	3.31	0.000933	0.00735
Tnfaip2	-1.357	0.26071	-5.206	1.93e-07	6.22e-06
Tnfrsf12a	1.618	0.29807	5.428	5.71e-08	2.11e-06
Tnfrsf25	1.879	0.39933	4.706	2.53e-06	5.38e-05
Tnfsf11	1.926	0.65087	2.959	0.00309	0.0189
Tnik	-1.341	0.45792	-2.929	0.0034	0.0203
Tnnc1	-1.493	0.29325	-5.09	3.58e-07	1.04e-05
Tnni1	-2.51	0.75932	-3.305	0.00095	0.00744
Tnnt2	-3.52	0.62925	-5.594	2.22e-08	9.07e-07
Tns4	2.844	0.45571	6.241	4.35e-10	2.71e-08
Tor3a	1.196	0.24817	4.817	1.46e-06	3.36e-05
Tpd52	1.478	0.24277	6.088	1.14e-09	6.45e-08
Tppp3	1.069	0.40456	2.642	0.00824	0.0407
Traf1	2.284	0.86256	2.648	0.00809	0.0402
Trap1a	2.78	0.53681	5.179	2.23e-07	7.02e-06
Treml2	-2.665	0.48475	-5.498	3.84e-08	1.47e-06
Trf	3.205	0.48285	6.638	3.19e-11	2.61e-09
Tril	-1.318	0.50275	-2.621	0.00876	0.0426
Trim10	-4.961	0.6806	-7.289	3.12e-13	3.9e-11
Trim13	1.019	0.33578	3.035	0.00241	0.0156
Trim25	1.146	0.19857	5.773	7.8e-09	3.56e-07
Trim34a	1.454	0.32838	4.427	9.57e-06	0.000166
Trim47	2.069	0.57285	3.611	0.000305	0.00295
Trim54	1.8	0.70412	2.557	0.0106	0.0487
Trim6	1.166	0.23566	4.948	7.49e-07	1.94e-05
Trim63	-2.2	0.41088	-5.353	8.64e-08	3.02e-06
Triml1	2.687	0.74074	3.627	0.000287	0.00281
Triml2	2.609	0.71134	3.668	0.000244	0.00248
Trp73	1.727	0.5049	3.42	0.000627	0.00537
Trpa1	1.707	0.38257	4.461	8.14e-06	0.000145
Trpm1	2.139	0.7121	3.004	0.00267	0.0168
Trpm6	3.623	0.49761	7.282	3.3e-13	4.09e-11
Trpt1	-1.11	0.32377	-3.427	0.00061	0.00525
Trpv2	2.536	0.41454	6.118	9.45e-10	5.43e-08
Trpv4	1.264	0.47869	2.64	0.0083	0.0409
Tspan12	-1.645	0.29402	-5.594	2.22e-08	9.07e-07
Tspan17	1.318	0.31081	4.242	2.22e-05	0.000342
Tspan18	-2.114	0.37825	-5.588	2.3e-08	9.37e-07
Tspan3	-1.475	0.14473	-10.192	2.15e-24	1.44e-21
Tspan32	-3.106	0.62844	-4.943	7.69e-07	1.98e-05
Tspan33	-1.586	0.31445	-5.044	4.55e-07	1.28e-05
Tst	1.248	0.34632	3.602	0.000315	0.00303
Tsx	5.163	1.55785	3.314	0.000919	0.00727
Ttbk1	2.215	0.43841	5.053	4.34e-07	1.24e-05
Ttc39aos1	-1.911	0.62279	-3.068	0.00215	0.0143
Ttc39b	1.36	0.36203	3.757	0.000172	0.00187
Ttll6	3.091	0.59844	5.166	2.4e-07	7.44e-06
Ttr	1.924	0.24971	7.704	1.32e-14	2.12e-12
Tub	1.156	0.27657	4.18	2.92e-05	0.000429
Tuba3a	1.925	0.59382	3.242	0.00119	0.00885
Tuba4a	1.193	0.22921	5.205	1.94e-07	6.24e-06
Tubb3	1.558	0.29338	5.311	1.09e-07	3.75e-06
Tulp2	1.417	0.43257	3.276	0.00105	0.00805
Twist1	-1.418	0.27078	-5.235	1.65e-07	5.4e-06
Twist2	-2.767	0.40261	-6.872	6.34e-12	6.03e-10
Uba1y	2.536	0.41813	6.064	1.33e-09	7.39e-08
Uba7	-2.811	0.7008	-4.011	6.05e-05	0.000789
Ubash3b	-1.091	0.29682	-3.674	0.000239	0.00243
Ubd	2.537	0.57628	4.402	1.07e-05	0.000184
Ube2l6	-2.356	0.47591	-4.952	7.36e-07	1.91e-05
Uchl1	1.573	0.29032	5.417	6.06e-08	2.23e-06
Uchl1os	1.548	0.30977	4.999	5.78e-07	1.57e-05
Ugt1a1	6.304	1.57147	4.012	6.03e-05	0.000788
Ugt1a10	6.304	1.57283	4.008	6.12e-05	0.000796
Ugt1a2	6.321	1.57324	4.018	5.87e-05	0.00077
Ugt1a5	6.304	1.57283	4.008	6.12e-05	0.000796
Ugt1a6a	6.424	1.55344	4.135	3.55e-05	0.000501
Ugt1a6b	6.322	1.56128	4.049	5.15e-05	0.000689
Ugt1a7c	6.625	1.5667	4.229	2.35e-05	0.000359
Ugt1a9	6.304	1.57206	4.01	6.07e-05	0.000791
Ugt2b34	3.735	0.8102	4.61	4.03e-06	8.01e-05
Ugt8a	1.399	0.43395	3.225	0.00126	0.00929
Ulk2	-1.392	0.28965	-4.807	1.53e-06	3.51e-05
Unc45b	-1.229	0.39132	-3.14	0.00169	0.0117
Unc5c	-2.416	0.55592	-4.346	1.38e-05	0.000226
Unc5cl	2.972	0.8832	3.365	0.000764	0.00627
Upk2	2.781	0.92568	3.004	0.00266	0.0168
Upk3bl	2.465	0.95803	2.573	0.0101	0.0472
Upp1	1.509	0.33423	4.514	6.35e-06	0.000118
Urah	2.319	0.37762	6.141	8.2e-10	4.85e-08
Ushbp1	-1.986	0.67034	-2.963	0.00304	0.0186
Usp11	-1.788	0.27429	-6.52	7.02e-11	5.34e-09
Usp26	6.377	1.09055	5.848	4.99e-09	2.43e-07
Utf1	2.131	0.57176	3.727	0.000194	0.00205
Vamp4	-1.134	0.38387	-2.954	0.00313	0.0191
Vasn	-1.13	0.2923	-3.866	0.00011	0.00129
Vav3	-1.267	0.24788	-5.112	3.2e-07	9.45e-06
Vax2	6.052	1.61414	3.749	0.000177	0.00191
Vax2os	2.715	0.81066	3.349	0.00081	0.00656
Vcan	-1.173	0.33623	-3.487	0.000488	0.00436
Vegfc	-1.158	0.26575	-4.358	1.32e-05	0.000218
Vgf	1.756	0.47089	3.73	0.000192	0.00204
Vgll3	1.924	0.51252	3.754	0.000174	0.00188
Vil1	2.313	0.21361	10.83	2.48e-27	2.59e-24
Vill	1.394	0.27024	5.159	2.49e-07	7.66e-06
Vim	-1.553	0.23056	-6.736	1.63e-11	1.4e-09
Vmn1r53	4.63	1.6387	2.826	0.00472	0.0263
Vnn1	3.58	0.58423	6.128	8.92e-10	5.18e-08
Vopp1	-1.008	0.31141	-3.238	0.0012	0.00896
Vsig10	1.009	0.22831	4.419	9.92e-06	0.000171
Vstm5	2.863	0.70803	4.043	5.27e-05	0.000702
Vwa2	1.198	0.413	2.9	0.00373	0.0218
Vwa7	-1.363	0.3481	-3.915	9.03e-05	0.0011
Was	-1.308	0.39792	-3.288	0.00101	0.00778
Wdr5b	-1.061	0.39081	-2.715	0.00662	0.0342
Wdr61	-1.228	0.14342	-8.565	1.08e-17	3.23e-15
Wdr86	-1.747	0.26514	-6.591	4.38e-11	3.47e-09
Wisp1	-1.11	0.40215	-2.761	0.00576	0.0308
Wnk2	1.409	0.30319	4.648	3.36e-06	6.87e-05
Wnk4	-2.628	0.31863	-8.247	1.62e-16	3.64e-14
Wnt2	-1.331	0.33102	-4.021	5.79e-05	0.000761
Wnt7b	3.337	0.67095	4.974	6.57e-07	1.74e-05
Wnt9a	1.32	0.50193	2.629	0.00857	0.0419
Wwc1	1.041	0.1747	5.958	2.56e-09	1.35e-07
Xaf1	5.793	1.52	3.811	0.000138	0.00155
Xist	1.709	0.60231	2.838	0.00454	0.0255
Xlr3a	1.302	0.43853	2.97	0.00298	0.0183
Xylb	1.003	0.17771	5.646	1.65e-08	6.92e-07
Ypel4	-1.885	0.6531	-2.886	0.00391	0.0226
Ypel5	1.001	0.27836	3.595	0.000324	0.00309
Zap70	5.38	1.62637	3.308	0.000939	0.00738
Zbtb32	2.294	0.46499	4.934	8.07e-07	2.05e-05
Zbtb5	-1.024	0.22228	-4.605	4.12e-06	8.17e-05
Zbtb8a	1.414	0.28612	4.943	7.68e-07	1.98e-05
Zc3h12b	-1.401	0.53049	-2.641	0.00827	0.0408
Zcchc24	-1.867	0.32208	-5.796	6.78e-09	3.18e-07
Zeb1	-1.409	0.29351	-4.8	1.58e-06	3.6e-05
Zeb2	-1.62	0.3728	-4.346	1.38e-05	0.000226
Zfp296	1.901	0.65045	2.923	0.00347	0.0206
Zfp345	1.412	0.38751	3.645	0.000268	0.00266
Zfp354c	-1.001	0.29922	-3.346	0.000821	0.00662
Zfp36l3	3.648	0.65818	5.543	2.98e-08	1.18e-06
Zfp42	2.317	0.63568	3.645	0.000268	0.00266
Zfp457	-5.129	1.77963	-2.882	0.00395	0.0228
Zfp459	1.709	0.38635	4.424	9.71e-06	0.000168
Zfp503	-2.333	0.48072	-4.854	1.21e-06	2.88e-05
Zfp516	-1.144	0.27177	-4.209	2.56e-05	0.000385
Zfp534	1.675	0.36085	4.641	3.47e-06	7.04e-05
Zfp57	1.188	0.22986	5.17	2.35e-07	7.31e-06
Zfp600	2.168	0.77117	2.811	0.00494	0.0272
Zfp711	-2.225	0.28885	-7.705	1.31e-14	2.12e-12
Zfp819	1.911	0.42517	4.496	6.94e-06	0.000127
Zfp9	-1.183	0.33716	-3.507	0.000453	0.00408
Zfp936	2.375	0.61566	3.858	0.000114	0.00132
Zfpm1	-1.163	0.3456	-3.365	0.000767	0.00628
Zfpm2	-1.676	0.46787	-3.582	0.000341	0.00323
Zfr2	-2.131	0.77029	-2.766	0.00567	0.0304
Zic1	3.408	0.97754	3.486	0.000491	0.00438
Zim1	-1.489	0.41314	-3.605	0.000312	0.003
Zim3	1.77	0.60049	2.948	0.0032	0.0194
Zkscan4	-1.334	0.44071	-3.026	0.00248	0.0159
Zmynd15	1.244	0.44233	2.813	0.0049	0.027
Zp3	3.588	1.13616	3.158	0.00159	0.0112
Zscan4a	5.051	1.71092	2.952	0.00316	0.0192
Zscan4d	4.482	1.64947	2.717	0.00658	0.034
Zscan4f	6.289	2.28639	2.751	0.00595	0.0315
Zyg11a	1.421	0.46435	3.061	0.00221	0.0146

## Sheet: dereg Day7.5
	DP_Day7.5-WT_Day7.5_logFC	DP_Day7.5-WT_Day7.5_lfcSE	DP_Day7.5-WT_Day7.5_stat	DP_Day7.5-WT_Day7.5_pvalue	DP_Day7.5-WT_Day7.5_FDR
1010001N08Rik	-1.436	0.36529	-3.932	8.442e-05	0.001071
1110032A03Rik	-1.44	0.32181	-4.476	7.622e-06	0.0001463
1190005I06Rik	1.43	0.49821	2.871	0.004098	0.02334
1300017J02Rik	-2.794	0.70629	-3.956	7.635e-05	0.0009844
1600014K23Rik	6.714	1.56365	4.294	1.759e-05	0.0002958
1700001G11Rik	-1.053	0.35789	-2.942	0.003263	0.01957
1700007K13Rik	1.231	0.40845	3.014	0.002578	0.01641
1700019D03Rik	1.387	0.37045	3.744	0.0001809	0.002022
1700019G17Rik	1.01	0.33331	3.032	0.002432	0.01567
1700029P11Rik	5.21	1.56918	3.32	0.0009	0.007245
1700030C10Rik	1.537	0.41956	3.665	0.0002478	0.002599
1700061G19Rik	2.417	0.61056	3.958	7.557e-05	0.0009751
1700097N02Rik	3.836	1.20841	3.174	0.001503	0.01094
1810011O10Rik	-1.068	0.35716	-2.989	0.0028	0.01751
2010107G23Rik	1.089	0.28587	3.808	0.0001399	0.001642
2210011C24Rik	1.397	0.31847	4.387	1.149e-05	0.0002061
2210409E12Rik	3.858	0.86248	4.473	7.711e-06	0.0001473
2400006E01Rik	2.491	0.80518	3.094	0.001973	0.0134
2410004P03Rik	2.854	0.68712	4.154	3.267e-05	0.0004997
2410017I17Rik	3.604	0.79586	4.528	5.959e-06	0.0001201
2410141K09Rik	3.399	0.73418	4.629	3.668e-06	7.931e-05
2510009E07Rik	-1.35	0.45526	-2.966	0.003016	0.01847
2610035F20Rik	2.37	0.46781	5.067	4.049e-07	1.133e-05
2610037D02Rik	2.521	0.48247	5.225	1.746e-07	5.65e-06
2610305D13Rik	1.315	0.35105	3.746	0.0001794	0.002012
2610507I01Rik	-1.076	0.42369	-2.541	0.01106	0.04882
2610528J11Rik	1.525	0.34604	4.407	1.047e-05	0.0001909
2810459M11Rik	1.768	0.44222	3.998	6.387e-05	0.0008524
2900011O08Rik	4.193	0.68322	6.137	8.387e-10	5.277e-08
2900076A07Rik	-1.075	0.42172	-2.55	0.01077	0.04775
3110039I08Rik	-1.783	0.60348	-2.954	0.003133	0.01898
3110082J24Rik	4.465	1.72771	2.584	0.009756	0.04451
3632451O06Rik	-1.109	0.19731	-5.62	1.907e-08	8.465e-07
4831440E17Rik	-1.77	0.69513	-2.546	0.0109	0.04822
4921511I17Rik	-1.693	0.5975	-2.834	0.0046	0.02551
4930404N11Rik	1.058	0.17521	6.04	1.544e-09	9.129e-08
4930461G14Rik	4.297	1.56027	2.754	0.005889	0.03081
4930519F16Rik	5.249	1.67751	3.129	0.001753	0.01224
4930526L06Rik	4.236	1.55627	2.722	0.006491	0.033
4930539E08Rik	2.131	0.58978	3.613	0.0003025	0.003038
4930548H24Rik	2.964	0.5544	5.347	8.937e-08	3.155e-06
4933402E13Rik	2.145	0.56248	3.814	0.0001368	0.001618
4933406J08Rik	5.222	1.65186	3.162	0.001569	0.01128
5033406O09Rik	-2.209	0.49289	-4.482	7.401e-06	0.0001429
5330426P16Rik	-1.447	0.38597	-3.749	0.0001779	0.001999
5830418P13Rik	-3.146	1.15073	-2.734	0.006257	0.03216
6030419C18Rik	1.431	0.51015	2.805	0.005028	0.02732
6430548M08Rik	-1.738	0.52911	-3.285	0.00102	0.008055
9330151L19Rik	-1.192	0.46133	-2.583	0.009793	0.04462
9530052E02Rik	-1.684	0.37613	-4.477	7.561e-06	0.0001456
A230070E04Rik	1.561	0.55515	2.811	0.004936	0.02692
A230077H06Rik	2.558	0.88577	2.888	0.003874	0.02238
A2m	-1.683	0.42208	-3.987	6.691e-05	0.0008831
A4galt	1.513	0.27078	5.588	2.297e-08	9.906e-07
A930006K02Rik	-1.722	0.67325	-2.558	0.01053	0.04694
AA414768	1.02	0.39242	2.599	0.009361	0.04323
AA467197	3.583	0.885	4.049	5.144e-05	0.0007174
Aass	2.155	0.52546	4.102	4.1e-05	0.0006024
Abca1	-1.439	0.32902	-4.375	1.214e-05	0.0002168
Abca4	-1.238	0.44006	-2.814	0.004901	0.02679
Abcb10	-1.089	0.20154	-5.404	6.501e-08	2.402e-06
Abcb1a	2.752	0.91806	2.998	0.002717	0.0171
Abcb1b	1.257	0.33167	3.79	0.0001505	0.001738
Abcc4	1.57	0.26371	5.954	2.614e-09	1.503e-07
Abcd2	-1.433	0.56596	-2.532	0.01135	0.04975
Abcg4	-1.711	0.55797	-3.066	0.002169	0.01443
Abhd3	3.116	0.88315	3.528	0.0004183	0.003922
Abi3	-1.115	0.30163	-3.698	0.0002172	0.002342
Acaa1b	1.884	0.51496	3.659	0.0002533	0.002633
Acan	1.754	0.42783	4.101	4.12e-05	0.0006044
Acap1	-1.405	0.2694	-5.215	1.839e-07	5.886e-06
Acat1	-1.248	0.19743	-6.323	2.566e-10	1.867e-08
Acer2	-1.123	0.24128	-4.655	3.248e-06	7.095e-05
Ache	-3.217	0.30654	-10.496	9e-26	1.004e-22
Acot3	3.434	1.29523	2.651	0.008018	0.03847
Acot7	1.192	0.27352	4.358	1.31e-05	0.0002302
Acp5	-1.587	0.24688	-6.427	1.304e-10	1.034e-08
Acsbg2	4.673	1.5968	2.926	0.003429	0.02032
Acsl6	1.372	0.48037	2.857	0.004279	0.02414
Acta2	-1.266	0.15131	-8.367	5.912e-17	1.649e-14
Actc1	-3.886	1.04208	-3.729	0.0001919	0.002126
Actn2	-3.406	0.28755	-11.845	2.282e-32	6.366e-29
Actn3	1.186	0.29987	3.955	7.647e-05	0.0009852
Actr3b	1.395	0.413	3.378	0.0007294	0.006134
Acvrl1	-1.961	0.34202	-5.734	9.785e-09	4.692e-07
Ada	1.354	0.37601	3.602	0.0003162	0.003144
Adad2	2.158	0.6431	3.355	0.0007931	0.006535
Adamts1	-1.727	0.31674	-5.454	4.933e-08	1.881e-06
Adamts12	-1.795	0.57379	-3.128	0.001757	0.01226
Adamts14	1.122	0.42263	2.655	0.007932	0.03821
Adamts15	-1.306	0.35057	-3.726	0.0001947	0.00215
Adamtsl1	-2.123	0.52263	-4.062	4.859e-05	0.0006851
Adap1	1.319	0.50197	2.627	0.008605	0.04051
Adap2	3.6	0.97159	3.706	0.0002109	0.002297
Adcy4	-2.01	0.43457	-4.625	3.739e-06	8.064e-05
Adcy5	-1.589	0.4766	-3.333	0.0008578	0.006986
Adcy9	-1.226	0.28778	-4.262	2.028e-05	0.0003302
Adcyap1r1	1.118	0.39768	2.811	0.004936	0.02692
Add2	-2.681	0.35439	-7.565	3.865e-14	6.601e-12
Adgra3	-1.041	0.33837	-3.076	0.002099	0.01409
Adgrb1	2.33	0.53805	4.33	1.49e-05	0.0002568
Adgrg1	-1.142	0.22971	-4.971	6.655e-07	1.754e-05
Adgrl3	-1.689	0.59598	-2.835	0.004586	0.02547
Adgrl4	-3.164	0.74213	-4.263	2.019e-05	0.0003293
Adm	-2.04	0.69075	-2.954	0.003137	0.019
Adora2a	-2.061	0.46781	-4.406	1.053e-05	0.0001916
Adrb3	2.63	0.39114	6.725	1.759e-11	1.645e-09
Adssl1	-1.286	0.33772	-3.808	0.00014	0.001642
AF357355	-3.091	1.15913	-2.667	0.007664	0.03725
Afap1l2	1.861	0.36658	5.077	3.834e-07	1.078e-05
Agbl3	-1.696	0.66744	-2.542	0.01103	0.0487
Agl	-1.147	0.19386	-5.917	3.28e-09	1.812e-07
AI504432	-1.538	0.48514	-3.169	0.001527	0.01105
AI661453	1.013	0.33171	3.053	0.002263	0.01487
AI662270	4.081	1.47733	2.762	0.005741	0.03027
AI854517	4.485	1.68991	2.654	0.007952	0.03829
Aim1	1.08	0.31602	3.418	0.0006315	0.005478
Aim1l	2.023	0.43871	4.61	4.021e-06	8.594e-05
Aire	4.604	0.63603	7.239	4.516e-13	6.095e-11
Airn	-1.398	0.53517	-2.613	0.008988	0.04194
Ak5	-2.346	0.71125	-3.299	0.00097	0.007704
Akap6	-1.833	0.70907	-2.585	0.009747	0.04449
Alad	-1.003	0.12688	-7.907	2.637e-15	5.515e-13
Alas2	-3.156	0.45023	-7.01	2.389e-12	2.666e-10
Alcam	-1.441	0.31239	-4.613	3.96e-06	8.476e-05
Aldh1l1	1.463	0.30631	4.775	1.797e-06	4.194e-05
Aldh3b2	4.897	1.40675	3.481	0.000499	0.004526
Alg13	1.275	0.2392	5.331	9.766e-08	3.412e-06
Alox15	4.462	0.66188	6.741	1.573e-11	1.487e-09
Alox5	-1.46	0.34462	-4.237	2.265e-05	0.0003641
Alpk2	-2.679	0.77089	-3.475	0.00051	0.004601
Alpl	2.329	0.41207	5.653	1.579e-08	7.18e-07
Als2cl	1.017	0.29003	3.508	0.0004518	0.00418
Amhr2	1.44	0.50659	2.843	0.004476	0.02502
Amigo2	-1.21	0.36276	-3.335	0.000854	0.006961
Amn	4.067	0.28087	14.479	1.651e-47	9.209e-44
Amph	1.713	0.24421	7.013	2.329e-12	2.616e-10
Amz1	1.843	0.49194	3.746	0.0001798	0.002014
Angpt1	-1.796	0.57214	-3.139	0.001693	0.01194
Ank1	-2.667	0.6032	-4.421	9.835e-06	0.0001813
Ank3	-1.196	0.19884	-6.013	1.818e-09	1.067e-07
Ankrd35	4.316	0.7905	5.459	4.779e-08	1.834e-06
Ankrd37	-1.51	0.38218	-3.95	7.799e-05	0.001002
Ankrd45	1.388	0.46199	3.005	0.002652	0.0168
Ano9	1.533	0.26184	5.854	4.79e-09	2.543e-07
Antxr2	-1.026	0.3149	-3.257	0.001126	0.008694
Anxa11	1.036	0.26999	3.838	0.000124	0.001491
Anxa4	1.234	0.19258	6.409	1.464e-10	1.14e-08
Aoah	4.934	1.21129	4.073	4.638e-05	0.0006611
Ap1m2	1.241	0.24893	4.986	6.176e-07	1.646e-05
Apba2	1.792	0.38393	4.667	3.059e-06	6.735e-05
Apoa1	1.207	0.33065	3.652	0.0002606	0.002691
Apoa4	1.88	0.403	4.665	3.081e-06	6.775e-05
Apob	1.275	0.3106	4.105	4.047e-05	0.0005957
Apobec2	-1.413	0.42052	-3.359	0.0007811	0.006478
Apobr	1.274	0.39832	3.198	0.001382	0.0102
Apoc1	4.231	0.55508	7.622	2.5e-14	4.404e-12
Apoc2	2.43	0.44207	5.496	3.877e-08	1.534e-06
Apoc4-apoc2	2.441	0.44728	5.457	4.841e-08	1.85e-06
Apold1	-2.117	0.77953	-2.716	0.006601	0.03335
Aqp1	-1.597	0.53938	-2.961	0.003065	0.01868
Aqp3	2.544	0.62503	4.07	4.698e-05	0.0006685
Ar	2.552	0.71742	3.557	0.0003755	0.003603
Arap3	-1.192	0.21422	-5.563	2.651e-08	1.103e-06
Arhgap31	-1.582	0.36253	-4.364	1.276e-05	0.0002264
Arhgap8	1.05	0.30525	3.439	0.0005828	0.005139
Arhgap9	2.061	0.50544	4.078	4.55e-05	0.0006531
Arhgdig	1.076	0.27261	3.948	7.877e-05	0.001009
Arhgef15	-1.607	0.25839	-6.218	5.027e-10	3.392e-08
Arhgef16	1.18	0.24715	4.775	1.8e-06	4.196e-05
Arhgef6	1.781	0.41599	4.282	1.849e-05	0.000308
Arid3c	1.694	0.47209	3.588	0.0003338	0.003287
Arl14epl	5.066	0.9818	5.159	2.477e-07	7.456e-06
Arl5c	2.011	0.72949	2.757	0.005841	0.03066
Arsb	-1.315	0.40543	-3.244	0.001178	0.008997
Arsi	1.24	0.47881	2.589	0.009627	0.04412
Arsj	5.235	1.85328	2.825	0.00473	0.02604
Art4	-1.424	0.42067	-3.385	0.0007109	0.006012
Artn	-1.099	0.38844	-2.828	0.004683	0.02586
Asah2	-1.564	0.41971	-3.727	0.0001935	0.00214
Asb2	-4.697	0.65418	-7.181	6.935e-13	8.928e-11
Ascl2	1.856	0.66675	2.784	0.005363	0.02869
Aspdh	-4.135	1.56656	-2.639	0.008305	0.03935
Aspg	1.009	0.35722	2.825	0.004731	0.02604
Ass1	2.235	0.48259	4.632	3.622e-06	7.851e-05
Atcayos	-3.614	1.01206	-3.571	0.0003561	0.003459
Atp1a2	-1.552	0.56176	-2.763	0.00572	0.03018
Atp1a3	3.829	0.52151	7.342	2.097e-13	3.134e-11
Atp1b2	-1.091	0.31116	-3.507	0.0004534	0.004192
Atp2a3	-1.771	0.36172	-4.896	9.797e-07	2.473e-05
AU018091	3.785	0.69013	5.485	4.136e-08	1.621e-06
AU022751	5.613	1.64095	3.421	0.0006243	0.005434
Aurkc	5.661	1.61558	3.504	0.0004579	0.00422
AW011738	-2.644	0.66111	-4	6.34e-05	0.0008481
B230206H07Rik	2.717	0.4917	5.526	3.281e-08	1.323e-06
B230217O12Rik	-2.333	0.90136	-2.588	0.009655	0.04419
B3gnt3	2.093	0.58018	3.608	0.0003084	0.003083
B3gnt7	2.04	0.25087	8.133	4.193e-16	9.883e-14
B4galnt3	1.374	0.17185	7.997	1.27e-15	2.797e-13
BC021891	2.653	0.99825	2.658	0.00786	0.03792
BC052688	5.832	1.54115	3.784	0.0001542	0.001774
Bcat1	1.495	0.31058	4.813	1.49e-06	3.541e-05
Bcl2l14	3.279	0.75546	4.34	1.424e-05	0.0002465
Bcl6b	-2.197	0.71571	-3.069	0.002146	0.01432
Bco1	2.132	0.73665	2.894	0.003807	0.02206
Bdh1	1.138	0.39246	2.9	0.003729	0.02173
Bdh2	1.331	0.48859	2.724	0.006441	0.03284
Bhlhe23	5.037	1.89548	2.657	0.007877	0.03799
Bin2	1.402	0.54031	2.595	0.009447	0.04354
Blnk	3.7	1.18978	3.109	0.001874	0.01288
Blvrb	-1.355	0.20995	-6.453	1.099e-10	8.925e-09
Bmp2k	-1.559	0.25203	-6.187	6.146e-10	4.034e-08
Bmp8b	1.946	0.63847	3.047	0.00231	0.01509
Bnc1	-2.593	0.62684	-4.137	3.515e-05	0.0005309
Bnip3	-1.067	0.26506	-4.024	5.713e-05	0.0007799
Bphl	-1.191	0.38275	-3.113	0.001853	0.01279
Brsk2	1.52	0.59462	2.556	0.01058	0.04711
Bspry	1.626	0.29545	5.502	3.758e-08	1.49e-06
Bst2	1.039	0.24124	4.306	1.662e-05	0.0002824
Btbd11	1.81	0.39492	4.582	4.595e-06	9.606e-05
Btn1a1	-2.355	0.77881	-3.024	0.002496	0.01601
Bves	-1.623	0.48919	-3.317	0.0009086	0.0073
Bvht	-1.73	0.35352	-4.894	9.893e-07	2.49e-05
C1s1	1.854	0.45379	4.085	4.409e-05	0.0006371
C2	1.713	0.57216	2.994	0.002757	0.01732
C230035I16Rik	-2.207	0.62452	-3.534	0.0004095	0.003857
C2cd4b	-1.75	0.53462	-3.273	0.001064	0.008313
C330022C24Rik	2.507	0.82692	3.032	0.002431	0.01566
C4b	5.003	1.92024	2.605	0.009174	0.04259
C77370	2.057	0.50323	4.087	4.366e-05	0.0006331
C8g	-1.415	0.43504	-3.252	0.001146	0.008825
C920021L13Rik	-1.542	0.42389	-3.639	0.0002742	0.002803
Cacna1b	1.248	0.2904	4.298	1.72e-05	0.0002904
Cacna1c	-1.727	0.33865	-5.1	3.405e-07	9.741e-06
Cacna1d	-2.473	0.39174	-6.313	2.74e-10	1.968e-08
Cacna1h	-2.422	0.40875	-5.926	3.104e-09	1.748e-07
Cacna2d2	-2.132	0.41134	-5.182	2.191e-07	6.763e-06
Cacng8	1.69	0.57675	2.931	0.003381	0.02013
Calca	2.298	0.32636	7.043	1.885e-12	2.16e-10
Calcoco2	4.492	0.8687	5.171	2.323e-07	7.07e-06
Calcr	1.304	0.4348	2.999	0.002711	0.01708
Calcrl	-2.28	0.36545	-6.24	4.375e-10	3.025e-08
Camk1d	1.516	0.33269	4.556	5.21e-06	0.0001072
Camk2a	-1.649	0.30349	-5.434	5.52e-08	2.067e-06
Camkv	1.297	0.23428	5.536	3.102e-08	1.26e-06
Camsap3	1.103	0.18138	6.081	1.194e-09	7.164e-08
Capsl	1.748	0.58461	2.99	0.002791	0.01747
Car7	1.49	0.48836	3.051	0.002279	0.01497
Casd1	-1.001	0.17977	-5.57	2.551e-08	1.075e-06
Casq1	-3.614	0.45243	-7.988	1.369e-15	2.976e-13
Casz1	-1.184	0.36283	-3.264	0.0011	0.008534
Cbfa2t3	-1.357	0.33808	-4.014	5.96e-05	0.000805
Cbln2	3.255	0.90842	3.583	0.0003402	0.003345
Cbr3	6.07	0.78074	7.775	7.573e-15	1.491e-12
Cbs	2.665	0.5134	5.19	2.1e-07	6.531e-06
Cbx7	2.136	0.2591	8.244	1.659e-16	4.206e-14
Ccbl2	1.302	0.4486	2.903	0.003697	0.02157
Ccdc141	-2.404	0.34053	-7.061	1.656e-12	1.952e-10
Ccdc159	-1.258	0.38865	-3.238	0.001203	0.009154
Ccdc3	1.522	0.55425	2.746	0.006037	0.03134
Ccdc36	3.146	0.93903	3.351	0.0008064	0.006631
Ccdc64	1.041	0.27455	3.792	0.0001494	0.001729
Ccdc64b	1.997	0.46546	4.291	1.779e-05	0.0002983
Cck	-4.696	0.82287	-5.707	1.151e-08	5.427e-07
Ccl3	-5.261	1.97215	-2.668	0.007634	0.03715
Ccm2l	-2.967	0.48753	-6.087	1.153e-09	6.992e-08
Ccnd1	1.346	0.24225	5.558	2.729e-08	1.131e-06
Ccne1	1.153	0.27554	4.186	2.842e-05	0.0004449
Ccno	3.339	0.74139	4.503	6.695e-06	0.0001313
Cd109	-1.801	0.51084	-3.526	0.0004215	0.003945
Cd164l2	1.741	0.52312	3.328	0.0008763	0.007108
Cd180	-6.258	1.62903	-3.841	0.0001224	0.001474
Cd248	-1.276	0.32553	-3.921	8.825e-05	0.001115
Cd34	-1.913	0.38905	-4.918	8.75e-07	2.229e-05
Cd38	-1.401	0.36671	-3.82	0.0001337	0.001588
Cd47	-1.058	0.29785	-3.552	0.0003829	0.003659
Cd74	1.312	0.39517	3.32	0.0009018	0.007255
Cd8a	2.898	0.98451	2.944	0.003243	0.01948
Cd9	1.269	0.29668	4.278	1.885e-05	0.0003114
Cda	2.006	0.62362	3.216	0.0013	0.009737
Cdc25b	-1.131	0.16906	-6.693	2.192e-11	2.005e-09
Cdc42ep2	-1.239	0.43107	-2.874	0.004049	0.02315
Cdh22	2.597	0.89608	2.899	0.003748	0.02181
Cdh4	1.119	0.2753	4.065	4.811e-05	0.00068
Cdh5	-2.475	0.49799	-4.971	6.669e-07	1.754e-05
Cdh6	-1.014	0.32046	-3.166	0.001547	0.01116
Cdh9	4.999	1.7272	2.894	0.003801	0.02204
Cdhr1	2.692	0.37566	7.167	7.675e-13	9.805e-11
Cdk5r2	3.571	0.83244	4.289	1.791e-05	0.0003001
Cdk6	1.257	0.28814	4.363	1.285e-05	0.0002275
Cdkn1c	-1.453	0.47262	-3.073	0.002117	0.01417
Cdkn2a	1.092	0.37363	2.922	0.003475	0.02051
Cdo1	-2.416	0.29193	-8.277	1.262e-16	3.3e-14
Cds1	1.29	0.29977	4.305	1.672e-05	0.0002838
Cdx4	3.386	1.30161	2.601	0.009293	0.04301
Celsr3	1.729	0.22987	7.52	5.474e-14	9.07e-12
Cemip	2.802	0.44983	6.229	4.706e-10	3.188e-08
Cer1	3.125	1.18881	2.628	0.00858	0.04041
Cfap52	2.166	0.74583	2.905	0.003675	0.02148
Cfc1	1.578	0.34486	4.575	4.754e-06	9.896e-05
Cftr	-1.569	0.61538	-2.55	0.01076	0.04775
Chac1	2.054	0.52528	3.91	9.227e-05	0.001157
Chchd10	1.737	0.44964	3.863	0.0001119	0.001372
Chga	1.496	0.24061	6.217	5.059e-10	3.4e-08
Chmp4c	1.334	0.24354	5.477	4.315e-08	1.679e-06
Chrna4	2.057	0.44706	4.601	4.196e-06	8.889e-05
Chrna9	5.721	1.57171	3.64	0.0002725	0.00279
Chst8	2.457	0.68427	3.591	0.0003293	0.00325
Chsy3	-1.145	0.32497	-3.523	0.0004259	0.003978
Cidea	5.109	1.72149	2.968	0.003	0.0184
Cidec	4.011	1.05008	3.82	0.0001334	0.001586
Cited4	-1.622	0.32453	-4.997	5.817e-07	1.563e-05
Ckmt1	3.243	0.45387	7.145	8.99e-13	1.14e-10
Clca4a	1.658	0.43656	3.798	0.000146	0.001692
Clcnka	5.502	1.63594	3.363	0.0007699	0.006404
Cldn5	-3.606	0.64009	-5.634	1.759e-08	7.956e-07
Clec14a	-5.353	0.56866	-9.413	4.84e-21	2.893e-18
Clgn	1.153	0.44931	2.566	0.01028	0.0462
Clstn3	1.407	0.41958	3.353	0.0007998	0.006583
Clvs2	5.645	1.53952	3.667	0.0002459	0.002585
Cmc4	-1.105	0.34381	-3.214	0.001307	0.009785
Cmpk2	-1.506	0.41016	-3.671	0.0002419	0.002551
Cmya5	-4.112	0.98114	-4.191	2.776e-05	0.0004357
Cnpy1	5.905	1.48016	3.989	6.631e-05	0.0008777
Cnr2	-2.862	0.95719	-2.99	0.002792	0.01747
Cntln	-1.302	0.40393	-3.223	0.001268	0.009564
Cntn2	2.176	0.388	5.608	2.052e-08	8.966e-07
Cntnap2	1.008	0.3902	2.584	0.009774	0.04456
Coch	1.591	0.27249	5.84	5.211e-09	2.717e-07
Col12a1	-1.411	0.39228	-3.597	0.0003213	0.003187
Col15a1	-4.308	0.60833	-7.081	1.43e-12	1.721e-10
Col16a1	-1.267	0.37513	-3.377	0.000732	0.006152
Col18a1	-1.064	0.21853	-4.869	1.123e-06	2.773e-05
Col1a1	-2.333	0.30061	-7.76	8.489e-15	1.652e-12
Col1a2	-2.998	0.48708	-6.156	7.46e-10	4.839e-08
Col26a1	-1.211	0.37565	-3.224	0.001264	0.009543
Col3a1	-3.421	0.30024	-11.396	4.4e-30	9.204e-27
Col4a5	-1.058	0.32701	-3.237	0.001209	0.00919
Col4a6	-1.126	0.37386	-3.013	0.002591	0.01648
Col5a2	-1.895	0.37304	-5.08	3.781e-07	1.065e-05
Col6a1	-1.059	0.34027	-3.111	0.001866	0.01285
Col6a2	-1.351	0.34879	-3.873	0.0001073	0.001322
Col6a3	-2.74	0.42545	-6.44	1.197e-10	9.632e-09
Col9a2	-1.44	0.47306	-3.044	0.002338	0.0152
Col9a3	1.136	0.28013	4.054	5.028e-05	0.0007047
Corin	-1.926	0.71621	-2.689	0.007169	0.03543
Coro6	-2.157	0.54226	-3.977	6.98e-05	0.0009133
Cox6a2	-3.631	0.9834	-3.693	0.000222	0.002387
Cox6b2	-1.3	0.21117	-6.157	7.412e-10	4.826e-08
Cphx1	2.922	1.06913	2.733	0.00628	0.03222
Cphx2	2.922	1.06913	2.733	0.00628	0.03222
Cpne4	2.136	0.66533	3.211	0.001322	0.009865
Cpne7	-1.895	0.47411	-3.997	6.425e-05	0.0008567
Cpne9	4.818	1.0945	4.402	1.071e-05	0.0001943
Cpox	-1.175	0.16342	-7.188	6.557e-13	8.506e-11
Cpt1b	-1.029	0.29514	-3.486	0.0004903	0.004457
Creb3l3	1.675	0.44001	3.807	0.0001409	0.001649
Creg1	-1.197	0.23545	-5.083	3.71e-07	1.051e-05
Crispld2	-1.805	0.49401	-3.655	0.0002574	0.002662
Crxos	5.65	1.52619	3.702	0.000214	0.002318
Cryab	-1.415	0.35332	-4.004	6.223e-05	0.0008338
Csgalnact1	-1.116	0.40649	-2.746	0.006026	0.03129
Cspg4	-2.729	0.69281	-3.939	8.186e-05	0.001043
Cspg5	1.997	0.69643	2.867	0.004138	0.0235
Csrp3	-2.899	0.54664	-5.304	1.132e-07	3.884e-06
Cth	1.789	0.26346	6.792	1.108e-11	1.078e-09
Ctla2b	-1.651	0.51463	-3.207	0.00134	0.009953
Ctsc	1.59	0.19959	7.964	1.663e-15	3.523e-13
Ctsh	1.199	0.26816	4.472	7.756e-06	0.000148
Ctsj	5.114	1.09009	4.691	2.714e-06	6.057e-05
Ctsq	6.729	1.9962	3.371	0.0007496	0.006272
Cubn	4.014	0.1684	23.837	1.374e-125	2.299e-121
Cxcl12	-1.965	0.63781	-3.082	0.002059	0.01387
Cyb561	1.037	0.22295	4.652	3.288e-06	7.165e-05
Cyct	3.298	1.11011	2.971	0.002973	0.01824
Cyp11a1	6.994	1.6858	4.149	3.344e-05	0.0005106
Cyp1a1	-2.927	0.88527	-3.306	0.0009471	0.007562
Cyp2j9	2.155	0.80211	2.687	0.00721	0.03559
Cyp4f39	3.653	1.11599	3.273	0.001063	0.008313
Cysltr1	-1.961	0.5654	-3.469	0.0005233	0.00471
D030025P21Rik	-2.252	0.83069	-2.711	0.006709	0.03371
D1Pas1	3.678	1.14792	3.204	0.001356	0.01005
D330045A20Rik	-1.806	0.43293	-4.171	3.033e-05	0.0004693
D630003M21Rik	2.196	0.64248	3.419	0.0006297	0.005471
D630023F18Rik	3.029	0.76757	3.946	7.95e-05	0.001017
D630039A03Rik	2.321	0.80076	2.898	0.003752	0.02181
D630045M09Rik	3.175	1.12182	2.83	0.004658	0.02579
D7Ertd143e	3.167	0.62753	5.046	4.508e-07	1.243e-05
Dact1	-1.035	0.2929	-3.533	0.0004102	0.003859
Dapp1	-1.206	0.23526	-5.128	2.929e-07	8.659e-06
Dazl	3.966	0.90903	4.363	1.286e-05	0.0002275
Dcn	-3.203	0.66641	-4.807	1.532e-06	3.627e-05
Ddx26b	-1.755	0.24148	-7.266	3.698e-13	5.115e-11
Ddx3y	-1.02	0.15732	-6.483	8.977e-11	7.474e-09
Ddx4	2.354	0.8409	2.8	0.005118	0.02768
Ddx43	1.73	0.53596	3.228	0.001247	0.009435
Deptor	1.43	0.28522	5.014	5.335e-07	1.447e-05
Des	-2.485	0.2582	-9.625	6.261e-22	4.365e-19
Dgkk	1.112	0.34225	3.248	0.001162	0.008918
Dhrs3	-1.076	0.41485	-2.594	0.009489	0.04364
Dio3	-1.944	0.48993	-3.969	7.221e-05	0.0009412
Dio3os	-2.422	0.82646	-2.93	0.003388	0.02015
Diras1	2.555	0.88645	2.882	0.003945	0.02265
Diras2	-2.872	0.60174	-4.773	1.818e-06	4.219e-05
Disc1	-4.145	1.18259	-3.505	0.0004563	0.004212
Disp2	-2.55	0.72153	-3.535	0.0004085	0.003849
Dkkl1	1.991	0.59144	3.366	0.0007629	0.006358
Dlk1	-1.74	0.45585	-3.816	0.0001354	0.001604
Dll3	3	0.35855	8.368	5.85e-17	1.649e-14
Dll4	-2.202	0.60548	-3.636	0.0002767	0.002824
Dmc1	1.985	0.52593	3.774	0.0001609	0.001838
Dmrt1	3.678	1.03444	3.556	0.0003772	0.003614
Dmrtc1b	6.56	1.84873	3.548	0.0003877	0.003695
Dmrtc1c1	5.472	1.67192	3.273	0.001065	0.008313
Dmrtc1c2	5.472	1.67192	3.273	0.001065	0.008313
Dmxl2	-1.197	0.29992	-3.991	6.579e-05	0.0008724
Dnah8	1.933	0.52833	3.659	0.0002528	0.002633
Dnaja4	-1.977	0.30459	-6.492	8.457e-11	7.077e-09
Dnajb4	-1.429	0.214	-6.676	2.461e-11	2.226e-09
Dnajc22	1.084	0.32563	3.329	0.0008731	0.007093
Dnajc6	3.7	0.50874	7.273	3.515e-13	4.985e-11
Dnm1	-1.06	0.41377	-2.562	0.01041	0.04661
Dnmt3b	1.994	0.38927	5.122	3.03e-07	8.848e-06
Dnmt3l	5.565	0.78286	7.109	1.168e-12	1.447e-10
Dock5	1.299	0.22293	5.827	5.648e-09	2.908e-07
Dppa2	5.569	0.866	6.431	1.269e-10	1.011e-08
Dppa4	3.099	0.62061	4.993	5.932e-07	1.586e-05
Dppa5a	4.674	0.70605	6.62	3.583e-11	3.156e-09
Dram1	2.994	0.45475	6.583	4.599e-11	3.987e-09
Dtx1	2.443	0.29884	8.174	2.981e-16	7.229e-14
Dusp9	1.103	0.25304	4.359	1.308e-05	0.0002302
Dyrk3	1.071	0.25949	4.127	3.673e-05	0.0005495
E130012A19Rik	1.607	0.26284	6.114	9.699e-10	6.012e-08
E130309D14Rik	-1.633	0.19665	-8.305	1.001e-16	2.659e-14
E2f2	-1.115	0.17971	-6.206	5.434e-10	3.595e-08
Echdc2	1.429	0.21243	6.725	1.755e-11	1.645e-09
Ecm1	-1.778	0.16357	-10.871	1.585e-27	2.21e-24
Ecscr	-1.268	0.30581	-4.146	3.378e-05	0.0005139
Edil3	-1.822	0.43309	-4.206	2.597e-05	0.0004111
Ednra	-1.375	0.47016	-2.925	0.003443	0.02037
Ednrb	-2.473	0.62078	-3.984	6.779e-05	0.000892
Eef1a2	-1.81	0.5041	-3.59	0.0003305	0.003258
Efna1	-1.211	0.3036	-3.989	6.635e-05	0.0008777
Efna3	1.277	0.23251	5.491	3.989e-08	1.574e-06
Efnb2	-1.289	0.19692	-6.546	5.922e-11	5.03e-09
Ehbp1l1	-1.555	0.17095	-9.094	9.55e-20	4.098e-17
Ehd2	-1.097	0.22689	-4.834	1.336e-06	3.207e-05
Eif2s3y	-1.695	0.13815	-12.266	1.387e-34	4.641e-31
Elavl3	3.9	0.61209	6.371	1.872e-10	1.411e-08
Eldr	-1.081	0.40479	-2.671	0.007567	0.03698
Elf3	1.688	0.3675	4.593	4.378e-06	9.192e-05
Elk3	-1.152	0.21599	-5.336	9.513e-08	3.33e-06
Elk4	-1.017	0.31523	-3.225	0.001259	0.009505
Ell2	-1.052	0.1456	-7.226	4.99e-13	6.524e-11
Emilin1	-1.172	0.28475	-4.117	3.844e-05	0.0005723
Emilin2	-1.37	0.33052	-4.146	3.377e-05	0.0005139
En2	4.765	0.78016	6.108	1.012e-09	6.248e-08
Eng	-1.095	0.24338	-4.501	6.765e-06	0.0001323
Eno3	-1.323	0.14124	-9.364	7.695e-21	4.292e-18
Enpp1	-2.333	0.43913	-5.313	1.076e-07	3.72e-06
Enpp2	2.017	0.31951	6.313	2.738e-10	1.968e-08
Enpp3	1.466	0.36796	3.984	6.78e-05	0.000892
Entpd1	-1.962	0.51553	-3.806	0.000141	0.001649
Entpd2	1.539	0.5878	2.619	0.008829	0.04138
Eomes	3.237	0.60844	5.32	1.036e-07	3.598e-06
Epb4.1l4b	1.273	0.25486	4.995	5.869e-07	1.571e-05
Epb4.2	-2.529	0.52979	-4.773	1.814e-06	4.216e-05
Epha1	1.271	0.48669	2.611	0.009035	0.04209
Epha7	-1.138	0.34524	-3.297	0.0009767	0.007747
Epha8	2.193	0.73913	2.967	0.003012	0.01845
Ephx2	1.833	0.37806	4.848	1.247e-06	3.036e-05
Ephx3	2.591	0.95801	2.704	0.006841	0.0342
Ephx4	5.6	1.76536	3.172	0.001514	0.01099
Epor	-1.327	0.29867	-4.442	8.898e-06	0.0001666
Eps8	1.473	0.2371	6.214	5.168e-10	3.446e-08
Eps8l2	2.733	0.3876	7.05	1.79e-12	2.08e-10
Eras	2.863	0.29711	9.637	5.568e-22	4.051e-19
Erg	-1.701	0.38096	-4.466	7.988e-06	0.0001516
Ermap	-2.845	0.71054	-4.004	6.217e-05	0.0008336
Esam	-2.107	0.34261	-6.149	7.784e-10	4.991e-08
Esrrb	3.5	0.61004	5.737	9.646e-09	4.639e-07
Esx1	3.292	0.80398	4.094	4.236e-05	0.0006164
Etv2	1.256	0.42347	2.965	0.003027	0.01851
Etv4	1.028	0.26894	3.823	0.0001321	0.001574
EU599041	2.97	0.51125	5.81	6.242e-09	3.156e-07
Evpl	1.264	0.32431	3.897	9.738e-05	0.001214
Exoc3l	-1.304	0.25589	-5.096	3.478e-07	9.897e-06
Eya1	-1.026	0.31843	-3.222	0.001271	0.00958
F2r	-1.031	0.21087	-4.89	1.008e-06	2.521e-05
F2rl1	1.183	0.21626	5.469	4.53e-08	1.751e-06
F2rl2	-2.846	0.57946	-4.911	9.045e-07	2.294e-05
F2rl3	-2.265	0.60113	-3.768	0.0001644	0.00187
F5	1.623	0.34119	4.756	1.975e-06	4.522e-05
F8	-1.27	0.45345	-2.8	0.005114	0.02768
Fabp3	2.783	0.6949	4.004	6.216e-05	0.0008336
Fabp7	2.637	0.57043	4.623	3.789e-06	8.16e-05
Fam109b	-1.742	0.31248	-5.574	2.486e-08	1.057e-06
Fam124b	-2.99	1.15882	-2.58	0.009868	0.04489
Fam129a	2.212	0.34445	6.421	1.353e-10	1.068e-08
Fam131b	1.687	0.38048	4.434	9.26e-06	0.0001722
Fam131c	1.802	0.64263	2.804	0.005043	0.02739
Fam134b	1.135	0.29716	3.819	0.0001341	0.001591
Fam13c	1.236	0.34384	3.594	0.0003254	0.003218
Fam160a1	-1.161	0.32415	-3.581	0.0003426	0.003359
Fam167a	1.954	0.57796	3.38	0.0007249	0.006104
Fam169b	2.743	0.71602	3.831	0.0001278	0.00153
Fam178b	2.6	0.75997	3.421	0.000623	0.005427
Fam184b	2.162	0.77824	2.778	0.005465	0.02911
Fam25c	4.259	1.16217	3.665	0.0002475	0.002599
Fam46a	-1.689	0.25717	-6.566	5.16e-11	4.451e-09
Fam46b	1.034	0.32881	3.143	0.001671	0.0118
Fam46c	-2.371	0.3792	-6.253	4.035e-10	2.802e-08
Fam49a	-1.089	0.30872	-3.528	0.0004191	0.003927
Fam57b	2.419	0.34584	6.994	2.672e-12	2.942e-10
Fam78a	-1.723	0.40258	-4.28	1.867e-05	0.0003095
Fam81a	1.474	0.4247	3.47	0.0005214	0.004696
Fam83f	1.554	0.54946	2.828	0.004686	0.02587
Fat4	-1.218	0.41357	-2.945	0.003225	0.01939
Fbp2	4.325	1.67721	2.579	0.009916	0.04505
Fbxl22	-1.09	0.26049	-4.184	2.863e-05	0.0004469
Fbxo15	3.464	0.69427	4.989	6.077e-07	1.622e-05
Fbxo2	1.606	0.44427	3.614	0.0003015	0.003032
Fbxo32	-2.476	0.36408	-6.801	1.037e-11	1.027e-09
Fdxacb1	-1.064	0.27104	-3.925	8.671e-05	0.001097
Fech	-1.291	0.13935	-9.267	1.914e-20	9.419e-18
Fermt3	-1.817	0.35146	-5.169	2.358e-07	7.148e-06
Fetub	1.973	0.69223	2.85	0.004372	0.02453
Fez1	2.356	0.86749	2.716	0.006604	0.03335
Fgf1	-2.082	0.685	-3.039	0.002373	0.01537
Fgf15	2.003	0.2708	7.395	1.41e-13	2.145e-11
Fgf17	2.39	0.68506	3.489	0.0004845	0.004421
Fgf3	1.96	0.49715	3.943	8.051e-05	0.001027
Fgf4	4.439	0.59015	7.522	5.385e-14	9.012e-12
Fgf5	3.038	0.31676	9.59	8.813e-22	5.9e-19
Fgfbp1	2.592	0.90368	2.868	0.004129	0.02346
Fgl2	-2.517	0.67293	-3.74	0.0001842	0.002055
Fhod3	-1.135	0.279	-4.066	4.773e-05	0.000677
Filip1	-2.36	0.73724	-3.201	0.001372	0.01015
Fitm1	-2.928	0.85608	-3.421	0.0006246	0.005434
Fkbp6	5.721	1.81943	3.144	0.001665	0.01176
Fkbp7	-1.339	0.35459	-3.777	0.000159	0.00182
Fli1	-1.392	0.42868	-3.248	0.001162	0.008918
Flrt2	-1.819	0.24789	-7.338	2.168e-13	3.21e-11
Flt3l	-1.619	0.46171	-3.506	0.000455	0.004202
Flt4	-1.432	0.44902	-3.189	0.001429	0.01049
Fmnl1	-1.947	0.62745	-3.104	0.001912	0.01309
Fmo1	-3.256	0.35855	-9.081	1.079e-19	4.513e-17
Fmod	-3.923	1.30897	-2.997	0.002725	0.01715
Fmr1nb	3.952	0.53306	7.414	1.226e-13	1.936e-11
Fn1	-1.093	0.28704	-3.807	0.0001405	0.001646
Fnd3c2	4.74	1.51422	3.13	0.001747	0.01221
Fndc9	1.136	0.38852	2.924	0.003451	0.02041
Folr1	3.04	0.44613	6.813	9.548e-12	9.511e-10
Foxd3	4.743	0.53137	8.926	4.401e-19	1.601e-16
Foxd4	2.761	0.91477	3.018	0.002544	0.01625
Foxe1	-4.23	1.14171	-3.705	0.0002114	0.002299
Foxg1	-1.575	0.57926	-2.719	0.006543	0.03319
Foxh1	1.164	0.1437	8.101	5.433e-16	1.263e-13
Foxj1	2.209	0.43336	5.098	3.439e-07	9.822e-06
Foxn4	2.972	1.01128	2.938	0.003299	0.01971
Foxr1	3.194	1.06639	2.995	0.002747	0.01728
Fry	-1.502	0.26952	-5.574	2.49e-08	1.057e-06
Fsd2	-5.622	0.89644	-6.271	3.58e-10	2.518e-08
Fstl1	-1.328	0.20856	-6.365	1.948e-10	1.449e-08
Fut9	2.531	0.39775	6.363	1.976e-10	1.463e-08
Fxyd1	-4.278	1.45243	-2.945	0.003225	0.01939
Fxyd2	2.078	0.60442	3.438	0.0005862	0.005162
Fxyd5	-1.564	0.46027	-3.399	0.0006762	0.005777
Fyb	-3.294	1.21192	-2.718	0.006565	0.03325
Fzd10	1.497	0.40413	3.705	0.0002113	0.002299
Fzd4	-1.055	0.41141	-2.563	0.01037	0.04648
Fzd5	1.281	0.18614	6.882	5.919e-12	6.309e-10
Fzd9	1.369	0.46914	2.918	0.003528	0.02078
G630025P09Rik	1.068	0.27047	3.95	7.818e-05	0.001004
G6b	-2.115	0.55515	-3.809	0.0001393	0.001638
Gabrb3	1.728	0.32345	5.342	9.192e-08	3.238e-06
Gadd45a	1.045	0.2637	3.961	7.458e-05	0.000966
Gal	-2.913	0.91279	-3.191	0.001417	0.01041
Galnt6	3.037	0.78026	3.893	9.909e-05	0.001234
Galnt9	2.115	0.72777	2.907	0.003653	0.0214
Gap43	-1.241	0.25999	-4.773	1.812e-06	4.216e-05
Gareml	2.013	0.38801	5.188	2.125e-07	6.586e-06
Gas1	-1.018	0.30672	-3.319	0.0009023	0.007256
Gata1	-1.693	0.39118	-4.328	1.505e-05	0.0002591
Gatsl3	2.426	0.6378	3.804	0.0001423	0.00166
Gbp7	-3.176	0.70219	-4.522	6.117e-06	0.0001224
Gbp9	-2.332	0.40704	-5.73	1.003e-08	4.784e-07
Gca	1.736	0.36958	4.696	2.649e-06	5.935e-05
Gcat	1.253	0.12413	10.095	5.821e-24	5.127e-21
Gchfr	1.229	0.41489	2.963	0.003045	0.0186
Gckr	1.557	0.53886	2.889	0.003869	0.02236
Gcnt3	1.83	0.68737	2.662	0.007772	0.03768
Gdap1l1	1.698	0.41197	4.122	3.756e-05	0.0005607
Gdf15	2.011	0.65039	3.092	0.00199	0.01348
Gdf3	4.137	0.79459	5.207	1.924e-07	6.12e-06
Gdpd2	1.763	0.6965	2.532	0.01136	0.04975
Gem	-1.204	0.33878	-3.553	0.0003808	0.003642
Gfi1b	-2.004	0.55945	-3.582	0.0003405	0.003346
Ggct	1.586	0.30266	5.241	1.597e-07	5.259e-06
Ggt1	2.359	0.42738	5.519	3.415e-08	1.367e-06
Gipr	-3.226	0.33721	-9.568	1.091e-21	7.025e-19
Gja4	-2.034	0.26114	-7.79	6.718e-15	1.352e-12
Gja5	-4.925	0.49126	-10.024	1.193e-23	9.507e-21
Gja6	-2.72	0.93861	-2.898	0.003758	0.02183
Gjb2	1.474	0.46271	3.187	0.00144	0.01055
Gjb3	3.063	0.62581	4.895	9.836e-07	2.479e-05
Gjb4	4.496	1.68926	2.662	0.007773	0.03768
Gjb5	2.181	0.48247	4.52	6.176e-06	0.0001232
Gkn1	3.9	1.35063	2.888	0.003883	0.02241
Gldc	1.208	0.171	7.067	1.582e-12	1.878e-10
Glod5	2.386	0.72077	3.311	0.0009309	0.007457
Glrx	1.441	0.33721	4.274	1.919e-05	0.0003158
Gls2	1.234	0.32195	3.834	0.000126	0.001513
Glt1d1	2.245	0.36849	6.093	1.105e-09	6.747e-08
Gm10324	3.587	0.88064	4.073	4.638e-05	0.0006611
Gm10416	1.933	0.60451	3.198	0.001383	0.0102
Gm11627	2.03	0.56054	3.621	0.0002931	0.002964
Gm128	2.18	0.816	2.672	0.007549	0.03691
Gm13040	4.949	1.55933	3.174	0.001506	0.01095
Gm13051	3.92	0.47521	8.249	1.598e-16	4.113e-14
Gm13057	4.949	1.55933	3.174	0.001506	0.01095
Gm13154	1.88	0.45623	4.12	3.784e-05	0.0005644
Gm13242	3.22	0.55773	5.773	7.806e-09	3.888e-07
Gm13247	3.423	0.62836	5.448	5.09e-08	1.93e-06
Gm13710	-1.009	0.37202	-2.712	0.006682	0.0336
Gm14124	3.2	0.74734	4.282	1.852e-05	0.000308
Gm14139	3.662	0.7147	5.124	2.988e-07	8.756e-06
Gm15698	4.527	1.69063	2.678	0.007409	0.03638
Gm15816	-2.094	0.70252	-2.981	0.002875	0.01783
Gm16897	-2.011	0.49087	-4.096	4.207e-05	0.0006132
Gm17762	-1.141	0.35134	-3.246	0.001169	0.008945
Gm19705	2.304	0.59764	3.855	0.0001156	0.001407
Gm19784	4.813	1.61742	2.976	0.002921	0.018
Gm2016	5.393	1.97031	2.737	0.006198	0.03193
Gm2061	-2.519	0.4823	-5.222	1.766e-07	5.693e-06
Gm20765	8.206	1.81663	4.517	6.259e-06	0.000124
Gm21293	8.206	1.81663	4.517	6.259e-06	0.000124
Gm21304	8.206	1.81663	4.517	6.259e-06	0.000124
Gm21312	8.206	1.81663	4.517	6.259e-06	0.000124
Gm2381	3.585	0.5044	7.107	1.188e-12	1.462e-10
Gm3219	2.162	0.57332	3.771	0.0001628	0.001856
Gm38509	5.508	1.78841	3.08	0.00207	0.01393
Gm4070	-3.806	1.27892	-2.976	0.002919	0.018
Gm4340	6.695	1.71756	3.898	9.708e-05	0.001213
Gm4980	2.183	0.80102	2.725	0.006431	0.0328
Gm5424	2.321	0.43809	5.298	1.17e-07	3.978e-06
Gm5662	5.906	1.80163	3.278	0.001044	0.008201
Gm5868	2.02	0.70814	2.853	0.004335	0.02439
Gm6763	8.206	1.81663	4.517	6.259e-06	0.000124
Gm6792	5.453	1.57476	3.463	0.0005346	0.004795
Gm7325	6.933	1.63607	4.237	2.261e-05	0.0003639
Gm7457	-1.503	0.55785	-2.695	0.007043	0.03499
Gm8615	1.488	0.25455	5.847	5.007e-09	2.618e-07
Gm867	1.482	0.56839	2.608	0.009112	0.04235
Gm8764	8.206	1.81663	4.517	6.259e-06	0.000124
Gm8909	2.441	0.65975	3.699	0.0002163	0.002335
Gm8994	4.967	1.61362	3.078	0.002085	0.01401
Gm9112	6.25	1.80849	3.456	0.0005484	0.004903
Gmfg	-1.145	0.33546	-3.413	0.0006435	0.005551
Gng11	-1.948	0.49045	-3.973	7.1e-05	0.0009276
Gng3	1.427	0.35115	4.063	4.835e-05	0.0006823
Gp1ba	-2.679	0.63166	-4.241	2.229e-05	0.0003594
Gp5	-2.311	0.73208	-3.157	0.001595	0.01141
Gpa33	3.46	0.80928	4.276	1.904e-05	0.0003136
Gpm6a	-1.125	0.40506	-2.778	0.005472	0.02912
Gpr146	-1.445	0.37844	-3.817	0.000135	0.001601
Gpr182	-2.444	0.53653	-4.556	5.214e-06	0.0001072
Gpr19	1.041	0.2462	4.229	2.344e-05	0.0003747
Gpr20	-1.716	0.57315	-2.994	0.002751	0.0173
Gpr50	-1.833	0.51794	-3.54	0.0004008	0.003791
Gpx2	2.746	0.45071	6.092	1.115e-09	6.785e-08
Gramd2	2.995	0.72572	4.127	3.674e-05	0.0005495
Grap	-1.775	0.63719	-2.786	0.005337	0.02861
Grap2	-3.336	0.52931	-6.302	2.93e-10	2.095e-08
Grem2	-3.474	0.4355	-7.977	1.498e-15	3.215e-13
Grhl3	1.302	0.40396	3.224	0.001266	0.009554
Gria2	-2.964	0.75839	-3.908	9.314e-05	0.001167
Gria4	1.513	0.52442	2.885	0.003915	0.02255
Grin3a	-2.499	0.58766	-4.253	2.107e-05	0.000341
Grip2	-2.601	0.59522	-4.371	1.239e-05	0.0002209
Grm6	-1.382	0.50117	-2.758	0.005809	0.03054
Gsc	1.797	0.63169	2.844	0.004453	0.02492
Gsdma	5.067	1.64752	3.076	0.002101	0.01409
Gsn	1.137	0.24618	4.62	3.831e-06	8.229e-05
Gsta4	1.403	0.27178	5.162	2.444e-07	7.369e-06
Gstk1	1.465	0.33792	4.335	1.461e-05	0.0002523
Gstm1	1.436	0.33731	4.257	2.073e-05	0.0003362
Gstm3	3.09	0.69477	4.447	8.699e-06	0.0001637
Gstm6	1.104	0.41197	2.68	0.007366	0.03622
Gstm7	1.343	0.41675	3.222	0.001273	0.009591
Gstp2	2.096	0.41014	5.11	3.219e-07	9.255e-06
Gstt3	1.194	0.2639	4.525	6.027e-06	0.0001212
Gtsf1l	4.306	0.76657	5.617	1.946e-08	8.617e-07
Gucy1a3	-1.371	0.50509	-2.714	0.006651	0.03351
Gucy2g	5.211	1.65358	3.152	0.001624	0.01155
Gvin1	-3.806	1.27892	-2.976	0.002919	0.018
Gyg	-1.372	0.17978	-7.629	2.369e-14	4.263e-12
Gypa	-2.268	0.42556	-5.33	9.799e-08	3.416e-06
Gypc	-2.086	0.44518	-4.685	2.797e-06	6.217e-05
H19	-5.688	0.42285	-13.451	3.033e-41	1.269e-37
H2-DMb1	2.498	0.89796	2.782	0.005405	0.02886
H2-Eb1	2.665	0.91748	2.905	0.003673	0.02148
H2-M5	2.03	0.56113	3.618	0.0002968	0.002994
Hapln1	-1.581	0.36956	-4.279	1.878e-05	0.0003105
Hapln3	-1.177	0.44281	-2.659	0.007841	0.03788
Has2os	-1.075	0.41068	-2.617	0.008869	0.04151
Hba-a1	-3.142	0.96678	-3.25	0.001155	0.008884
Hba-a2	-3.142	0.96678	-3.25	0.001155	0.008884
Hbb-y	-4.046	0.81399	-4.971	6.676e-07	1.754e-05
Hcfc2	-1.105	0.27082	-4.081	4.481e-05	0.0006453
Hcn1	-2.17	0.61442	-3.531	0.0004132	0.003883
Hcn2	1.551	0.34637	4.476	7.591e-06	0.000146
Hcn4	-3	0.4876	-6.153	7.58e-10	4.886e-08
Hdac9	-1.318	0.35908	-3.672	0.000241	0.002547
Hdc	1.741	0.62014	2.807	0.004999	0.02719
Hesx1	2.213	0.45017	4.917	8.801e-07	2.235e-05
Hey1	-1.699	0.26526	-6.404	1.51e-10	1.164e-08
Hgf	-3.206	1.11864	-2.866	0.004162	0.02362
Hhat	-1.484	0.50931	-2.914	0.00357	0.02099
Hic1	3.036	0.75214	4.036	5.442e-05	0.0007508
Hipk2	-1.443	0.36827	-3.919	8.901e-05	0.001122
Hist1h2ai	2.329	0.82135	2.835	0.004578	0.02544
Hkdc1	1.403	0.43921	3.195	0.001399	0.01032
Hlf	-1.575	0.56256	-2.8	0.005118	0.02768
Hmces	1.276	0.24974	5.111	3.2e-07	9.217e-06
Hmg20a	-5.868	0.30663	-19.136	1.257e-81	1.052e-77
Hmx3	-3.963	1.02179	-3.878	0.0001051	0.0013
Hnf1b	1.198	0.26882	4.458	8.274e-06	0.0001566
Homer2	-1.138	0.33879	-3.36	0.0007804	0.006475
Hopx	-1.206	0.45702	-2.639	0.008326	0.03943
Hormad1	5.322	1.58275	3.363	0.000772	0.006418
Hoxa7	2.887	1.05736	2.73	0.006325	0.03238
Hoxc6	-2.299	0.65928	-3.487	0.0004889	0.004454
Hoxc8	-2.335	0.48122	-4.853	1.219e-06	2.982e-05
Hoxd8	-1.534	0.54044	-2.839	0.004521	0.02522
Hpca	2.151	0.54476	3.949	7.853e-05	0.001007
Hpdl	2.96	0.48308	6.127	8.982e-10	5.608e-08
Hpgd	-1.737	0.63029	-2.755	0.005862	0.03073
Hpx	-1.807	0.69821	-2.589	0.009633	0.04413
Hr	1.974	0.44916	4.396	1.104e-05	0.0001991
Hrc	-3.387	0.39037	-8.677	4.057e-18	1.331e-15
Hrh1	3.722	0.90803	4.099	4.155e-05	0.0006083
Hrh3	2.984	1.00221	2.977	0.002907	0.01796
Hrk	1.892	0.43307	4.369	1.25e-05	0.0002226
Hrnr	4.158	1.61549	2.574	0.01005	0.04551
Hs3st1	1.533	0.51963	2.951	0.003167	0.01913
Hsd17b14	3.787	0.73982	5.119	3.071e-07	8.938e-06
Hsd3b6	-3.091	0.92266	-3.35	0.0008077	0.006639
Hsf2bp	4.216	0.8527	4.944	7.653e-07	1.985e-05
Hspa1b	1.337	0.33178	4.03	5.587e-05	0.0007657
Hspb1	1.855	0.50349	3.684	0.0002297	0.002455
Hspb2	-2.599	0.51222	-5.075	3.877e-07	1.087e-05
Hspb7	-4.781	0.70508	-6.781	1.193e-11	1.147e-09
Htatip2	1.157	0.32476	3.562	0.0003685	0.00355
Htr3a	5.248	1.63473	3.21	0.001326	0.009875
Htra1	1.525	0.46214	3.3	0.0009676	0.007693
Hykk	-1.172	0.26976	-4.344	1.399e-05	0.0002428
Hymai	-3.138	0.89896	-3.49	0.0004826	0.004406
I830077J02Rik	-3.038	0.97691	-3.11	0.001872	0.01287
Icam2	-2.794	0.47277	-5.91	3.413e-09	1.873e-07
Icosl	1.439	0.31175	4.616	3.903e-06	8.374e-05
Ifi30	1.099	0.22974	4.783	1.725e-06	4.037e-05
Ifi35	-1.242	0.32836	-3.783	0.0001547	0.001774
Ifit1	-5.303	2.00508	-2.645	0.008179	0.039
Ifit3	-3.736	1.39542	-2.678	0.007414	0.03639
Ifitm1	1.392	0.42492	3.275	0.001055	0.008267
Ifitm7	6.035	1.56426	3.858	0.0001144	0.001395
Igf1	-2.635	0.46119	-5.714	1.104e-08	5.219e-07
Igfbp5	-2.535	0.72524	-3.495	0.0004734	0.004336
Igsf23	1.746	0.55001	3.174	0.001503	0.01094
Il10ra	-2.737	1.08156	-2.53	0.0114	0.04988
Il11ra1	-1.266	0.25544	-4.955	7.24e-07	1.884e-05
Il16	-3.175	1.13811	-2.79	0.005274	0.02833
Il17rc	1.084	0.35561	3.048	0.002304	0.01507
Il1r1	-1.688	0.51917	-3.252	0.001146	0.008825
Il22ra1	2.836	0.61786	4.591	4.416e-06	9.249e-05
Il2rg	-2.36	0.30938	-7.627	2.4e-14	4.272e-12
Il4ra	-1.456	0.463	-3.144	0.001665	0.01176
Ildr1	1.747	0.31644	5.521	3.367e-08	1.351e-06
Impa2	1.078	0.23395	4.608	4.066e-06	8.679e-05
Ina	3.113	0.52685	5.908	3.457e-09	1.891e-07
Inafm2	-1.279	0.31012	-4.124	3.723e-05	0.0005563
Inhbc	5.234	1.65194	3.168	0.001533	0.01108
Insm1	2.5	0.37277	6.706	1.999e-11	1.858e-09
Irak3	2.12	0.73524	2.884	0.003926	0.02259
Irs2	-1.32	0.27164	-4.86	1.173e-06	2.878e-05
Irs4	1.251	0.22962	5.448	5.097e-08	1.93e-06
Irx4	-1.676	0.56717	-2.956	0.00312	0.01892
Isg15	-2.51	0.85712	-2.928	0.003407	0.02023
Islr2	6.126	0.8976	6.824	8.827e-12	8.899e-10
Ism2	2.895	0.62891	4.604	4.152e-06	8.817e-05
Itga1	-1.469	0.3966	-3.703	0.0002131	0.00231
Itga2b	-1.799	0.41222	-4.365	1.27e-05	0.0002256
Itga6	-1.423	0.27009	-5.27	1.365e-07	4.541e-06
Itgb1bp2	-3.319	0.37688	-8.805	1.303e-18	4.639e-16
Itgb3	-2.802	0.30458	-9.201	3.554e-20	1.626e-17
Itm2a	-1.73	0.16657	-10.388	2.8e-25	2.929e-22
Itpk1	1.8	0.30102	5.981	2.223e-09	1.287e-07
Itpka	1.506	0.52399	2.874	0.004054	0.02317
Itpr2	-1.083	0.39634	-2.732	0.006292	0.03227
Jade1	1.517	0.26786	5.663	1.488e-08	6.783e-07
Jade2	1.204	0.21927	5.491	4.004e-08	1.577e-06
Jak3	-1.05	0.29888	-3.512	0.0004446	0.004125
Jakmip1	1.775	0.35423	5.012	5.395e-07	1.461e-05
Jakmip2	1.107	0.34166	3.241	0.00119	0.009077
Jam2	2.437	0.41136	5.924	3.141e-09	1.752e-07
Jph2	-1.58	0.31712	-4.981	6.324e-07	1.68e-05
Jph4	2.309	0.34478	6.696	2.145e-11	1.973e-09
Jsrp1	-2.362	0.85355	-2.768	0.005648	0.0299
Kank3	-1.181	0.20198	-5.847	4.996e-09	2.618e-07
Kcna3	-1.916	0.72405	-2.646	0.008142	0.03892
Kcnab3	1.424	0.29987	4.747	2.063e-06	4.691e-05
Kcne3	-2.429	0.77005	-3.155	0.001605	0.01148
Kcnf1	-1.669	0.5994	-2.785	0.005348	0.02864
Kcng2	-2.399	0.71452	-3.357	0.0007878	0.006513
Kcng3	1.548	0.52764	2.934	0.003341	0.01991
Kcnh2	-1.416	0.20038	-7.068	1.568e-12	1.875e-10
Kcnh4	3.83	1.12422	3.407	0.0006565	0.005654
Kcnh6	2.154	0.72592	2.968	0.003001	0.0184
Kcnj2	-4.022	0.61308	-6.56	5.393e-11	4.628e-09
Kcnj3	3.406	0.62184	5.478	4.306e-08	1.679e-06
Kcnj5	-1.277	0.24625	-5.185	2.165e-07	6.698e-06
Kcnk3	-2.446	0.66399	-3.683	0.0002303	0.002457
Kcnq1ot1	-1.051	0.31065	-3.384	0.000714	0.006032
Kcnq2	2.645	0.6568	4.027	5.649e-05	0.0007723
Kcnq4	-1.87	0.64528	-2.898	0.00375	0.02181
Kcns3	1.162	0.28362	4.098	4.161e-05	0.0006086
Kcnt1	3.399	1.30934	2.596	0.009441	0.04352
Kctd12	-1.136	0.28173	-4.032	5.532e-05	0.0007607
Kdelc2	-1.168	0.28262	-4.134	3.562e-05	0.0005366
Kdm5d	-2.465	0.54406	-4.53	5.898e-06	0.0001195
Kel	-2.743	0.69972	-3.919	8.875e-05	0.00112
Khdc3	4.309	0.9456	4.557	5.201e-06	0.0001072
Kirrel2	3.006	0.79507	3.78	0.0001566	0.001794
Klf1	-1.772	0.35601	-4.979	6.399e-07	1.697e-05
Klf15	1.622	0.27492	5.9	3.629e-09	1.972e-07
Klf4	1.178	0.29985	3.928	8.583e-05	0.001086
Klf5	1.545	0.30559	5.055	4.303e-07	1.196e-05
Klf9	2.251	0.26498	8.495	1.988e-17	6.049e-15
Klhdc8b	-1.322	0.21219	-6.229	4.68e-10	3.184e-08
Klhl23	-1.451	0.24888	-5.83	5.549e-09	2.866e-07
Klhl30	-3.048	0.89263	-3.415	0.0006386	0.005522
Klhl4	-1.785	0.34834	-5.124	2.995e-07	8.761e-06
Klk1	-2.911	0.80335	-3.623	0.0002907	0.002946
Kndc1	2.368	0.49311	4.802	1.573e-06	3.702e-05
Kremen2	1.537	0.42324	3.632	0.0002807	0.002856
Krt20	-2.819	0.61185	-4.607	4.083e-06	8.697e-05
Krt42	6.27	1.4011	4.475	7.64e-06	0.0001465
Krtdap	5.542	1.74726	3.172	0.001516	0.01099
L1cam	1.741	0.35273	4.936	7.965e-07	2.057e-05
L1td1	3.353	0.48248	6.949	3.673e-12	3.966e-10
Lad1	1.189	0.20041	5.935	2.944e-09	1.676e-07
Lama1	1.7	0.30223	5.625	1.86e-08	8.287e-07
Lama3	1.113	0.38002	2.928	0.003408	0.02023
Lama4	-1.165	0.40389	-2.884	0.003932	0.02262
Laptm5	-1.172	0.30278	-3.869	0.0001091	0.001341
Larp7	1.039	0.17551	5.918	3.256e-09	1.804e-07
Lat	-1.297	0.3752	-3.456	0.0005475	0.004897
Layn	-2.245	0.69579	-3.227	0.001253	0.009475
Lbh	-1.341	0.2305	-5.819	5.911e-09	2.997e-07
Lbp	-2.281	0.86	-2.652	0.008003	0.03846
Ldb2	-2.077	0.46314	-4.484	7.323e-06	0.0001417
Ldb3	-3.554	0.52014	-6.833	8.29e-12	8.459e-10
Ldhb	2.001	0.3017	6.633	3.28e-11	2.905e-09
Ldhc	4.669	1.63889	2.849	0.004388	0.02458
Ldlrad4	-1.195	0.46627	-2.562	0.0104	0.04659
Ldoc1	4.612	0.79908	5.772	7.839e-09	3.892e-07
Lefty1	3.783	1.03425	3.658	0.0002546	0.002642
Lgals3	2.893	0.64308	4.499	6.813e-06	0.000133
Lgals9	2.021	0.45001	4.492	7.052e-06	0.0001371
Lgmn	1.161	0.18123	6.407	1.484e-10	1.15e-08
Lhx1	2.125	0.81786	2.598	0.009372	0.04326
Lhx9	3.441	0.92082	3.737	0.0001864	0.002072
Limch1	-1.783	0.29049	-6.138	8.364e-10	5.277e-08
Lincenc1	4.632	0.71263	6.5	8.034e-11	6.757e-09
Liph	4.248	0.58589	7.25	4.157e-13	5.656e-11
Lmod1	-1.17	0.44434	-2.632	0.008478	0.04
Lmod3	-4.017	1.23804	-3.245	0.001175	0.008979
Lor	1.182	0.46047	2.567	0.01025	0.04611
Lox	-3.171	0.67353	-4.707	2.51e-06	5.645e-05
Loxl1	-1.787	0.41314	-4.325	1.524e-05	0.0002616
Lpar5	2.679	0.83251	3.218	0.001289	0.009675
Lpl	-1.477	0.26478	-5.579	2.424e-08	1.043e-06
Lrp2	1.364	0.21271	6.412	1.436e-10	1.123e-08
Lrrc10	-4.524	1.05172	-4.301	1.698e-05	0.0002876
Lrrc2	1.362	0.48809	2.79	0.005268	0.02832
Lrrc31	3.565	1.12066	3.181	0.001467	0.01073
Lrrc32	-1.201	0.38139	-3.149	0.001638	0.01162
Lrrc34	2.235	0.49871	4.482	7.381e-06	0.0001426
Lrrc38	2.191	0.53409	4.102	4.1e-05	0.0006024
Lrrc39	-1.19	0.19023	-6.254	4.012e-10	2.798e-08
Lrrc4	1.784	0.34175	5.22	1.792e-07	5.766e-06
Lrriq4	3.61	0.8001	4.512	6.415e-06	0.0001265
Lrtm2	2.007	0.75114	2.673	0.007529	0.03683
Ltbp2	-2.41	0.44035	-5.474	4.408e-08	1.708e-06
Lum	-3.268	0.43312	-7.546	4.484e-14	7.579e-12
Ly6g6f	-3.378	1.13154	-2.985	0.002833	0.01765
Ly6h	-1.541	0.36044	-4.276	1.9e-05	0.0003136
Lyl1	-2.749	0.52918	-5.195	2.043e-07	6.403e-06
Lypd6b	1.392	0.52354	2.66	0.007824	0.03783
M1ap	1.858	0.52948	3.509	0.0004491	0.004162
Maats1	4.983	1.64452	3.03	0.002446	0.01573
Mab21l2	-1.889	0.58728	-3.216	0.001298	0.009728
Madcam1	-1.287	0.40081	-3.211	0.001324	0.009871
Mael	5.511	1.56819	3.514	0.0004409	0.004101
Mageb16	3.537	0.78191	4.523	6.095e-06	0.0001222
Mal2	1.34	0.4428	3.026	0.002474	0.0159
Man1a	-1.277	0.19986	-6.39	1.663e-10	1.265e-08
Manba	1.746	0.39161	4.459	8.25e-06	0.0001564
Maneal	1.27	0.40298	3.152	0.001622	0.01155
Map2	1.839	0.39099	4.704	2.554e-06	5.737e-05
Map4k2	-1.241	0.19799	-6.267	3.692e-10	2.585e-08
Map6	1.957	0.56737	3.449	0.0005635	0.005013
Map7	1.061	0.26389	4.019	5.836e-05	0.0007933
Mapk8ip2	1.952	0.28733	6.792	1.105e-11	1.078e-09
Marveld3	1.137	0.27756	4.097	4.182e-05	0.0006106
Matn1	-2.702	0.48809	-5.537	3.085e-08	1.256e-06
Mbnl1	-1.537	0.16708	-9.2	3.594e-20	1.626e-17
Mcf2	3.336	0.43931	7.594	3.109e-14	5.42e-12
Mctp1	-2.735	1.00758	-2.715	0.006632	0.03345
Mecom	-1.777	0.48395	-3.672	0.0002408	0.002545
Mef2c	-1.977	0.40739	-4.853	1.213e-06	2.973e-05
Meg3	-1.146	0.25104	-4.563	5.033e-06	0.000104
Mei4	3.843	1.21652	3.159	0.001583	0.01136
Meis1	-1.278	0.24142	-5.292	1.208e-07	4.076e-06
Meis2	-1.429	0.33533	-4.26	2.043e-05	0.0003315
Mep1b	3.988	1.17082	3.406	0.0006587	0.00567
Mesp1	4.636	1.27547	3.634	0.0002787	0.00284
Mesp2	3.172	0.89442	3.547	0.0003902	0.003708
Mfap2	-1.032	0.37914	-2.723	0.006476	0.03296
Mfap4	-1.078	0.41972	-2.569	0.0102	0.04595
Mfng	-1.5	0.33566	-4.468	7.891e-06	0.0001502
Mfsd2a	2.039	0.50994	3.999	6.353e-05	0.0008492
Mfsd2b	-2.393	0.32624	-7.334	2.237e-13	3.255e-11
Mfsd4	-1.624	0.34819	-4.665	3.085e-06	6.776e-05
Mgat5b	1.275	0.31541	4.043	5.274e-05	0.0007318
Mhrt	-3	0.4146	-7.237	4.598e-13	6.155e-11
Miat	2.702	0.72478	3.727	0.0001935	0.00214
Micall2	-1.395	0.37385	-3.733	0.0001896	0.002105
Mir124a-1hg	2.825	0.91529	3.086	0.002026	0.01369
Mir130c	-1.627	0.44436	-3.661	0.0002514	0.002622
Mir142b	-1.971	0.64611	-3.051	0.002282	0.01498
Mir143hg	-2.259	0.65493	-3.449	0.0005634	0.005013
Mir147	4.303	1.22367	3.517	0.0004369	0.004071
Mir1668	-1.347	0.33342	-4.039	5.368e-05	0.0007412
Mir1903	-1.295	0.46698	-2.773	0.005555	0.02948
Mir1906-1	-1.195	0.27401	-4.361	1.294e-05	0.0002282
Mir1906-2	-1.195	0.27401	-4.361	1.294e-05	0.0002282
Mir291a	2.713	0.87694	3.093	0.00198	0.01344
Mir291b	3.156	1.19146	2.649	0.008072	0.03864
Mir292	2.839	0.89201	3.182	0.001461	0.0107
Mir292b	2.794	0.89781	3.112	0.001859	0.01282
Mir293	3.439	0.61668	5.576	2.462e-08	1.051e-06
Mir294	3.341	0.62427	5.352	8.688e-08	3.074e-06
Mir295	3.181	0.82989	3.833	0.0001265	0.001518
Mir6244	-2.28	0.86809	-2.626	0.008629	0.0406
Mir675	-5.68	0.67682	-8.391	4.801e-17	1.385e-14
Mir7003	1.96	0.59651	3.286	0.001017	0.008043
Mir7037	-3.025	1.05993	-2.854	0.004315	0.02431
Mir705	1.894	0.52028	3.64	0.0002722	0.002789
Mir8116	-2.392	0.69465	-3.443	0.0005757	0.00509
Misp	1.588	0.51182	3.102	0.00192	0.01313
Mixl1	3.053	1.03296	2.956	0.003117	0.01891
Mkrn1	1.318	0.31779	4.147	3.368e-05	0.0005133
Mkrn2os	2.015	0.66789	3.018	0.002548	0.01625
Mlf1	1.199	0.36899	3.249	0.001157	0.008886
Mllt3	-1.141	0.21734	-5.252	1.505e-07	4.987e-06
Mmd	-1.027	0.18249	-5.626	1.849e-08	8.287e-07
Mmel1	2.053	0.54227	3.785	0.0001535	0.001768
Mmp25	1.584	0.26935	5.88	4.096e-09	2.197e-07
Mmp28	-2.246	0.62721	-3.582	0.0003416	0.003355
Mmrn2	-2.409	0.51782	-4.652	3.288e-06	7.165e-05
Mnd1	1.402	0.4053	3.459	0.0005413	0.004844
Mnd1-ps	1.394	0.3313	4.209	2.567e-05	0.0004068
Mocos	1.964	0.67591	2.905	0.003668	0.02146
Mok	1.373	0.38388	3.577	0.0003475	0.003396
Morc1	7.149	1.60096	4.466	7.988e-06	0.0001516
Mov10l1	-1.736	0.63411	-2.737	0.006196	0.03193
Mpp2	-1.567	0.24602	-6.371	1.882e-10	1.412e-08
Mpped1	2.083	0.76323	2.729	0.006353	0.03249
Mpped2	-1.291	0.20201	-6.391	1.65e-10	1.261e-08
Mpzl2	1.26	0.25999	4.846	1.257e-06	3.054e-05
Mrc1	-2.387	0.47268	-5.05	4.419e-07	1.224e-05
Mreg	2.104	0.50123	4.198	2.695e-05	0.0004246
Ms4a4d	1.482	0.34065	4.352	1.349e-05	0.0002357
Msln	2.051	0.68676	2.987	0.002817	0.01758
Mst1	-3.024	0.5519	-5.479	4.277e-08	1.672e-06
Msx2	1.544	0.37537	4.114	3.883e-05	0.0005766
Mt1	1.988	0.27283	7.287	3.174e-13	4.541e-11
Mt2	2.665	0.30849	8.637	5.753e-18	1.817e-15
Mtap7d3	1.231	0.24749	4.975	6.527e-07	1.725e-05
Mtcl1	1.187	0.13574	8.746	2.22e-18	7.58e-16
Mtcp1	-1.159	0.32522	-3.564	0.0003656	0.00353
Muc1	1.156	0.42438	2.724	0.006455	0.03289
Muc13	1.267	0.44452	2.85	0.004373	0.02453
Mup6	3.762	0.83373	4.512	6.425e-06	0.0001265
Mvp	1.217	0.24931	4.883	1.044e-06	2.6e-05
Mybl2	1.477	0.28378	5.206	1.928e-07	6.12e-06
Mybpc1	-3.426	0.93664	-3.658	0.0002546	0.002642
Mybpc3	-2.908	1.0248	-2.838	0.004547	0.02531
Myct1	-2.485	0.83131	-2.99	0.002793	0.01748
Myh14	1.641	0.24673	6.651	2.912e-11	2.606e-09
Myh3	2.084	0.76267	2.733	0.006276	0.03222
Myh6	-4.421	0.85072	-5.197	2.026e-07	6.373e-06
Myh7	-3.187	0.41755	-7.633	2.294e-14	4.172e-12
Myh7b	-1.345	0.41	-3.281	0.001035	0.008149
Myl1	-4.138	1.56387	-2.646	0.008149	0.03893
Myl2	-5.724	0.63476	-9.017	1.934e-19	7.525e-17
Myl3	-3.278	0.33961	-9.652	4.802e-22	3.653e-19
Myl4	-3.4	0.83457	-4.074	4.622e-05	0.0006606
Myl7	-2.645	0.70428	-3.755	0.0001733	0.001959
Mylk	-1.805	0.54252	-3.328	0.0008755	0.007105
Mylk3	-3.03	0.58275	-5.199	2.005e-07	6.33e-06
Mylpf	2.778	0.75441	3.682	0.000231	0.002462
Myo15	-1.356	0.53031	-2.556	0.01059	0.04711
Myo18b	-3.74	0.54484	-6.864	6.708e-12	6.93e-10
Myo1f	-2.712	0.71194	-3.81	0.0001391	0.001636
Myo5b	1.326	0.29941	4.429	9.468e-06	0.0001756
Myocd	-1.692	0.52961	-3.195	0.001401	0.01032
Myom1	-4.075	0.45157	-9.024	1.813e-19	7.4e-17
Myoz1	-4.212	1.66017	-2.537	0.01118	0.04923
Myt1l	5.022	1.84523	2.722	0.006498	0.03301
Myzap	-1.354	0.3944	-3.433	0.0005967	0.005231
Naa11	5.473	1.28391	4.263	2.021e-05	0.0003293
Naip2	-2.204	0.79364	-2.776	0.005495	0.02921
Nanog	4.268	0.62625	6.815	9.432e-12	9.452e-10
Nanos1	1.468	0.38424	3.821	0.000133	0.001583
Ncam1	-1.264	0.40462	-3.123	0.001791	0.01246
Ncan	2.499	0.49647	5.033	4.824e-07	1.326e-05
Ncf1	-2.727	0.91315	-2.986	0.002823	0.0176
Nckap1l	2.031	0.55722	3.645	0.0002671	0.002747
Ncmap	2.402	0.89853	2.674	0.007504	0.03673
Ndrg2	-2.452	0.23254	-10.543	5.465e-26	6.533e-23
Ndufa4l2	-1.107	0.4018	-2.755	0.005877	0.03076
Nebl	-3.553	0.49168	-7.226	4.977e-13	6.524e-11
Necab2	1.789	0.4256	4.203	2.634e-05	0.0004163
Nefh	2.121	0.40936	5.182	2.199e-07	6.763e-06
Nefl	1.809	0.6127	2.953	0.003146	0.01904
Nefm	1.915	0.52318	3.661	0.0002512	0.002621
Nell2	2.523	0.779	3.238	0.001203	0.009154
Nepn	-4.892	0.48495	-10.088	6.239e-24	5.221e-21
Neu3	-1.228	0.38023	-3.231	0.001236	0.009364
Neurl3	-2.189	0.66927	-3.271	0.001072	0.008361
Neurod1	7.124	1.51839	4.692	2.71e-06	6.055e-05
Neurog1	5.67	1.97628	2.869	0.00412	0.02344
Neurog3	5.333	1.83998	2.898	0.003751	0.02181
Nexn	-1.373	0.18798	-7.306	2.754e-13	3.973e-11
Nfasc	2.103	0.50432	4.169	3.054e-05	0.0004714
Nfe2	-2.612	0.50582	-5.163	2.424e-07	7.323e-06
Nfib	-1.735	0.24861	-6.979	2.969e-12	3.226e-10
Nfix	-2.9	0.59198	-4.898	9.668e-07	2.444e-05
Nhlh1	6.24	1.74263	3.581	0.0003429	0.003359
Nhlh2	6.592	2.11745	3.113	0.001851	0.01279
Nkx2-3	-1.496	0.56526	-2.646	0.008149	0.03893
Nkx2-5	-1.545	0.57457	-2.688	0.007183	0.03549
Nkx3-1	-1.516	0.44675	-3.394	0.0006889	0.005849
Nkx6-3	4.508	1.65895	2.717	0.006582	0.03332
Nlrc3	-2.067	0.70331	-2.939	0.003297	0.01971
Nlrc4	3.119	1.09304	2.853	0.004328	0.02436
Nlrp14	4.728	1.75208	2.699	0.006963	0.03472
Nlrp4f	6.015	1.17591	5.115	3.136e-07	9.079e-06
Nlrp9b	3.36	1.06005	3.169	0.001529	0.01106
Nmnat2	1.958	0.34075	5.747	9.076e-09	4.39e-07
Nmnat3	-2.161	0.71426	-3.026	0.002478	0.01591
Nodal	1.548	0.36555	4.235	2.282e-05	0.0003666
Nos1	3.057	0.48548	6.297	3.03e-10	2.158e-08
Nos3	-2.251	0.46402	-4.85	1.232e-06	3.011e-05
Nostrin	2.102	0.61406	3.423	0.0006198	0.005407
Notch4	-2.157	0.29405	-7.334	2.227e-13	3.255e-11
Notum	2.845	1.01232	2.811	0.004942	0.02694
Noxred1	1.397	0.51918	2.69	0.007135	0.03532
Npat	-1.117	0.12123	-9.212	3.209e-20	1.534e-17
Nphs1	3.159	0.98768	3.198	0.001382	0.0102
Npl	1.557	0.34091	4.568	4.925e-06	0.000102
Npnt	-1.729	0.33043	-5.231	1.683e-07	5.481e-06
Npr1	-1.47	0.23958	-6.137	8.387e-10	5.277e-08
Npr3	-2.716	0.48809	-5.565	2.621e-08	1.097e-06
Nr0b1	5.299	0.83218	6.368	1.917e-10	1.432e-08
Nr1h5	-1.382	0.45355	-3.047	0.002312	0.01509
Nr2f1	-1.831	0.69622	-2.629	0.008559	0.04035
Nr2f2	-2.424	0.4915	-4.932	8.148e-07	2.095e-05
Nr5a2	2.2	0.46286	4.752	2.01e-06	4.583e-05
Nrcam	1.551	0.42224	3.674	0.000239	0.00253
Nrg2	2.668	0.8172	3.264	0.001097	0.008521
Nrgn	-1.897	0.45824	-4.139	3.483e-05	0.0005271
Nrp1	-1.048	0.28603	-3.662	0.0002499	0.002612
Nrros	-1.43	0.36485	-3.919	8.89e-05	0.001121
Nrsn1	1.953	0.72099	2.708	0.006764	0.03388
Nrxn1	3.16	0.87984	3.592	0.0003286	0.003246
Nt5e	1.133	0.43863	2.584	0.009763	0.04453
Ntng2	-2.546	0.87775	-2.901	0.00372	0.02168
Ntrk2	-1.931	0.60014	-3.218	0.001292	0.009686
Nup62cl	1.203	0.35975	3.344	0.0008254	0.00676
Nupr1	1.689	0.49018	3.446	0.0005691	0.005052
Nxf7	2.227	0.28416	7.836	4.636e-15	9.578e-13
Nxpe4	-1.058	0.40816	-2.592	0.009554	0.04384
Nxph4	3.306	0.64498	5.125	2.975e-07	8.751e-06
Oas1a	2.214	0.55465	3.992	6.558e-05	0.000871
Oas1c	1.667	0.59081	2.821	0.004791	0.02633
Oas1g	2.323	0.69888	3.325	0.0008857	0.007171
Oas3	2.209	0.62529	3.533	0.0004104	0.003859
Obscn	-4.611	0.50298	-9.168	4.819e-20	2.122e-17
Ociad2	-1.078	0.33609	-3.207	0.001342	0.009966
Olfml1	-2.912	0.60351	-4.825	1.4e-06	3.346e-05
Olig1	5.514	0.9373	5.883	4.028e-09	2.167e-07
Olig2	3.874	0.80608	4.806	1.543e-06	3.644e-05
Olr1	3.047	1.08815	2.8	0.005108	0.02768
Onecut1	-4.186	1.2975	-3.226	0.001256	0.009492
Onecut2	-1.105	0.42344	-2.61	0.009064	0.04218
Ooep	5.953	0.98007	6.074	1.246e-09	7.446e-08
Otop1	5.143	1.64981	3.118	0.001824	0.01264
Otud1	1.084	0.32755	3.31	0.0009319	0.007462
Otx2	1.415	0.29361	4.819	1.441e-06	3.436e-05
Ovol2	1.544	0.45444	3.398	0.0006786	0.005788
P2rx1	-2.041	0.38566	-5.291	1.214e-07	4.088e-06
P2ry1	-3.16	0.33814	-9.346	9.141e-21	4.643e-18
Pabpc4l	-1.029	0.32666	-3.149	0.00164	0.01163
Padi3	2.129	0.31758	6.703	2.037e-11	1.883e-09
Padi4	2.196	0.70788	3.102	0.00192	0.01313
Palm2	-1.077	0.3395	-3.171	0.001517	0.01099
Panct2	1.699	0.41661	4.078	4.548e-05	0.0006531
Papl	4.075	0.95509	4.267	1.982e-05	0.0003242
Pard3b	-1.225	0.47472	-2.58	0.009882	0.04494
Parp14	-1.565	0.367	-4.263	2.013e-05	0.000329
Patl2	1.987	0.45202	4.396	1.104e-05	0.0001991
Pax1	-3.4	0.84316	-4.032	5.522e-05	0.00076
Pax3	2.665	0.89048	2.992	0.002769	0.01737
Pcdh12	-2.699	0.52645	-5.127	2.938e-07	8.673e-06
Pcdh17	-2.501	0.54932	-4.554	5.275e-06	0.0001082
Pcdh19	1.404	0.31652	4.436	9.152e-06	0.0001706
Pcdha1	-1.582	0.37926	-4.171	3.035e-05	0.0004693
Pcdha10	-1.564	0.38359	-4.076	4.579e-05	0.0006555
Pcdha11	-1.527	0.37534	-4.068	4.739e-05	0.0006732
Pcdha12	-1.493	0.37529	-3.979	6.928e-05	0.0009079
Pcdha2	-1.56	0.40441	-3.858	0.0001141	0.001393
Pcdha3	-1.499	0.38861	-3.857	0.000115	0.0014
Pcdha4	-1.566	0.38588	-4.057	4.961e-05	0.0006963
Pcdha5	-1.542	0.38613	-3.993	6.515e-05	0.0008659
Pcdha6	-1.582	0.38295	-4.131	3.616e-05	0.0005436
Pcdha7	-1.582	0.3891	-4.066	4.785e-05	0.0006781
Pcdha8	-1.568	0.38481	-4.074	4.628e-05	0.0006608
Pcdha9	-1.569	0.37515	-4.183	2.882e-05	0.0004495
Pcdhac1	-1.582	0.37902	-4.173	3.001e-05	0.0004663
Pcdhac2	-1.874	0.36095	-5.191	2.094e-07	6.531e-06
Pcdhb17	-1.606	0.60019	-2.675	0.007472	0.03658
Pcolce2	2.414	0.50115	4.817	1.457e-06	3.468e-05
Pcsk1n	1.429	0.27734	5.152	2.573e-07	7.707e-06
Pde2a	-1.466	0.34589	-4.238	2.259e-05	0.0003638
Pde3a	-1.694	0.47682	-3.553	0.0003803	0.003639
Pde4b	-1.817	0.25862	-7.025	2.136e-12	2.415e-10
Pdlim3	1.025	0.26703	3.839	0.0001235	0.001486
Pdzd2	-1.041	0.35389	-2.941	0.003275	0.01964
Pdzd3	1.359	0.4801	2.831	0.004639	0.02571
Pdzd4	2.239	0.31792	7.044	1.871e-12	2.159e-10
Peak1	-1.44	0.26424	-5.451	5.017e-08	1.908e-06
Pecam1	-1.25	0.269	-4.648	3.351e-06	7.292e-05
Penk	1.963	0.35938	5.463	4.69e-08	1.809e-06
Pfkfb4	-1.155	0.28913	-3.995	6.466e-05	0.0008609
Pga5	3.094	0.55246	5.6	2.145e-08	9.325e-07
Pgam2	-1.202	0.3352	-3.587	0.0003343	0.003291
Pgc	2.515	0.58538	4.297	1.734e-05	0.0002922
Pgm2	-1.152	0.2727	-4.226	2.382e-05	0.0003804
Pgm5	-2.97	0.78359	-3.79	0.0001504	0.001738
Phactr1	1.692	0.44259	3.824	0.0001315	0.001569
Phactr2	-1.954	0.38192	-5.116	3.115e-07	9.043e-06
Phactr3	2.249	0.85139	2.641	0.008265	0.03928
Phc1	1.136	0.15389	7.382	1.56e-13	2.352e-11
Phf11d	3.87	0.69394	5.577	2.454e-08	1.05e-06
Phf19	1.431	0.54314	2.634	0.008426	0.03982
Phlda2	1.331	0.18337	7.259	3.896e-13	5.345e-11
Phldb3	1.963	0.65998	2.975	0.00293	0.01803
Phox2a	1.08	0.33553	3.22	0.001282	0.00964
Phyh	1.085	0.229	4.737	2.165e-06	4.902e-05
Phyhipl	1.218	0.36369	3.35	0.0008085	0.006642
Pi16	-2.918	0.50115	-5.822	5.81e-09	2.959e-07
Pianp	3.385	0.52793	6.412	1.433e-10	1.123e-08
Pid1	1.183	0.3103	3.812	0.0001378	0.001624
Pifo	2.348	0.74922	3.134	0.001723	0.0121
Pih1d2	-1.374	0.49784	-2.761	0.00577	0.03037
Pim2	2.55	0.4472	5.701	1.188e-08	5.553e-07
Pipox	2.378	0.41915	5.674	1.398e-08	6.413e-07
Pitx1	-1.617	0.37664	-4.292	1.77e-05	0.0002974
Piwil2	1.928	0.59116	3.262	0.001106	0.00857
Pkhd1l1	-1.902	0.62116	-3.062	0.002197	0.01458
Pklr	-2.167	0.48749	-4.445	8.797e-06	0.0001652
Pkp3	1.201	0.26854	4.474	7.691e-06	0.0001471
Pla2g10	2.407	0.64987	3.703	0.000213	0.00231
Pla2g12b	3.035	0.54654	5.553	2.816e-08	1.161e-06
Pla2g1b	4.041	0.8472	4.769	1.848e-06	4.272e-05
Plagl1	-2.961	0.3134	-9.449	3.418e-21	2.119e-18
Platr10	4.126	0.67049	6.153	7.591e-10	4.886e-08
Platr14	2.884	0.75823	3.804	0.0001425	0.001662
Platr17	6.14	1.15974	5.294	1.196e-07	4.044e-06
Platr20	4.66	1.71997	2.709	0.006741	0.03379
Platr21	2.383	0.5565	4.282	1.853e-05	0.000308
Platr4	2.497	0.76727	3.254	0.001136	0.008763
Platr7	7.011	1.5569	4.503	6.699e-06	0.0001313
Plbd1	2.998	0.58984	5.082	3.733e-07	1.054e-05
Plcb1	-1.386	0.52474	-2.64	0.008281	0.03929
Plcl1	-1.921	0.66623	-2.883	0.003934	0.02262
Pld4	1.361	0.47271	2.879	0.003993	0.02288
Plek	-2.927	0.54518	-5.37	7.886e-08	2.838e-06
Plekhb1	1.303	0.43526	2.993	0.002764	0.01735
Plekhd1	1.847	0.42457	4.349	1.365e-05	0.0002378
Plekhf2	1.334	0.2308	5.778	7.548e-09	3.771e-07
Plin5	1.874	0.46675	4.015	5.945e-05	0.0008043
Plk3	2.19	0.53303	4.108	3.997e-05	0.0005909
Plk5	1.35	0.42723	3.16	0.00158	0.01135
Plvap	-2.827	0.38148	-7.411	1.256e-13	1.946e-11
Plxdc1	3.018	0.86572	3.486	0.0004894	0.004455
Plxnc1	-1.184	0.36635	-3.232	0.001227	0.009314
Plxnd1	-1.766	0.33895	-5.21	1.893e-07	6.045e-06
Pmel	1.652	0.43382	3.808	0.0001399	0.001642
Pmepa1	1.254	0.35176	3.565	0.0003633	0.003515
Pmm1	1.296	0.4044	3.205	0.00135	0.01002
Pnldc1	1.313	0.37952	3.46	0.0005405	0.00484
Pnma5	2.833	0.54975	5.153	2.562e-07	7.697e-06
Pnmt	-3.801	1.48294	-2.563	0.01038	0.0465
Pnpla1	4.896	1.88137	2.602	0.009258	0.04289
Polr3gl	-1.265	0.30872	-4.096	4.203e-05	0.0006132
Pon3	-1.797	0.59387	-3.026	0.002477	0.01591
Popdc2	-1.887	0.50788	-3.715	0.0002028	0.002222
Postn	-3.365	0.36009	-9.345	9.157e-21	4.643e-18
Pou2f3	2.314	0.63109	3.667	0.0002451	0.002581
Pou3f1	3.814	0.56116	6.797	1.065e-11	1.048e-09
Pou3f2	2.339	0.9136	2.56	0.01046	0.04672
Pou3f3	2.386	0.63922	3.732	0.00019	0.002109
Pou4f2	4.941	1.54754	3.193	0.001409	0.01036
Pou5f1	4.289	0.49571	8.651	5.091e-18	1.638e-15
Pou6f1	-1.184	0.31015	-3.817	0.000135	0.001601
Pparg	3.522	1.1488	3.065	0.002173	0.01446
Ppargc1a	-3.036	1.18765	-2.556	0.01058	0.04711
Ppef2	1.928	0.59444	3.244	0.001178	0.008997
Ppm1n	2.317	0.56667	4.088	4.342e-05	0.0006302
Ppox	-1.797	0.16103	-11.162	6.287e-29	9.565e-26
Ppp1r14c	-2.266	0.28321	-8.001	1.23e-15	2.766e-13
Ppp1r3b	-1.895	0.37342	-5.076	3.853e-07	1.082e-05
Ppp1r3c	-2.561	0.5324	-4.81	1.508e-06	3.574e-05
Ppp1r3d	-1.83	0.52837	-3.464	0.0005321	0.004779
Ppp2r2c	4.021	0.4461	9.013	2.008e-19	7.636e-17
Ppp6r2	-1.065	0.36161	-2.946	0.003214	0.01935
Pramef12	3.119	0.43684	7.14	9.339e-13	1.175e-10
Pramel1	5.594	1.56501	3.574	0.000351	0.003418
Prdm14	3.431	0.67858	5.056	4.287e-07	1.194e-05
Prex2	-1.182	0.26936	-4.389	1.141e-05	0.0002051
Prkar2b	-1.678	0.33437	-5.02	5.172e-07	1.409e-05
Prkca	-1.513	0.26664	-5.675	1.388e-08	6.401e-07
Prkcdbp	-2.593	0.39651	-6.539	6.2e-11	5.24e-09
Prkg1	-1.685	0.43727	-3.854	0.0001162	0.001412
Prl2a1	4.815	1.68994	2.849	0.00438	0.02457
Prom2	2.424	0.59485	4.075	4.6e-05	0.000658
Prr23a3	8.308	1.49231	5.567	2.59e-08	1.089e-06
Prrt2	-1.671	0.40368	-4.14	3.473e-05	0.000526
Prrt3	2.281	0.45342	5.03	4.894e-07	1.343e-05
Prrx2	-1.203	0.3246	-3.707	0.0002097	0.002286
Prss12	1.268	0.22502	5.634	1.757e-08	7.956e-07
Prss16	1.42	0.5301	2.68	0.007371	0.03624
Prss35	-1.741	0.43963	-3.96	7.506e-05	0.0009708
Prss41	1.576	0.52883	2.98	0.002886	0.01787
Psd3	-1.171	0.43991	-2.661	0.007794	0.03771
Psma8	6.206	1.52668	4.065	4.801e-05	0.0006797
Psmb9	3.531	0.96392	3.663	0.0002491	0.002607
Psors1c2	1.638	0.61329	2.67	0.007576	0.03701
Ptgds	3.042	0.50232	6.056	1.397e-09	8.289e-08
Ptger4	2	0.46669	4.286	1.82e-05	0.0003039
Ptges3l	-1.161	0.22291	-5.209	1.899e-07	6.054e-06
Pth1r	1.096	0.18737	5.851	4.896e-09	2.585e-07
Ptp4a3	-1.417	0.29223	-4.848	1.246e-06	3.036e-05
Ptpn3	1.449	0.27636	5.244	1.568e-07	5.176e-06
Ptprb	-1.847	0.39916	-4.628	3.698e-06	7.985e-05
Ptprc	-5.502	1.80913	-3.041	0.002358	0.01528
Ptprm	-1.873	0.43844	-4.272	1.934e-05	0.0003175
Ptprt	1.165	0.43831	2.658	0.007856	0.03791
Ptrf	-1.143	0.17763	-6.435	1.231e-10	9.855e-09
Pts	-1.37	0.19465	-7.039	1.932e-12	2.199e-10
Pycard	1.179	0.39595	2.978	0.002906	0.01796
Pygm	-3.583	0.39728	-9.019	1.893e-19	7.525e-17
Pyy	-2.49	0.83998	-2.965	0.003031	0.01853
Rab11fip5	1.397	0.22842	6.117	9.534e-10	5.931e-08
Rab17	1.812	0.53484	3.388	0.0007051	0.005974
Rab26	1.423	0.55309	2.573	0.01007	0.04554
Rab27b	-2.648	0.52106	-5.083	3.721e-07	1.052e-05
Rab32	1.419	0.34096	4.161	3.174e-05	0.0004873
Rab33a	-1.917	0.69684	-2.752	0.005931	0.03095
Ramp2	-1.714	0.35371	-4.846	1.261e-06	3.058e-05
Ramp3	2.253	0.45519	4.949	7.453e-07	1.937e-05
Rangrf	1.095	0.24737	4.428	9.499e-06	0.0001759
Rapgef3	-1.801	0.49141	-3.666	0.0002466	0.00259
Rarb	-1.124	0.41334	-2.72	0.006519	0.03309
Rasa3	-1.053	0.30868	-3.413	0.0006433	0.005551
Rasa4	1.447	0.26966	5.367	8.003e-08	2.856e-06
Rasal1	1.697	0.33056	5.132	2.86e-07	8.501e-06
Rasd1	-1.749	0.37902	-4.616	3.921e-06	8.401e-05
Rasd2	1.4	0.52004	2.692	0.007101	0.03519
Rasef	1.19	0.33338	3.57	0.0003568	0.003464
Rasgef1b	-1.124	0.31771	-3.538	0.0004029	0.003807
Rasip1	-1.483	0.28573	-5.19	2.106e-07	6.539e-06
Rasl10b	-1.326	0.37196	-3.565	0.000364	0.003519
Rassf5	-2.08	0.2806	-7.412	1.248e-13	1.946e-11
Rax	2.059	0.77103	2.67	0.007583	0.03701
Rbfox1	2.443	0.92197	2.649	0.008064	0.03864
Rbm24	-1.155	0.40559	-2.849	0.004388	0.02458
Rbm44	4.831	1.14432	4.222	2.425e-05	0.0003869
Rbm47	2.002	0.30264	6.614	3.736e-11	3.273e-09
Rbmxl2	4.731	0.85821	5.513	3.529e-08	1.41e-06
Rbp4	-1.418	0.24245	-5.848	4.981e-09	2.618e-07
Rbp7	4.166	1.59116	2.618	0.008843	0.04142
Rcn2	-1.061	0.13753	-7.714	1.217e-14	2.341e-12
Rcsd1	-1.787	0.47793	-3.738	0.0001852	0.002064
Rdx	-1.066	0.09354	-11.398	4.259e-30	9.204e-27
Reep1	-1.236	0.19134	-6.458	1.06e-10	8.693e-09
Reln	-1.676	0.4134	-4.053	5.048e-05	0.0007064
Relt	1.001	0.27498	3.64	0.0002726	0.00279
Reps2	-1.537	0.48012	-3.2	0.001372	0.01015
Rex2	3.45	0.7124	4.843	1.28e-06	3.101e-05
Rftn1	1.195	0.31011	3.853	0.0001167	0.001417
Rfx2	1.121	0.27293	4.107	4.005e-05	0.0005915
Rgl3	1.112	0.33693	3.302	0.0009614	0.007647
Rgs10	-1.454	0.45833	-3.172	0.001516	0.01099
Rgs16	1.919	0.30901	6.209	5.323e-10	3.535e-08
Rgs7bp	-1.669	0.61238	-2.725	0.006431	0.0328
Rgs8	1.859	0.43423	4.28	1.868e-05	0.0003095
Rhag	-2.617	0.85584	-3.058	0.002229	0.01473
Rhbdl3	2.08	0.55966	3.716	0.0002025	0.002219
Rhbg	4.273	1.60491	2.663	0.007754	0.03764
Rhoj	-1.29	0.46245	-2.789	0.005288	0.02839
Rhox6	5.152	0.86695	5.943	2.806e-09	1.608e-07
Rhox9	4.6	0.89673	5.13	2.902e-07	8.61e-06
Rhpn2	1.319	0.50133	2.631	0.008525	0.0402
Rimbp2	2.146	0.6127	3.503	0.0004602	0.004236
Rimkla	1.15	0.38467	2.988	0.002805	0.01752
Rims1	2.272	0.7936	2.863	0.004195	0.02377
Rinl	2.349	0.46962	5.002	5.671e-07	1.528e-05
Rlbp1	2.856	0.68302	4.181	2.903e-05	0.0004515
Rnf17	1.622	0.33346	4.863	1.156e-06	2.848e-05
Rnf39	2.968	0.60707	4.889	1.015e-06	2.532e-05
Robo2	-1.269	0.47908	-2.649	0.008071	0.03864
Robo4	-2.274	0.43674	-5.206	1.931e-07	6.12e-06
Rpl10l	5.274	1.06439	4.955	7.221e-07	1.882e-05
Rpl29	1.306	0.14914	8.755	2.049e-18	7.145e-16
Rpl39l	7.806	1.59207	4.903	9.448e-07	2.392e-05
Rpp25	1.782	0.32939	5.411	6.282e-08	2.331e-06
Rps4l	1.301	0.30464	4.272	1.935e-05	0.0003175
Rps6kl1	1.879	0.46501	4.04	5.351e-05	0.0007395
Rrad	-1.792	0.2611	-6.864	6.708e-12	6.93e-10
Rragb	1.163	0.17989	6.463	1.026e-10	8.46e-09
Rsad2	-3.301	0.57905	-5.701	1.193e-08	5.561e-07
Rsph4a	2.513	0.6946	3.618	0.0002973	0.002998
Rspo4	-3.816	1.18854	-3.21	0.001325	0.009875
Rtn1	1.141	0.39707	2.873	0.004062	0.02321
Rtn4rl1	1.129	0.22461	5.028	4.963e-07	1.357e-05
Rundc3a	1.318	0.282	4.675	2.943e-06	6.498e-05
Runx1t1	-1.245	0.36683	-3.394	0.0006886	0.005849
Ryr2	-1.806	0.36361	-4.966	6.838e-07	1.794e-05
S100a6	1.15	0.37487	3.069	0.002148	0.01432
S100g	1.701	0.39663	4.288	1.8e-05	0.0003009
S1pr1	-2.603	0.31639	-8.228	1.904e-16	4.756e-14
S1pr3	-1.458	0.55852	-2.611	0.009038	0.04209
S1pr4	-2.284	0.83043	-2.75	0.005962	0.03107
Saa3	2.498	0.83972	2.975	0.002929	0.01803
Sall4	1.349	0.15056	8.957	3.344e-19	1.244e-16
Samd14	-1.365	0.41244	-3.309	0.000935	0.007479
Sbsn	1.521	0.47475	3.204	0.001356	0.01005
Scara3	-1.713	0.62577	-2.738	0.006184	0.03191
Scara5	1.281	0.42888	2.987	0.002813	0.01756
Scarf1	-2.055	0.44886	-4.578	4.7e-06	9.795e-05
Scn5a	-1.443	0.43622	-3.307	0.0009426	0.00753
Scrt2	4.65	1.79256	2.594	0.009482	0.04363
Sct	3.947	0.59179	6.669	2.577e-11	2.318e-09
Scube1	-1.485	0.47935	-3.097	0.001953	0.01329
Sec1	3.285	0.74868	4.388	1.142e-05	0.0002051
Sec14l2	1.208	0.23061	5.239	1.618e-07	5.309e-06
Sec14l5	-2.528	0.69032	-3.662	0.0002503	0.002613
Sema3a	-1.642	0.38169	-4.302	1.695e-05	0.0002874
Sema3e	1.246	0.36436	3.418	0.0006297	0.005471
Sema3g	-3.815	0.64457	-5.918	3.256e-09	1.804e-07
Sema4a	2.14	0.35705	5.995	2.037e-09	1.188e-07
Sema4f	2.092	0.47434	4.411	1.028e-05	0.0001883
Sema5b	1.427	0.37889	3.767	0.0001652	0.001874
Sema6d	-1.394	0.42637	-3.269	0.001078	0.008392
Senp7	-1.045	0.27937	-3.739	0.0001848	0.002061
2022-09-01	1.837	0.59228	3.101	0.00193	0.01318
Serpina3i	-4.705	1.19703	-3.931	8.464e-05	0.001072
Serpina3m	2.471	0.88916	2.779	0.005458	0.02909
Serpinb6c	3.422	0.75817	4.514	6.368e-06	0.0001258
Serpinb9f	5.79	1.41891	4.081	4.488e-05	0.0006458
Serpinb9g	3.858	1.19805	3.22	0.001281	0.009633
Serping1	-1.048	0.30113	-3.479	0.000503	0.004555
Sez6	4.146	0.96531	4.295	1.744e-05	0.0002936
Sfmbt2	2.359	0.44933	5.249	1.527e-07	5.05e-06
Sfn	1.508	0.34667	4.351	1.356e-05	0.0002366
Sgk1	1.33	0.25586	5.197	2.021e-07	6.37e-06
Sgk3	1.009	0.26248	3.844	0.0001213	0.001462
Sgol2b	5.073	1.68679	3.007	0.002635	0.01672
Sgpp1	-1.499	0.24597	-6.095	1.091e-09	6.689e-08
Sh3bgr	-2.815	0.47742	-5.896	3.732e-09	2.015e-07
Sh3gl2	2.129	0.37137	5.734	9.832e-09	4.701e-07
Shank3	-1.096	0.30806	-3.558	0.0003739	0.003589
Shb	1.323	0.22201	5.96	2.522e-09	1.456e-07
She	-2.035	0.41386	-4.917	8.768e-07	2.23e-05
Shisa8	1.833	0.38106	4.811	1.505e-06	3.573e-05
Sigirr	1.103	0.27813	3.965	7.329e-05	0.0009515
Sik2	-1.189	0.22452	-5.296	1.185e-07	4.016e-06
Sipa1	-1.106	0.14731	-7.508	6.008e-14	9.857e-12
Six6	3.209	1.26436	2.538	0.01116	0.04914
Skida1	-1.044	0.36068	-2.895	0.003796	0.02202
Sla	-2.941	0.79245	-3.712	0.0002059	0.002251
Slc14a1	-3.1	0.827	-3.748	0.0001781	0.002
Slc15a1	3.838	1.1767	3.262	0.001108	0.008574
Slc15a2	1.134	0.27729	4.09	4.316e-05	0.000627
Slc16a12	-2.205	0.86106	-2.561	0.01045	0.0467
Slc16a3	-1.049	0.30414	-3.45	0.0005613	0.004999
Slc16a4	-1.252	0.4691	-2.67	0.007589	0.03702
Slc16a8	-2.101	0.72477	-2.898	0.00375	0.02181
Slc17a7	1.61	0.58126	2.77	0.005606	0.0297
Slc17a9	1.847	0.30788	6	1.975e-09	1.155e-07
Slc18a2	-2.186	0.32698	-6.687	2.285e-11	2.078e-09
Slc1a2	-1.823	0.66465	-2.742	0.006104	0.03161
Slc1a3	-1.054	0.22269	-4.734	2.204e-06	4.978e-05
Slc22a17	-1.051	0.23238	-4.525	6.047e-06	0.0001213
Slc22a7	4.698	0.96666	4.86	1.172e-06	2.878e-05
Slc23a1	1.683	0.24443	6.885	5.775e-12	6.195e-10
Slc24a2	-3.634	0.63916	-5.685	1.309e-08	6.051e-07
Slc25a21	-2.256	0.77443	-2.913	0.003582	0.02105
Slc25a35	1.53	0.43344	3.531	0.0004143	0.003888
Slc25a37	-2.111	0.26078	-8.096	5.661e-16	1.298e-13
Slc25a45	-1.855	0.64211	-2.888	0.003874	0.02238
Slc25a48	5.836	1.74605	3.342	0.0008311	0.006802
Slc27a2	3.868	0.84403	4.582	4.598e-06	9.606e-05
Slc28a1	4.292	0.69054	6.215	5.138e-10	3.439e-08
Slc2a4	-1.275	0.37966	-3.358	0.0007845	0.00649
Slc2a5	1.915	0.55588	3.446	0.0005693	0.005052
Slc2a7	4.48	1.63033	2.748	0.005997	0.03119
Slc30a10	-2.696	0.37088	-7.269	3.626e-13	5.057e-11
Slc30a2	1.677	0.2918	5.749	9.001e-09	4.379e-07
Slc34a2	2.818	0.49505	5.691	1.26e-08	5.857e-07
Slc37a1	1.459	0.39182	3.724	0.0001959	0.00216
Slc38a5	-1.46	0.35493	-4.113	3.908e-05	0.0005792
Slc38a8	3.864	1.36308	2.835	0.004586	0.02547
Slc39a4	1.742	0.30237	5.762	8.321e-09	4.107e-07
Slc43a3	-1.734	0.20543	-8.44	3.187e-17	9.523e-15
Slc44a3	1.78	0.60565	2.938	0.003298	0.01971
Slc44a4	1.566	0.29499	5.307	1.113e-07	3.826e-06
Slc45a1	2.78	0.67317	4.13	3.635e-05	0.0005451
Slc45a3	1.278	0.43897	2.912	0.003588	0.02107
Slc47a1	-2.667	0.70912	-3.762	0.0001688	0.001911
Slc4a1	-2.485	0.526	-4.724	2.314e-06	5.213e-05
Slc4a11	1.948	0.32832	5.934	2.954e-09	1.676e-07
Slc52a3	2.377	0.54112	4.393	1.12e-05	0.0002017
Slc5a10	1.283	0.33914	3.784	0.0001543	0.001774
Slc5a11	3.022	0.84712	3.567	0.0003611	0.003497
Slc5a5	2.239	0.45316	4.94	7.799e-07	2.02e-05
Slc6a1	2.066	0.78175	2.643	0.008214	0.03912
Slc6a15	1.004	0.21096	4.759	1.946e-06	4.467e-05
Slc6a17	-1.299	0.36007	-3.607	0.0003101	0.003097
Slc6a2	3.447	0.71211	4.841	1.294e-06	3.13e-05
Slc7a3	3.045	0.44973	6.77	1.285e-11	1.229e-09
Slc7a5	1.063	0.18424	5.771	7.86e-09	3.892e-07
Slc7a7	1.58	0.25642	6.16	7.272e-10	4.754e-08
Slc7a8	1.27	0.32269	3.936	8.287e-05	0.001055
Slc7a9	1.634	0.55482	2.945	0.003228	0.0194
Slc8a1	-4.228	0.37572	-11.254	2.202e-29	4.094e-26
Slc9b1	2.535	0.68717	3.69	0.0002246	0.002408
Slco4c1	1.361	0.38203	3.562	0.0003682	0.00355
Slfn14	-3.58	1.08572	-3.298	0.0009746	0.007737
Slfn5	-1.313	0.43108	-3.045	0.002325	0.01514
Slfn5os	-1.665	0.41568	-4.006	6.168e-05	0.000829
Slit1	2.018	0.55552	3.633	0.0002805	0.002855
Slit2	-1.161	0.38567	-3.01	0.002612	0.0166
Slitrk4	-1.391	0.41849	-3.324	0.0008867	0.007176
Slmo1	2.13	0.36524	5.831	5.516e-09	2.858e-07
Smox	-1.69	0.25416	-6.648	2.97e-11	2.644e-09
Smpdl3a	-1.575	0.6028	-2.612	0.009002	0.04199
Smpdl3b	1.321	0.48213	2.74	0.006146	0.03179
Smyd1	-2.587	0.4952	-5.225	1.741e-07	5.645e-06
Snai3	2.27	0.60138	3.774	0.0001606	0.001836
Snap91	1.342	0.40585	3.308	0.0009411	0.007525
Snca	-2.172	0.54562	-3.981	6.863e-05	0.000901
Sncaip	-1.555	0.53875	-2.886	0.003896	0.02246
Snord16a	1.126	0.3743	3.009	0.002623	0.01666
Snx10	1.035	0.23051	4.489	7.152e-06	0.0001387
Soga3	1.297	0.32169	4.03	5.57e-05	0.0007641
Sohlh2	6.968	1.53731	4.532	5.835e-06	0.0001184
Sorbs2	-3.089	0.29176	-10.586	3.457e-26	4.45e-23
Sox1	1.806	0.62439	2.892	0.003826	0.02215
Sox15	2.163	0.60771	3.559	0.0003729	0.003584
Sox18	-2.555	0.4738	-5.394	6.91e-08	2.536e-06
Sox2	1.773	0.46507	3.813	0.0001375	0.001623
Sox3	1.241	0.37351	3.323	0.0008913	0.007198
Sox6	-1.519	0.38078	-3.99	6.598e-05	0.0008743
Sp8	1.516	0.53015	2.86	0.004238	0.02395
Sparcl1	-2.218	0.69466	-3.193	0.001409	0.01036
Spata31d1a	4.504	1.59139	2.83	0.004651	0.02576
Sphkap	-3.209	0.79343	-4.045	5.241e-05	0.000729
Spi1	-2.429	0.59829	-4.06	4.901e-05	0.0006899
Spic	4.923	1.65359	2.977	0.00291	0.01797
Spire2	1.374	0.29482	4.659	3.177e-06	6.96e-05
Spn	2.365	0.56775	4.165	3.11e-05	0.0004792
Spns2	-1.448	0.20734	-6.983	2.882e-12	3.152e-10
Spon1	-2.31	0.39617	-5.831	5.501e-09	2.858e-07
Spp1	3.207	0.69402	4.622	3.808e-06	8.192e-05
Sprr2a1	2.92	0.72415	4.033	5.517e-05	0.0007599
Sprr2a2	2.92	0.72415	4.033	5.517e-05	0.0007599
Spta1	-2.934	0.43499	-6.745	1.534e-11	1.459e-09
Sptb	-1.964	0.49245	-3.988	6.653e-05	0.0008795
Sptbn4	1.807	0.23607	7.656	1.92e-14	3.61e-12
Srgn	3.818	0.68911	5.54	3.021e-08	1.236e-06
Srl	-1.643	0.21504	-7.642	2.138e-14	3.932e-12
Srpk3	-3.717	1.23786	-3.003	0.002672	0.01687
Srrm3	2.588	0.8493	3.047	0.002312	0.01509
Srrm4	1.77	0.49055	3.608	0.0003084	0.003083
Ssbp2	-1.364	0.37454	-3.643	0.0002695	0.002767
Ssc5d	-1.196	0.36991	-3.234	0.001219	0.00926
Sstr2	2.988	0.8817	3.389	0.0007007	0.005944
Ssx2ip	-1.108	0.13524	-8.191	2.593e-16	6.382e-14
St3gal6	-1.004	0.37312	-2.69	0.007153	0.03537
St6galnac2	1.139	0.29582	3.851	0.0001177	0.001425
St6galnac3	-1.135	0.37626	-3.015	0.002568	0.01636
St8sia1	-1.089	0.24245	-4.49	7.109e-06	0.000138
Stab1	-1.77	0.18933	-9.347	9.02e-21	4.643e-18
Stab2	-3.863	0.77323	-4.996	5.864e-07	1.571e-05
Stac2	3.89	0.7555	5.149	2.618e-07	7.809e-06
Stc1	-1.97	0.65836	-2.992	0.002769	0.01737
Stk31	3.855	0.96974	3.975	7.027e-05	0.0009187
Stmn2	1.807	0.25357	7.127	1.022e-12	1.277e-10
Stmn3	4.484	0.70976	6.318	2.647e-10	1.918e-08
Stom	-1.271	0.30959	-4.106	4.024e-05	0.0005939
Stra6	1.253	0.33706	3.719	0.0002002	0.002196
Stra6l	1.555	0.57239	2.716	0.006601	0.03335
Stxbp5l	-1.733	0.65625	-2.641	0.008255	0.03926
Sult2b1	2.106	0.70412	2.991	0.002784	0.01744
Sult4a1	1.726	0.22404	7.704	1.316e-14	2.502e-12
Susd1	-1.161	0.36826	-3.152	0.001623	0.01155
Susd2	1.428	0.39016	3.659	0.000253	0.002633
Svil	-1.394	0.16753	-8.322	8.663e-17	2.338e-14
Syce1	3.461	1.082	3.199	0.00138	0.01019
Syn1	1.066	0.29429	3.621	0.0002935	0.002966
Syna	4.065	0.77939	5.215	1.837e-07	5.886e-06
Syndig1	1.811	0.47602	3.806	0.0001415	0.001654
Syndig1l	3.073	0.71874	4.276	1.903e-05	0.0003136
Syngr3	1.032	0.30946	3.335	0.0008544	0.006961
Synpo	-1.281	0.49861	-2.569	0.01018	0.04591
Synpo2	-2.005	0.47213	-4.248	2.16e-05	0.0003489
Synpo2l	-1.418	0.47815	-2.965	0.003023	0.0185
Syp	1.328	0.33607	3.952	7.74e-05	0.0009964
Syt3	1.646	0.43691	3.767	0.000165	0.001873
Syt4	6.122	1.50446	4.069	4.716e-05	0.0006706
Syt9	2.222	0.38575	5.759	8.447e-09	4.158e-07
Sytl1	1.651	0.52381	3.151	0.001627	0.01157
Tac2	-1.586	0.6245	-2.54	0.01109	0.04889
Taf7l	2.729	0.99729	2.736	0.006212	0.03196
Tal1	-1.535	0.54854	-2.798	0.005148	0.02781
Tal2	1.753	0.67209	2.609	0.009081	0.04223
Tbc1d8b	-1.223	0.24669	-4.959	7.084e-07	1.852e-05
Tbx4	-1.44	0.49243	-2.924	0.003455	0.02042
Tbx5	-2.176	0.57681	-3.773	0.0001613	0.001841
Tcea3	1.28	0.50269	2.546	0.01088	0.04816
Tcf15	1.298	0.41782	3.106	0.001896	0.013
Tcf21	-1.997	0.55029	-3.63	0.0002838	0.002885
Tcf23	5.438	1.62044	3.356	0.0007915	0.006528
Tcfl5	1.773	0.29149	6.084	1.174e-09	7.065e-08
Tcl1	3.991	0.78316	5.096	3.475e-07	9.897e-06
Tcp11l2	-2.191	0.42914	-5.105	3.316e-07	9.502e-06
Tctex1d4	4.359	1.68318	2.59	0.009606	0.04403
Tdgf1	1.355	0.52926	2.561	0.01044	0.04667
Tdh	3.642	0.69499	5.241	1.601e-07	5.264e-06
Tdrd12	3.316	0.76104	4.357	1.321e-05	0.0002313
Tdrd5	1.045	0.25104	4.163	3.14e-05	0.000483
Tdrp	1.509	0.28022	5.386	7.188e-08	2.621e-06
Tecrl	-5.064	1.60361	-3.158	0.00159	0.0114
Tek	-1.813	0.34497	-5.255	1.48e-07	4.913e-06
Tet1	1.124	0.29425	3.82	0.0001337	0.001588
Tex11	5.32	1.57349	3.381	0.0007221	0.006085
Tex13	5.455	1.61655	3.374	0.0007402	0.0062
Tex14	1.729	0.64388	2.685	0.007263	0.03581
Tex15	1.453	0.24499	5.931	3.02e-09	1.707e-07
Tex19.1	5.083	0.74087	6.861	6.845e-12	7.027e-10
Tex21	2.87	0.85392	3.36	0.0007782	0.00646
Tfap2c	2.714	0.5314	5.108	3.256e-07	9.346e-06
Tfcp2l1	1.524	0.4937	3.087	0.002024	0.01368
Tfeb	1.172	0.34733	3.374	0.0007396	0.006198
Tfec	1.121	0.38934	2.878	0.004001	0.0229
Tfpi	1.013	0.39585	2.559	0.01048	0.0468
Tfr2	-1.524	0.51072	-2.984	0.002846	0.01771
Tfrc	-1.271	0.2727	-4.661	3.144e-06	6.896e-05
Tgfbi	-1.25	0.29216	-4.279	1.878e-05	0.0003105
Tgfbr2	-1.638	0.30453	-5.377	7.558e-08	2.738e-06
Tgif1	1.182	0.13621	8.678	4.024e-18	1.331e-15
Tgm1	1.815	0.28133	6.45	1.115e-10	9.016e-09
Thbs4	-2.482	0.67014	-3.703	0.0002127	0.00231
Them4	1.028	0.35929	2.86	0.004231	0.02392
Them5	4.908	1.80617	2.717	0.006585	0.03332
Thsd1	-2.083	0.32883	-6.334	2.394e-10	1.757e-08
Thsd4	-1.241	0.44701	-2.775	0.005515	0.02931
Thy1	3.449	0.54474	6.331	2.436e-10	1.78e-08
Tie1	-2.827	0.52505	-5.385	7.241e-08	2.634e-06
Tigar	1.019	0.1978	5.151	2.595e-07	7.756e-06
Tjp3	1.29	0.29924	4.31	1.634e-05	0.0002782
Tlr3	-1.699	0.62253	-2.729	0.006358	0.03251
Tm4sf5	6.299	1.53149	4.113	3.905e-05	0.0005792
Tm6sf1	-1.219	0.3491	-3.493	0.0004783	0.004379
Tmc5	6.232	1.72121	3.62	0.0002941	0.002968
Tmc8	-1.298	0.29769	-4.36	1.3e-05	0.0002291
Tmcc2	-1.21	0.21896	-5.526	3.273e-08	1.323e-06
Tmem100	-2.457	0.45409	-5.411	6.257e-08	2.327e-06
Tmem102	1.054	0.26366	3.996	6.444e-05	0.0008586
Tmem106a	2.262	0.39513	5.724	1.04e-08	4.946e-07
Tmem125	1.099	0.27599	3.981	6.858e-05	0.000901
Tmem151a	-1.192	0.45331	-2.629	0.008569	0.04037
Tmem164	-1.149	0.29835	-3.851	0.0001175	0.001425
Tmem173	-1.842	0.31995	-5.756	8.604e-09	4.21e-07
Tmem190	3.288	1.23668	2.658	0.00785	0.03789
Tmem204	-1.668	0.39624	-4.21	2.559e-05	0.0004061
Tmem229a	1.236	0.42277	2.923	0.003462	0.02045
Tmem229b	-1.393	0.38241	-3.642	0.0002704	0.002775
Tmem238	1.267	0.29496	4.297	1.731e-05	0.0002921
Tmem252	-3.037	0.96273	-3.155	0.001607	0.01149
Tmem26	-2.035	0.7683	-2.649	0.008071	0.03864
Tmem28	2.04	0.37633	5.42	5.954e-08	2.224e-06
Tmem37	1.688	0.49678	3.397	0.0006803	0.005797
Tmem54	1.221	0.29471	4.144	3.412e-05	0.0005182
Tmem56	-1.674	0.49482	-3.382	0.0007193	0.006067
Tmem59l	1.037	0.30885	3.359	0.0007827	0.006487
Tmem8	1.93	0.28268	6.826	8.726e-12	8.85e-10
Tmem88b	-3.177	0.9703	-3.274	0.00106	0.008298
Tmod1	-1.288	0.15312	-8.409	4.128e-17	1.212e-14
Tmprss11f	4.489	1.60903	2.79	0.005269	0.02832
Tmprss5	3.041	1.17524	2.588	0.009661	0.04421
Tmx4	-1.009	0.19692	-5.126	2.957e-07	8.713e-06
Tnfrsf13c	2.035	0.76536	2.659	0.007828	0.03784
Tnfrsf18	-1.499	0.55294	-2.711	0.006714	0.03372
Tnfsf11	4.392	1.54481	2.843	0.004472	0.025
Tnik	-1.926	0.44791	-4.299	1.712e-05	0.0002897
Tnnc1	-1.703	0.24772	-6.874	6.263e-12	6.634e-10
Tnni1	-2.016	0.74225	-2.717	0.006597	0.03335
Tnni3	-2.531	0.37308	-6.784	1.167e-11	1.129e-09
Tnnt2	-2.588	0.58577	-4.419	9.92e-06	0.0001824
Tns1	-1.095	0.24767	-4.42	9.877e-06	0.0001818
Tns4	2.745	0.51044	5.377	7.558e-08	2.738e-06
Tor3a	1.581	0.25922	6.1	1.063e-09	6.541e-08
Tpd52l1	1.019	0.33754	3.018	0.002548	0.01625
Tph1	2.506	0.61761	4.057	4.964e-05	0.0006963
Trap1a	4.142	0.55911	7.408	1.283e-13	1.969e-11
Treml2	-2.818	0.41023	-6.869	6.445e-12	6.783e-10
Trf	2.161	0.41838	5.165	2.407e-07	7.286e-06
Trh	2.031	0.3178	6.391	1.644e-10	1.261e-08
Tril	-2.039	0.48685	-4.188	2.808e-05	0.0004404
Trim10	-2.986	0.50982	-5.857	4.722e-09	2.517e-07
Trim30a	-3.001	0.67427	-4.45	8.576e-06	0.0001616
Trim55	-4.138	1.15766	-3.574	0.0003511	0.003418
Trim6	1.267	0.23846	5.312	1.082e-07	3.733e-06
Trim63	-1.015	0.34578	-2.935	0.003339	0.0199
Trim67	2.028	0.57071	3.553	0.0003803	0.003639
Trim72	-3.519	0.85515	-4.115	3.878e-05	0.0005764
Triml1	3.904	0.81938	4.765	1.888e-06	4.352e-05
Triml2	3.732	0.74074	5.038	4.699e-07	1.293e-05
Trp73	4.853	1.12603	4.31	1.636e-05	0.0002782
Trpa1	2.184	0.48499	4.504	6.667e-06	0.0001309
Trpc3	-1.235	0.4465	-2.766	0.005669	0.02999
Trpm1	4.071	1.58333	2.571	0.01014	0.04579
Trpm6	1.298	0.43668	2.973	0.002951	0.01814
Trpv2	1.371	0.36575	3.749	0.0001776	0.001999
Tshz1	-1.443	0.47588	-3.032	0.002429	0.01566
Tshz2	-1.97	0.68796	-2.864	0.00419	0.02376
Tspan18	-1.547	0.3667	-4.219	2.456e-05	0.0003911
Tspan3	-1.042	0.14401	-7.235	4.65e-13	6.176e-11
Tspan32	-2.565	0.48996	-5.236	1.645e-07	5.376e-06
Tssk6	-1.053	0.38079	-2.765	0.005687	0.03006
Tst	1.307	0.35858	3.646	0.0002661	0.002739
Ttbk1	1.896	0.47846	3.962	7.437e-05	0.000964
Ttc39b	1.594	0.37399	4.261	2.032e-05	0.0003304
Ttll6	2.386	0.64816	3.681	0.0002322	0.00247
Ttll9	4.947	1.63742	3.021	0.002519	0.01613
Ttn	-3.879	0.66939	-5.795	6.822e-09	3.439e-07
Ttyh1	1.848	0.26087	7.085	1.389e-12	1.684e-10
Tub	1.199	0.28338	4.232	2.312e-05	0.0003699
Tuba3a	4.233	1.54386	2.742	0.006106	0.03161
Tuba8	2.006	0.64286	3.12	0.001809	0.01255
Tubb1	-3.986	1.2936	-3.081	0.002061	0.01388
Tubb3	2.324	0.29795	7.801	6.122e-15	1.249e-12
Tulp1	1.183	0.32855	3.601	0.0003171	0.003151
Txlnb	-2.788	0.73177	-3.81	0.0001389	0.001635
Uba1y	2.178	0.50491	4.313	1.612e-05	0.000275
Uba7	-3.155	0.62758	-5.028	4.963e-07	1.357e-05
Ubash3a	-1.254	0.38802	-3.232	0.001231	0.009332
Ubash3b	-1.657	0.29137	-5.688	1.284e-08	5.953e-07
Ubd	4.057	0.88867	4.566	4.982e-06	0.0001031
Ube2cbp	1.019	0.32063	3.177	0.001487	0.01085
Ube2l6	-1.553	0.46099	-3.369	0.0007533	0.006297
Ube2ql1	1.289	0.32558	3.959	7.516e-05	0.0009713
Ufsp1	-1.471	0.36601	-4.019	5.835e-05	0.0007933
Ugt8a	2.294	0.5316	4.314	1.6e-05	0.0002738
Unc13d	-1.528	0.31611	-4.835	1.334e-06	3.207e-05
Unc45b	-2.186	0.34751	-6.291	3.162e-10	2.242e-08
Unc5cl	3.258	1.07426	3.033	0.002422	0.01563
Unc80	2.998	0.7748	3.869	0.0001093	0.001343
Upk1b	-3.41	1.02559	-3.325	0.000884	0.007164
Upk2	5.645	1.66015	3.4	0.0006734	0.005759
Upk3b	-3.759	0.60271	-6.236	4.485e-10	3.076e-08
Urah	3.782	0.8875	4.261	2.034e-05	0.0003304
Uros	-1.017	0.17725	-5.738	9.565e-09	4.613e-07
Ush1c	1.712	0.64842	2.64	0.008296	0.03933
Ushbp1	-3.135	0.49947	-6.276	3.463e-10	2.445e-08
Usp11	-1.48	0.27227	-5.435	5.486e-08	2.058e-06
Usp26	5.108	1.50393	3.396	0.000683	0.005814
Usp43	1.187	0.24482	4.848	1.248e-06	3.036e-05
Usp44	1.299	0.30403	4.272	1.939e-05	0.0003178
Utf1	4.354	0.58135	7.49	6.875e-14	1.106e-11
Uty	-1.131	0.15237	-7.425	1.131e-13	1.802e-11
Vash1	-1.045	0.33236	-3.145	0.00166	0.01174
Vat1l	1.754	0.52527	3.338	0.0008424	0.00688
Vav1	-2.636	0.78257	-3.369	0.0007551	0.006308
Vax2os	5.403	1.54773	3.491	0.0004815	0.004398
Vcan	-1.066	0.33569	-3.176	0.001491	0.01087
Vgf	1.516	0.44865	3.38	0.0007251	0.006104
Vgll2	-2.832	1.02768	-2.756	0.005848	0.03069
Vil1	1.085	0.20517	5.286	1.25e-07	4.194e-06
Vnn1	-1.229	0.43932	-2.796	0.005168	0.0279
Vrtn	2.743	0.8068	3.4	0.000675	0.005769
Vsig2	-1.738	0.52497	-3.31	0.0009324	0.007462
Vstm2b	1.626	0.29348	5.542	2.997e-08	1.229e-06
Vsx2	5.472	1.83111	2.988	0.002804	0.01752
Vwa3a	-2.529	0.74126	-3.412	0.0006439	0.005551
Was	-1.136	0.3379	-3.362	0.0007733	0.006426
Wdfy4	-3.865	1.05163	-3.675	0.000238	0.002524
Wdr13	-1.183	0.21728	-5.445	5.167e-08	1.952e-06
Wnk4	-1.073	0.31263	-3.433	0.0005965	0.005231
Wnt2	-1.529	0.31849	-4.801	1.581e-06	3.716e-05
Wnt3	2.585	0.48144	5.37	7.88e-08	2.838e-06
Wnt7b	3.351	0.68503	4.892	9.989e-07	2.502e-05
Wnt8a	3.612	0.98101	3.681	0.0002319	0.002469
Xk	-1.065	0.21858	-4.871	1.11e-06	2.748e-05
Xkr7	4.652	1.57235	2.959	0.003089	0.01878
Xlr5a	-4.57	1.68415	-2.713	0.006661	0.03354
Ydjc	1.1	0.19619	5.608	2.044e-08	8.955e-07
Ypel4	-1.858	0.59017	-3.148	0.001645	0.01165
Zadh2	-1.138	0.30326	-3.752	0.0001751	0.001972
Zbtb32	2.7	0.50304	5.368	7.961e-08	2.856e-06
Zbtb7c	1.15	0.45263	2.54	0.01108	0.04885
Zbtb8a	1.58	0.29935	5.278	1.304e-07	4.365e-06
Zc3h12c	-1.531	0.29251	-5.233	1.668e-07	5.443e-06
Zfp296	3.099	0.67452	4.594	4.344e-06	9.132e-05
Zfp345	1.306	0.42852	3.049	0.002299	0.01505
Zfp365	1.298	0.21689	5.985	2.167e-09	1.259e-07
Zfp36l3	4.258	0.74076	5.748	9.032e-09	4.381e-07
Zfp42	3.943	0.64971	6.07	1.283e-09	7.64e-08
Zfp459	2.27	0.40853	5.556	2.763e-08	1.142e-06
Zfp503	-1.288	0.46449	-2.773	0.005555	0.02948
Zfp534	2.129	0.39139	5.439	5.361e-08	2.016e-06
Zfp600	3.74	0.80759	4.63	3.649e-06	7.899e-05
Zfp69	-1.533	0.27063	-5.665	1.468e-08	6.711e-07
Zfp819	3.031	0.55255	5.485	4.137e-08	1.621e-06
Zfp936	4.317	0.73217	5.897	3.707e-09	2.007e-07
Zfy1	3.701	1.21864	3.037	0.002388	0.01545
Zic1	7.677	1.63876	4.685	2.806e-06	6.227e-05
Zic2	3.101	0.30572	10.142	3.604e-24	3.351e-21
Zic3	2.52	0.22538	11.18	5.095e-29	8.526e-26
Zic5	2.791	0.36806	7.583	3.373e-14	5.82e-12
Zim1	-1.265	0.4003	-3.159	0.001583	0.01136
Zkscan2	-1.459	0.47882	-3.047	0.002313	0.01509
Zmat4	2.418	0.58816	4.111	3.936e-05	0.0005824
Zp3	7.589	1.79288	4.233	2.31e-05	0.0003699
Zscan10	1.941	0.22838	8.498	1.921e-17	5.954e-15
Zscan4a	5.134	1.70894	3.004	0.00266	0.01683
Zscan4b	4.508	1.60254	2.813	0.004911	0.02682
Zscan4c	6.051	1.9419	3.116	0.001835	0.0127
Zscan4d	5.309	1.61612	3.285	0.00102	0.008055
Zscan4f	6.247	2.28715	2.732	0.006304	0.03231
Zswim1	1.118	0.26977	4.143	3.435e-05	0.0005211
Zyg11a	1.474	0.54321	2.713	0.006674	0.03357
