# Supplementary material for: The H2A.Z and NuRD associated protein HMG20A controls early head and heart developmental transcription programs
Source: Nat Commun. 2023 Jan 28;14:472. doi: 10.1038/s41467-023-36114-x (PMC9884267; doi:10.1038/s41467-023-36114-x)
Supplement: Supplementary file 6 — Supplementary Data 4 [file 41467_2023_36114_MOESM6_ESM.xlsx]

## Sheet: Primers
Sequence	Name
5'-AACGTTTGAACAGAGCACAGTG-3'	RNU5B-1 downstream F	ChIP qPCR
5'-AAGGGTGAGAAGCAATGGGAAT-3'	RNU5B-1 downstream R
5'-GGTTACCGACTCACAAGCGA-3'	RNU5E-1 downstream F
5'-GAAACTGTGCCCCTCGTCA-3'	RNU5E-1 downstream R
5'-TCTCCAGGTCACCTCCCG-3'	EIF4H promoter F
5'-CCTACGCGGCCCATTATGT-3'	EIF4H promoter R
5'-CGTTCCTTTCCACTGGTCTTTTC-3'	ADAMTS3 genebody F
5'-CTCTCCTTCCTGCTGTGTGG-3'	ADAMTS3 genebody R
5'-ACAGCTTTGGGTGATGCAGT-3'	RPL11_2gb F
5'-TTGTTGGACCAAAACACGGC-3'	RPL11_2gb R
5'- AGAACAAAAGCATGGATGACAGC-3'	GNAI1 F
5'-AGCCAAGATTGTTGTGCCAACTACA-3'	GNAI1 R
5'-TTTGGATCCATGGAAAACTTGATGACTAGCTCCACC-3'	BamHIntermHMG20A F	Cloning
5'-TTTGCGGCCGCTATACCTTTCTTTTCTTTTTGGGACGATCGAGTCTGTTCACAACTTCT-3'	Not1HMG20Acterm R
5'-TTTGGATCCATGGAAAACTTGATGACTAGCTCCACC-3'	BamHIntermHMG20A F
5'-TTTGCGGCCGCTATACCTTTCTTTTCTTTTTGGGATCATGAGTGGCCTGCCG-3'	Not1HMG20Anterm R
5'-TTTGGATCCCGGCAGGCCACTCATGATC-3'	BamHMG20Acterm F
5'-TTTGCGGCCGCTATACCTTTCTTTTCTTTTTGGGACGATCGAGTCTGTTCACAACTTCT-3'	Not1HMG20Acterm R
5'-AGTGCCAAGCTTACCCTCCCCCAACCCCCAC-3'	LHA F	Knockout HMG20A Recombination template
5'-GCCCTTGCTCACCATCTCCCTGCAAGGAAGAG-3'	LHA R
5'-TGCAGGGAGATGGTGAGCAAGGGCGAGGAG-3'	mCherry F
5'-ATGCGTTTGAGTAATTTATTCATCCCACATAACTGAAATTTTATACCCT-3'	tripple term R
5'-GATGAATAAATTACTCAAACGCATTTGAACACGC-3'	RHA F
5'-CACACAGGAAACCTATTAGTGAATACATTTCTTCTTTGGTAAATAGCTTCTAAATATCA-3'	RHA R
5'-ATTCACTAATAGGTTTCCTGTGTGAAATTGTTATCCGC-3'	pUC18 F
5'-TTGGGGGAGGGTAAGCTTGGCACTGGCCG-3'	pUC18 R
5'-CGAGCAAAGAGACCAGAGGTTC-3'	mHMG20A F	RT-qPCR in mESC
5'-CTCGGTCTTCTGATACTGCTCC-3'	mHMG20A R
5'-GGACAAGCTGAGCAAGATTCA-3'	Twist1 F
5'-CGGAGAAGGCGTAGCTGAG-3'	Twist1 R
5'-TGGTCAAGAAACATTTCAACGCC-3'	Slug F
5'-GGTGAGGATCTCTGGTTTTGGTA-3'	Slug R
5'-CAGGTCTCCTCATGGCTTTGC-3'	Cdh1 F
5'-CTTCCGAAAAGAAGGCTGTCC-3'	Cdh1 R
5'-AGCGCAGTCTTACCGAAGG-3'	Cdh2 F
5'-TCGCTGCTTTCATACTGAACTTT-3'	Chd2 R
5'-TTT CAC CTC AGG TAA TGG GAC T-3'	Pax3 F
5'-GAA CGT CCA AGG CTT ACT TTG T-3'	Pax3 R
5'-GTGGTTTCCGTAGCAACTCCTAC-3'	Mef2c F
5'-GGCAGTGTTGAAGCCAGACAGA-3'	Mef2c R
5'-GCTTTTATCGCTGTGACTTCGTAC-3'	Tbx5 F
5'-GTAACTCCAGGTCATCACTGCC-3'	Tbx5 R
5'-TGCTGACAGAGGCACCACTGAA-3'	Acta2 F
5'-CAGTTGTACGTCCAGAGGCATAG-3'	Acta2 R
5'-GCCTCTATCACAAGATGAACGGC-3'	Gata4 F
5'-TACAGGCTCACCCTCGGCATTA-3'	Gata4 R
5'-CCAGTGAAGATCTTGTTGCGG-3'	xlhmg20aRT R	RT-qPCR in X. laevis
5'-TGCTCCACTCACTCCCTACA-3'	xlhmg20aRT F
5'-GCACGATGTGTCTTTGACATGG-3'	Odc R
5'-CAGGGTGAAAGATGAGGCAAC-3'	Odc F
5'-TTTGAATTCGAAAGAATCCATTTTGAAGGAAAGGCCAA-3'	xhmg20aprobe R	RNA in situ probe generation
5'-TTTCTCGAGAGAGAACCATATGAGCGATAAAAAAAAAGTTGA-3'	xhmg20aprobe F

## Sheet: oligos for guide RNAs
Sequence	Name
5'-CACCGATCTCTTCCTTGCAGGGAGA-3'	HMG20A KO guide 1 F	Knockout HMG20A guide RNA oligos
5'-AAACTCTCCCTGCAAGGAAGAGAT-3'	HMG20A KO guide 1 R
5'-CACCGCAGGGGCGGCAGGGTAGAAC-3'	HMG20A KO guide 2 F
5'-AAACCAGGGGCGGCAGGGTAGAAC-3'	HMG20A KO guide 2 R
5'-CACCGTTTAGTGTGTTCTACGTGAC -3'	HMG20A KO guide 3 F
5'-AAACTTTAGTGTGTTCTACGTGAC-3'	HMG20A KO guide 3 R
5'-CACCGCAGCACCGTGGGCCTGGCAC-3'	HMG20A KO guide 4 F
5'-AAACGTGCCAGGCCCACGGTGCTG-3'	HMG20A KO guide 4 R

## Sheet: antibodies
Antibody	Host	Supplier	Catalognumber	Aplication	Dillution
α-HMG20B	Rabbit	Proteintech	14582-1-AP	WB	1:1000
α-HMG20A	Rabbit	Proteintech	12085-1-AP	WB	1:1000
				IF	1:200
				CUT&Run	2 µl (0.5 µg)
α-GSE1	Rabbit	Proteintech	24947-1-AP	WB	1:1000
α-PWWP2A	Rabbit	Norvusbio	NBP2-13833	WB	1:1000
α-H3	Rabbit	abcam	ab1791	WB	1:1000
α-BRD2	Rabbit	Proteintech	22236-1-AP	WB	1:1000
α-GFP	Mouse	Roche	11814460001	WB	1:1000
α-GFP	Rabbit	abcam	ab290	ChIP	1 µl (1µg)
α-RBBP4	Rabbit	abcam	ab488	WB	1:1000
α-MTA	Rabbit	abcam	ab71153	WB	1:500
α-FLAG	Mouse	Sigma-Aldrich	F3165	WB	1:6000
α-FLAG (HRP)	Mouse	Sigma-Aldrich	A8592	WB	1:1000
α-HA (6E2) (HRP)	Mouse	Cell Signalling Technology	2999	WB	1:1000
α-HDAC1 (10E2) (HRP)	Mouse	Cell Signalling Technology	59581	WB	1:1000
α-GFP (D5.1)	Rabbit	Cell signalling Technology	2956	WB	1:1000
α-Rabbit IgG H&L (HRP)	Goat	abcam	ab97051	WB	1: 2,000
α-HDAC2	Mouse	abcam	ab124974	WB	1:1000
α-IgG	Rabbit	Epicypher	13-0042	CUT&Run	0.5 µg
α-Mouse HRP	Goat	Thermo Fisher Scientific	31430	WB	1:20000
α-Rabbit HRP	Goat	Thermo Fisher Scientific	31460	WB	1:20000
α-Rabbit-Alexa 488	Goat	Thermo Fisher Scientific	A-11070	IF	1:200
α-Rabbit-Alexa 594	Goat	Thermo Fisher Scientific	A-11012	IF	1:200
