# Supplementary material for: The H2A.Z and NuRD associated protein HMG20A controls early head and heart developmental transcription programs
Source: Nat Commun. 2023 Jan 28;14:472. doi: 10.1038/s41467-023-36114-x (PMC9884267; doi:10.1038/s41467-023-36114-x)
Supplement: Supplementary file 13 — Source Data [file 41467_2023_36114_MOESM13_ESM.xlsx]

## Sheet: Figure2
Dotted areas denotes blot images not included in the manuscript.

## Sheet: Figure1
					D
						GFP	GFP-HMG20A #1	GFP-HMG20A #2
					HMG20A	0	9.91	9.20443
					RAI1	0	7.18	8.28706
					PHF14	0	9.26	7.43596
					TCF20	0	4.43	5.62097
					GSE1	0	9.25	8.14424
					HMG20B	0	10.35	14.0913
					KDM1A	0	4.93	4.99
					PHF21A	0	7.21	8.37924
					RCOR1	0	5.72	8.37574
					RCOR3	0	7.87	7.03281
					CDK2AP1	0	5.34	7.84248
					CDK2AP2	0	3.66	0.521795
					CHD3	0	4.53	2.55375
					CHD4	0	2.55	2.87055
					GATAD2A	0	3.3	5.4473
					GATAD2B	0	3.54	6.05954
					HDAC1	0	2.69	6.10756
					HDAC2	0	2.84	5.37799
					MBD2	0	3.81	4.54005
					MBD3	0	5.68	4.82172
					MTA1	0	7.21	4.57487
					MTA2	0	3.99	4.86967
					MTA3	0	6.73	6.38461
					RBBP4	0	2.64	3.36731
					RBBP7	0	3.02	3.33017
					ZNF219	0	4.9	0
					BEND3	0	4.45	7.94324
					L3MBTL3	0	4.49	5.55599
					TEAD1-4	0	3.79	1.70039
					ZNF512B	0	3.87	4.24513

## Sheet: Figure3
G

## Sheet: Figure4
B
Co MO	hmg20a MO
0	61.0169
1.94175	47.5336
2.85714	78.0488
D
Co MO	Co MO + HMG20A	hmg20a MO	hmg20a MO + HMG20A
8.69565	30	73.1707	37.5
0	27.2727	65.3846	45.9459
8.66142	34.7826	61.5385	51.3889
F
Co MO	Co MO + HMG20A	hmg20a MO	hmg20a MO + HMG20A
1.02468	1.26919	0.537259	0.451954
0.953876	1.22097	0	0.588916
1.14555	1.11466	0	0.666968
1.03212	1.33834	0	0.703829
1.29695	1.04083	0	0.38933
0.940858	0.891414	0.584115	0.0973161
1.0322	1.14917	0	0.616142
0.904705	0.969273	0.618302	0.287139
1.04419	1.03404	0.503298	0.486152
1.02387	0.780366	0.405142	0.0964212
1.33289	1.02004	0.63269	0.773007
1.07013	0.814179	0.711524	0.631278
1.16318	0.753852	0.082115	0.773035
1.07788	0.841644	0.124668	0.269547
0.993246	0.836218	0.131479	0.660826
0.985501	0.853718	0.351004	0.84774
1.02371	1.24217	0.156427	0.211454
1.02217	1.54105	0.164989	0.673698
1.2437	1.1304	0.700105	0.982276
1.00646	1.22137	0.0642278	0.711368
0.934859	1.02302	0.191705	0.846336
1.17284	1.28562	0.0714323	0.962307
1.43158	1.10595	0.117016	0.962246
0.961986	1.09988	0.221873	1.00133
1.15864	1.12877	0.204249	0.681965
1.13768	1.16208	0.666913	1.00075
1.24583	1.42605	0.105675	0.890917
0.841858	1.26357	0.0886058	0.702852
1.12349	1.04387	0.110261	0.77027
1.07716	0.96277	0.20637	0.668623
1.09587	1.17668	0.16647	0.686754
1.17294	0.932793	0.172281	0.818268
1.12073	0.834195	0.117201	0.602989
1.17773	0.847773	0.112929	0.977463
1.07396	0.960404	0.502331	0.80856
0.946488	1.01687	0.933593	0.749226
1.17439	1.06609	0.60889	0.76153
0.948847	1.11161	0.914278	0.86991
0.910299	0.887396	0.971541	0.77213
	0.934485	0.6478	0.889539
	1.14868	0.746698	0.897976
	0.935982	0.871738	0.702441
	0.855853	0.564988	0.785741
	1.0086	0.486455	0.887672
	1.01302	0.834647	0.958215
	1.239	0.504136	0.960193
	0.86728	0.801731	0.961958
	0.93159	0.842919	0.826102
	1.14871	0.846198	0.913488
	1.26415	0.801597	0.904841
	0.946506	0.896481	0.883232
	1.12441	0.885719	0.882596
	0.882019	0.873024	0.71735
	0.995699	0.574573	0.831551
	0.970625	0.889245	0.762426
	1.01371	0.92879	0.946908
	0.990995	0.89811	0.902096
	1.02389	0.988639
	1.03621	0.833524
	0.904822	0.820688
	0.82446	0.879293
	0.921832	0.708363
	0.85074	0.913308
	0.89668	0.668133
	0.937736	0.834004
	0.960369	0.894438
	1.0043	0.948867
	1.03068	0.77762
	0.965834	0.660412
		0.587931
		0.768928
		0.874764
		0.548263
		0.704055
		0.882442
		0.871893
		0.700595
		0.595724
		0.776498
		0.948579
		0.730316
		0.75404
		0.689613
		0.538958
		0.743457
		0.812677
		0.841087
		0.652877
		0.973573
		0.92551
		0.842186
		0.681209
		0.833237
		0.767504
		0.91994
		0.716127
		0.614314
H
Co MO stage 26	hmg20a MO stage 26	Co MO stage 44	hmg20a MO stage 44
15.0943	59.2593	11.7647	62.5
16	92.8571	10	87.5
48.3871	87.8049	6.89655	55.5556

## Sheet: Figure5
A									D																	E					G						H
	Hmg20a									Pax3			Twist			Slug			Cdh2			Cdh1					Hmg20a											Hmg20a
WT	1.04663	0.986612	0.968417						WT	0.88	1.24	0.91	0.97	0.96	1.08	0.97	1.02	1.01	1.06	0.93	1.02	1.05	0.95	1.01		WT	1.03617	0.965685	0.999384		Day7.5	WT	Hmg20a DP #06	Hmg20a DP #26	Hmg20a DP #48		WT	0.972655	0.952638	1.07923
Hmg20a DP #06	0.0041455	0.000820812	0.000499613						Hmg20a DP #06	0.71	0.53	0.7	0.35	0.29	0.36	0.34	0.32	0.36	0.41	0.4	0.43	0.44	0.43	0.49		Hmg20a DP #06	0.00124758	0.00267949	0.00275556		beating	223	86	10	328		Hmg20a DP #06	0.00250669	0.00319493	0.00529924
Hmg20a DP #26	0.000997607	0.000668303	0.000788566						Hmg20a DP #26	0.21	0.16	0.22	0.08	0.08	0.09	0.04	0.04	0.05	0.21	0.23	0.23	0.2	0.22	0.23		Hmg20a DP #26	0.00118098	0.000946924	0.0016243		non-beating	5	303	265	774		Hmg20a DP #26	0.000644291	0.00189972	0.00151129
Hmg20a DP #48	0.00231727	0.00694226	0.00252866						Hmg20a DP #48	0.38	0.57	0.39	0.41	0.35	0.37	0.5	0.5	0.56	0.48	0.38	0.45	0.39	0.36	0.41		Hmg20a DP #48	0.00255094	0.00182305	0.00381443								Hmg20a DP #48	0.0129581	0.00808801	0.014082
																															Day10	WT	Hmg20a KO #6	Hmg20a KO #26	Hmg20a KO #48
																															beating	102	58	9	84
																															non-beating	6	41	81	19

## Sheet: Figure6
E	Tbx5			Mef2c			Acta2
WT	0.913831	1.02101	1.07923	0.926588	1.00696	1.07177	1.07177	0.952638	0.97942
#06	0.161544	0.151774	0.178006	0.325335	0.312083	0.327598	0.309927	0.289172	0.283221
#26	0.0246888	0.0228763	0.0279695	0.0189718	0.018199	0.0187106	0.395021	0.366021	0.363493
#48	0.19751	0.190782	0.190782	0.463294	0.456916	0.517632	0.558644	0.510506	0.435275

## Sheet: Supplemental1
Dotted areas denotes blot images included in the manuscript.

## Sheet: Supplemental2
	Dotted areas denotes gel area included in the manuscript.

## Sheet: Supplemental3
B
	RNU5B-1 downstream			RNU5E-1 downstream			EIF4H			ADAMTS6			GNAI			RPL11
GFP	0.00499742	0.00175839	0.107531	0.00429954	0.00259121	0.0842752	0.00704343	0.0085747	0.0394762	0.0229853	0.0328229	0.0270948	0.0174995	0.0300698	0.0990812	0.0107434	0.0129681	0.035797
GFP-HMG20A	0.369704	0.381235	0.387151	0.510517	0.605571	0.544844	0.175737	0.245023	0.199852	0.266129	0.271878	0.241351	0.0481645	0.176088	0.0564775	0.0194523	0.0463307	0.0239981
GFP-HMG	0.0545944	0.0614809	0.0544481	0.0572928	0.0838136	0.0583614	0.0634818	0.116129	0.0645509	0.0552349	0.0590421	0.0579104	0.109874	0.203968	0.118956	0.0437757	0.0723578	0.0417502
GFP-CC	0.0367446	0.0783079	0.0373359	0.0230071	0.0424349	0.0187793	0.0509595	0.0632733	0.0304311	0.0452679	0.0351094	0.0407097	0.122214	0.198282	0.111232	0.0370317	0.0611753	0.0279942

## Sheet: Supplemental4
B		relative hmg20a.L expression
stage	4	1.07923	0.959264	0.965936
	6	1.24833	1.19748	1.07923
	10	2.77022	1.84038	1.84038
	12	0.225313	0.314253	0.234881
	14	0.169576	0.216134	0.183011
	18	0.34151	0.450625	0.469761
	22	0.363493	0.554785	0.389582
	26	0.233258	0.358489	0.339151
	32	0.20733	0.25349	0.225313
	38	0.574349	0.510506	0.50698
	42	0.208772	0.200267	0.210224

[truncated: 1 more sheets: Supplemental5]
